# Supplementary material for: A Pantropical Analysis of Fire Impacts and Post‐Fire Species Recovery of Plant Life Forms
Source: Ecol Evol. 2025 Feb 17;15(2):e71018. doi: 10.1002/ece3.71018 (PMC11832907; doi:10.1002/ece3.71018)
Supplement: Supplementary file 2 — Appendix S2. [file ECE3-15-e71018-s005.xlsx]

## Sheet: Rawdata
Study_number	Author	Year	Title	Journal	Volume	Pages_From	Page_To	DOI	Continent	Country	Location	Site	Latitude	Longitude	Elevation_L_M	Elevation_H_M	Elevation	Protection_Status	Habitat	Biomes	Biome Type	Experiment	Fire_Type	Fire_Frequency_R	Fire_Frequency	Time_Since_Fire	Plot_OR_Transcects	plot_size_l_m	plot_size_w_m	plot_area_ m2	no_burned_plots	burned_area_m2	no_unburn_plots	unburn_area_m2	plant_height_m	Plant_dbh_cm	Stem	Habit	Life_forms	Family	Genus	Species	Metrics	Unit	Unburn	Burn	IUCN RED LIST
1	Ademoh and Moughalu	2017	Temporal pattern of Tree community dynamics in a secondary forest in southwestern Nigeria, 29 years after a ground fire	Global Ecology and Conservation	9	148	170	https://doi.org/10.1016/j.gecco.2016.11.005	Africa	Nigeria	﻿Biological Gardens of Obafemi Awolowo University	﻿Biological Gardens of Obafemi Awolowo University	7.51	4.51	306	306	306	Non-Protected	Lowland rainforest	TSMBF	Fire-senstitve	Before-after	Non-prescribed	1	1	1	plot	50	50	2500	1	2500	1	2500	>=1	NA	Woody	Tree	Tree	Fabaceae	Albizia	Albizia sp	Density	Density/Ha	0	32	NA
1	Ademoh and Moughalu	2017	Temporal pattern of Tree community dynamics in a secondary forest in southwestern Nigeria, 29 years after a ground fire	Global Ecology and Conservation	9	148	170	https://doi.org/10.1016/j.gecco.2016.11.005	Africa	Nigeria	﻿Biological Gardens of Obafemi Awolowo University	﻿Biological Gardens of Obafemi Awolowo University	7.51	4.51	306	306	306	Non-Protected	Lowland rainforest	TSMBF	Fire-senstitve	Before-after	Non-prescribed	1	1	1	plot	50	50	2500	1	2500	1	2500	>=1	NA	Woody	Tree	Tree	Fabaceae	Albizia	Albizia zygia	Density	Density/Ha	44	8	LC
1	Ademoh and Moughalu	2017	Temporal pattern of Tree community dynamics in a secondary forest in southwestern Nigeria, 29 years after a ground fire	Global Ecology and Conservation	9	148	170	https://doi.org/10.1016/j.gecco.2016.11.005	Africa	Nigeria	﻿Biological Gardens of Obafemi Awolowo University	﻿Biological Gardens of Obafemi Awolowo University	7.51	4.51	306	306	306	Non-Protected	Lowland rainforest	TSMBF	Fire-senstitve	Before-after	Non-prescribed	1	1	1	plot	50	50	2500	1	2500	1	2500	>=1	NA	Woody	Tree	Tree	Sapindaceae	Allophylus	Allophylus africanus	Density	Density/Ha	0	4	LC
1	Ademoh and Moughalu	2017	Temporal pattern of Tree community dynamics in a secondary forest in southwestern Nigeria, 29 years after a ground fire	Global Ecology and Conservation	9	148	170	https://doi.org/10.1016/j.gecco.2016.11.005	Africa	Nigeria	﻿Biological Gardens of Obafemi Awolowo University	﻿Biological Gardens of Obafemi Awolowo University	7.51	4.51	306	306	306	Non-Protected	Lowland rainforest	TSMBF	Fire-senstitve	Before-after	Non-prescribed	1	1	1	plot	50	50	2500	1	2500	1	2500	>=1	NA	Woody	Tree	Tree	Apocynaceae	Alstonia	Alstonia boonei	Density	Density/Ha	24	28	LC
1	Ademoh and Moughalu	2017	Temporal pattern of Tree community dynamics in a secondary forest in southwestern Nigeria, 29 years after a ground fire	Global Ecology and Conservation	9	148	170	https://doi.org/10.1016/j.gecco.2016.11.005	Africa	Nigeria	﻿Biological Gardens of Obafemi Awolowo University	﻿Biological Gardens of Obafemi Awolowo University	7.51	4.51	306	306	306	Non-Protected	Lowland rainforest	TSMBF	Fire-senstitve	Before-after	Non-prescribed	1	1	1	plot	50	50	2500	1	2500	1	2500	>=1	NA	Woody	Tree	Tree	Moraceae	Antiaris	Antiaris africana	Density	Density/Ha	20	8	NA
1	Ademoh and Moughalu	2017	Temporal pattern of Tree community dynamics in a secondary forest in southwestern Nigeria, 29 years after a ground fire	Global Ecology and Conservation	9	148	170	https://doi.org/10.1016/j.gecco.2016.11.005	Africa	Nigeria	﻿Biological Gardens of Obafemi Awolowo University	﻿Biological Gardens of Obafemi Awolowo University	7.51	4.51	306	306	306	Non-Protected	Lowland rainforest	TSMBF	Fire-senstitve	Before-after	Non-prescribed	1	1	1	plot	50	50	2500	1	2500	1	2500	>=1	NA	Woody	Tree	Tree	Annonaceae	Annona	Annona tenuifolia	Density	Density/Ha	40	8	NA
1	Ademoh and Moughalu	2017	Temporal pattern of Tree community dynamics in a secondary forest in southwestern Nigeria, 29 years after a ground fire	Global Ecology and Conservation	9	148	170	https://doi.org/10.1016/j.gecco.2016.11.005	Africa	Nigeria	﻿Biological Gardens of Obafemi Awolowo University	﻿Biological Gardens of Obafemi Awolowo University	7.51	4.51	306	306	306	Non-Protected	Lowland rainforest	TSMBF	Fire-senstitve	Before-after	Non-prescribed	1	1	1	plot	50	50	2500	1	2500	1	2500	>=1	NA	Woody	Tree	Tree	Leguminosae	Baphia	Baphia nitida	Density	Density/Ha	20	0	LC
1	Ademoh and Moughalu	2017	Temporal pattern of Tree community dynamics in a secondary forest in southwestern Nigeria, 29 years after a ground fire	Global Ecology and Conservation	9	148	170	https://doi.org/10.1016/j.gecco.2016.11.005	Africa	Nigeria	﻿Biological Gardens of Obafemi Awolowo University	﻿Biological Gardens of Obafemi Awolowo University	7.51	4.51	306	306	306	Non-Protected	Lowland rainforest	TSMBF	Fire-senstitve	Before-after	Non-prescribed	1	1	1	plot	50	50	2500	1	2500	1	2500	>=1	NA	Woody	Tree	Tree	Sapindaceae	Blighia	Blighia sapida	Density	Density/Ha	0	48	LC
1	Ademoh and Moughalu	2017	Temporal pattern of Tree community dynamics in a secondary forest in southwestern Nigeria, 29 years after a ground fire	Global Ecology and Conservation	9	148	170	https://doi.org/10.1016/j.gecco.2016.11.005	Africa	Nigeria	﻿Biological Gardens of Obafemi Awolowo University	﻿Biological Gardens of Obafemi Awolowo University	7.51	4.51	306	306	306	Non-Protected	Lowland rainforest	TSMBF	Fire-senstitve	Before-after	Non-prescribed	1	1	1	plot	50	50	2500	1	2500	1	2500	>=1	NA	Woody	Tree	Tree	Sapindaceae	Blighia	Blighia unijugata	Density	Density/Ha	64	8	NA
1	Ademoh and Moughalu	2017	Temporal pattern of Tree community dynamics in a secondary forest in southwestern Nigeria, 29 years after a ground fire	Global Ecology and Conservation	9	148	170	https://doi.org/10.1016/j.gecco.2016.11.005	Africa	Nigeria	﻿Biological Gardens of Obafemi Awolowo University	﻿Biological Gardens of Obafemi Awolowo University	7.51	4.51	306	306	306	Non-Protected	Lowland rainforest	TSMBF	Fire-senstitve	Before-after	Non-prescribed	1	1	1	plot	50	50	2500	1	2500	1	2500	>=1	NA	Woody	Tree	Tree	Bombaceae	Bombax	Bombax buonopozense	Density	Density/Ha	16	8	LC
1	Ademoh and Moughalu	2017	Temporal pattern of Tree community dynamics in a secondary forest in southwestern Nigeria, 29 years after a ground fire	Global Ecology and Conservation	9	148	170	https://doi.org/10.1016/j.gecco.2016.11.005	Africa	Nigeria	﻿Biological Gardens of Obafemi Awolowo University	﻿Biological Gardens of Obafemi Awolowo University	7.51	4.51	306	306	306	Non-Protected	Lowland rainforest	TSMBF	Fire-senstitve	Before-after	Non-prescribed	1	1	1	plot	50	50	2500	1	2500	1	2500	>=1	NA	Woody	Tree	Tree	Euphorbiaceae	Bridelia	Bridelia atroviridis	Density	Density/Ha	0	8	NA
1	Ademoh and Moughalu	2017	Temporal pattern of Tree community dynamics in a secondary forest in southwestern Nigeria, 29 years after a ground fire	Global Ecology and Conservation	9	148	170	https://doi.org/10.1016/j.gecco.2016.11.005	Africa	Nigeria	﻿Biological Gardens of Obafemi Awolowo University	﻿Biological Gardens of Obafemi Awolowo University	7.51	4.51	306	306	306	Non-Protected	Lowland rainforest	TSMBF	Fire-senstitve	Before-after	Non-prescribed	1	1	1	plot	50	50	2500	1	2500	1	2500	>=1	NA	Woody	Tree	Tree	Rubiaceae	Canthium	Canthium vulgare	Density	Density/Ha	0	4	NA
1	Ademoh and Moughalu	2017	Temporal pattern of Tree community dynamics in a secondary forest in southwestern Nigeria, 29 years after a ground fire	Global Ecology and Conservation	9	148	170	https://doi.org/10.1016/j.gecco.2016.11.005	Africa	Nigeria	﻿Biological Gardens of Obafemi Awolowo University	﻿Biological Gardens of Obafemi Awolowo University	7.51	4.51	306	306	306	Non-Protected	Lowland rainforest	TSMBF	Fire-senstitve	Before-after	Non-prescribed	1	1	1	plot	50	50	2500	1	2500	1	2500	>=1	NA	Woody	Tree	Tree	Caricaceae	Carica	Carica papaya	Density	Density/Ha	0	24	DD
1	Ademoh and Moughalu	2017	Temporal pattern of Tree community dynamics in a secondary forest in southwestern Nigeria, 29 years after a ground fire	Global Ecology and Conservation	9	148	170	https://doi.org/10.1016/j.gecco.2016.11.005	Africa	Nigeria	﻿Biological Gardens of Obafemi Awolowo University	﻿Biological Gardens of Obafemi Awolowo University	7.51	4.51	306	306	306	Non-Protected	Lowland rainforest	TSMBF	Fire-senstitve	Before-after	Non-prescribed	1	1	1	plot	50	50	2500	1	2500	1	2500	>=1	NA	Woody	Tree	Tree	Ulmaceae	Celtis	Celtis sp	Density	Density/Ha	12	0	NA
1	Ademoh and Moughalu	2017	Temporal pattern of Tree community dynamics in a secondary forest in southwestern Nigeria, 29 years after a ground fire	Global Ecology and Conservation	9	148	170	https://doi.org/10.1016/j.gecco.2016.11.005	Africa	Nigeria	﻿Biological Gardens of Obafemi Awolowo University	﻿Biological Gardens of Obafemi Awolowo University	7.51	4.51	306	306	306	Non-Protected	Lowland rainforest	TSMBF	Fire-senstitve	Before-after	Non-prescribed	1	1	1	plot	50	50	2500	1	2500	1	2500	>=1	NA	Woody	Tree	Tree	Rutaceae	Citrus	Citrus sp	Density	Density/Ha	4	0	NA
1	Ademoh and Moughalu	2017	Temporal pattern of Tree community dynamics in a secondary forest in southwestern Nigeria, 29 years after a ground fire	Global Ecology and Conservation	9	148	170	https://doi.org/10.1016/j.gecco.2016.11.005	Africa	Nigeria	﻿Biological Gardens of Obafemi Awolowo University	﻿Biological Gardens of Obafemi Awolowo University	7.51	4.51	306	306	306	Non-Protected	Lowland rainforest	TSMBF	Fire-senstitve	Before-after	Non-prescribed	1	1	1	plot	50	50	2500	1	2500	1	2500	>=1	NA	Woody	Tree	Tree	Sterculiaceae	Cola	Cola acuminata	Density	Density/Ha	0	4	LC
1	Ademoh and Moughalu	2017	Temporal pattern of Tree community dynamics in a secondary forest in southwestern Nigeria, 29 years after a ground fire	Global Ecology and Conservation	9	148	170	https://doi.org/10.1016/j.gecco.2016.11.005	Africa	Nigeria	﻿Biological Gardens of Obafemi Awolowo University	﻿Biological Gardens of Obafemi Awolowo University	7.51	4.51	306	306	306	Non-Protected	Lowland rainforest	TSMBF	Fire-senstitve	Before-after	Non-prescribed	1	1	1	plot	50	50	2500	1	2500	1	2500	>=1	NA	Woody	Tree	Tree	Sterculiaceae	Cola	Cola millenii	Density	Density/Ha	12	0	NA
1	Ademoh and Moughalu	2017	Temporal pattern of Tree community dynamics in a secondary forest in southwestern Nigeria, 29 years after a ground fire	Global Ecology and Conservation	9	148	170	https://doi.org/10.1016/j.gecco.2016.11.005	Africa	Nigeria	﻿Biological Gardens of Obafemi Awolowo University	﻿Biological Gardens of Obafemi Awolowo University	7.51	4.51	306	306	306	Non-Protected	Lowland rainforest	TSMBF	Fire-senstitve	Before-after	Non-prescribed	1	1	1	plot	50	50	2500	1	2500	1	2500	>=1	NA	Woody	Tree	Tree	Leguminosae	Dialium	Dialium guineense	Density	Density/Ha	0	4	NA
1	Ademoh and Moughalu	2017	Temporal pattern of Tree community dynamics in a secondary forest in southwestern Nigeria, 29 years after a ground fire	Global Ecology and Conservation	9	148	170	https://doi.org/10.1016/j.gecco.2016.11.005	Africa	Nigeria	﻿Biological Gardens of Obafemi Awolowo University	﻿Biological Gardens of Obafemi Awolowo University	7.51	4.51	306	306	306	Non-Protected	Lowland rainforest	TSMBF	Fire-senstitve	Before-after	Non-prescribed	1	1	1	plot	50	50	2500	1	2500	1	2500	>=1	NA	Woody	Tree	Tree	Ebenaceae	Diospyros	Diospyros monbuttensis	Density	Density/Ha	0	4	NA
1	Ademoh and Moughalu	2017	Temporal pattern of Tree community dynamics in a secondary forest in southwestern Nigeria, 29 years after a ground fire	Global Ecology and Conservation	9	148	170	https://doi.org/10.1016/j.gecco.2016.11.005	Africa	Nigeria	﻿Biological Gardens of Obafemi Awolowo University	﻿Biological Gardens of Obafemi Awolowo University	7.51	4.51	306	306	306	Non-Protected	Lowland rainforest	TSMBF	Fire-senstitve	Before-after	Non-prescribed	1	1	1	plot	50	50	2500	1	2500	1	2500	>=1	NA	Woody	Tree	Tree	Dracaenaceae	Dracaena	Dracaena arborea	Density	Density/Ha	0	16	LC
1	Ademoh and Moughalu	2017	Temporal pattern of Tree community dynamics in a secondary forest in southwestern Nigeria, 29 years after a ground fire	Global Ecology and Conservation	9	148	170	https://doi.org/10.1016/j.gecco.2016.11.005	Africa	Nigeria	﻿Biological Gardens of Obafemi Awolowo University	﻿Biological Gardens of Obafemi Awolowo University	7.51	4.51	306	306	306	Non-Protected	Lowland rainforest	TSMBF	Fire-senstitve	Before-after	Non-prescribed	1	1	1	plot	50	50	2500	1	2500	1	2500	>=1	NA	Woody	Tree	Tree	Arecaceae	Elaeis	Elaeis guineensis	Density	Density/Ha	32	8	LC
1	Ademoh and Moughalu	2017	Temporal pattern of Tree community dynamics in a secondary forest in southwestern Nigeria, 29 years after a ground fire	Global Ecology and Conservation	9	148	170	https://doi.org/10.1016/j.gecco.2016.11.005	Africa	Nigeria	﻿Biological Gardens of Obafemi Awolowo University	﻿Biological Gardens of Obafemi Awolowo University	7.51	4.51	306	306	306	Non-Protected	Lowland rainforest	TSMBF	Fire-senstitve	Before-after	Non-prescribed	1	1	1	plot	50	50	2500	1	2500	1	2500	>=1	NA	Woody	Tree	Tree	Moraceae	Ficus	Ficus capensis	Density	Density/Ha	0	4	NA
1	Ademoh and Moughalu	2017	Temporal pattern of Tree community dynamics in a secondary forest in southwestern Nigeria, 29 years after a ground fire	Global Ecology and Conservation	9	148	170	https://doi.org/10.1016/j.gecco.2016.11.005	Africa	Nigeria	﻿Biological Gardens of Obafemi Awolowo University	﻿Biological Gardens of Obafemi Awolowo University	7.51	4.51	306	306	306	Non-Protected	Lowland rainforest	TSMBF	Fire-senstitve	Before-after	Non-prescribed	1	1	1	plot	50	50	2500	1	2500	1	2500	>=1	NA	Woody	Tree	Tree	Moraceae	Ficus	Ficus mucuso	Density	Density/Ha	64	20	LC
1	Ademoh and Moughalu	2017	Temporal pattern of Tree community dynamics in a secondary forest in southwestern Nigeria, 29 years after a ground fire	Global Ecology and Conservation	9	148	170	https://doi.org/10.1016/j.gecco.2016.11.005	Africa	Nigeria	﻿Biological Gardens of Obafemi Awolowo University	﻿Biological Gardens of Obafemi Awolowo University	7.51	4.51	306	306	306	Non-Protected	Lowland rainforest	TSMBF	Fire-senstitve	Before-after	Non-prescribed	1	1	1	plot	50	50	2500	1	2500	1	2500	>=1	NA	Woody	Tree	Tree	Moraceae	Ficus	Ficus sp	Density	Density/Ha	0	12	NA
1	Ademoh and Moughalu	2017	Temporal pattern of Tree community dynamics in a secondary forest in southwestern Nigeria, 29 years after a ground fire	Global Ecology and Conservation	9	148	170	https://doi.org/10.1016/j.gecco.2016.11.005	Africa	Nigeria	﻿Biological Gardens of Obafemi Awolowo University	﻿Biological Gardens of Obafemi Awolowo University	7.51	4.51	306	306	306	Non-Protected	Lowland rainforest	TSMBF	Fire-senstitve	Before-after	Non-prescribed	1	1	1	plot	50	50	2500	1	2500	1	2500	>=1	NA	Woody	Tree	Tree	Apocynaceae	Funtumia	Funtumia elastica	Density	Density/Ha	384	152	LC
1	Ademoh and Moughalu	2017	Temporal pattern of Tree community dynamics in a secondary forest in southwestern Nigeria, 29 years after a ground fire	Global Ecology and Conservation	9	148	170	https://doi.org/10.1016/j.gecco.2016.11.005	Africa	Nigeria	﻿Biological Gardens of Obafemi Awolowo University	﻿Biological Gardens of Obafemi Awolowo University	7.51	4.51	306	306	306	Non-Protected	Lowland rainforest	TSMBF	Fire-senstitve	Before-after	Non-prescribed	1	1	1	plot	50	50	2500	1	2500	1	2500	>=1	NA	Woody	Tree	Tree	Malvaceae	Glyphaea	Glyphaea brevis	Density	Density/Ha	44	16	NA
1	Ademoh and Moughalu	2017	Temporal pattern of Tree community dynamics in a secondary forest in southwestern Nigeria, 29 years after a ground fire	Global Ecology and Conservation	9	148	170	https://doi.org/10.1016/j.gecco.2016.11.005	Africa	Nigeria	﻿Biological Gardens of Obafemi Awolowo University	﻿Biological Gardens of Obafemi Awolowo University	7.51	4.51	306	306	306	Non-Protected	Lowland rainforest	TSMBF	Fire-senstitve	Before-after	Non-prescribed	1	1	1	plot	50	50	2500	1	2500	1	2500	>=1	NA	Woody	Tree	Tree	Tiliaceae	Grewia	Grewia sp	Density	Density/Ha	8	4	NA
1	Ademoh and Moughalu	2017	Temporal pattern of Tree community dynamics in a secondary forest in southwestern Nigeria, 29 years after a ground fire	Global Ecology and Conservation	9	148	170	https://doi.org/10.1016/j.gecco.2016.11.005	Africa	Nigeria	﻿Biological Gardens of Obafemi Awolowo University	﻿Biological Gardens of Obafemi Awolowo University	7.51	4.51	306	306	306	Non-Protected	Lowland rainforest	TSMBF	Fire-senstitve	Before-after	Non-prescribed	1	1	1	plot	50	50	2500	1	2500	1	2500	>=1	NA	Woody	Tree	Tree	Apocynaceae	Holarrhena	Holarrhena floribunda	Density	Density/Ha	48	28	LC
1	Ademoh and Moughalu	2017	Temporal pattern of Tree community dynamics in a secondary forest in southwestern Nigeria, 29 years after a ground fire	Global Ecology and Conservation	9	148	170	https://doi.org/10.1016/j.gecco.2016.11.005	Africa	Nigeria	﻿Biological Gardens of Obafemi Awolowo University	﻿Biological Gardens of Obafemi Awolowo University	7.51	4.51	306	306	306	Non-Protected	Lowland rainforest	TSMBF	Fire-senstitve	Before-after	Non-prescribed	1	1	1	plot	50	50	2500	1	2500	1	2500	>=1	NA	Woody	Tree	Tree	Irvingaceae	Irvingia	Irvingia gabonensis	Density	Density/Ha	20	4	NT
1	Ademoh and Moughalu	2017	Temporal pattern of Tree community dynamics in a secondary forest in southwestern Nigeria, 29 years after a ground fire	Global Ecology and Conservation	9	148	170	https://doi.org/10.1016/j.gecco.2016.11.005	Africa	Nigeria	﻿Biological Gardens of Obafemi Awolowo University	﻿Biological Gardens of Obafemi Awolowo University	7.51	4.51	306	306	306	Non-Protected	Lowland rainforest	TSMBF	Fire-senstitve	Before-after	Non-prescribed	1	1	1	plot	50	50	2500	1	2500	1	2500	>=1	NA	Woody	Tree	Tree	Sapindaceae	Lecaniodiscus	Lecaniodiscus cupanioides	Density	Density/Ha	36	16	NA
1	Ademoh and Moughalu	2017	Temporal pattern of Tree community dynamics in a secondary forest in southwestern Nigeria, 29 years after a ground fire	Global Ecology and Conservation	9	148	170	https://doi.org/10.1016/j.gecco.2016.11.005	Africa	Nigeria	﻿Biological Gardens of Obafemi Awolowo University	﻿Biological Gardens of Obafemi Awolowo University	7.51	4.51	306	306	306	Non-Protected	Lowland rainforest	TSMBF	Fire-senstitve	Before-after	Non-prescribed	1	1	1	plot	50	50	2500	1	2500	1	2500	>=1	NA	Woody	Tree	Tree	Euphorbiaceae	Macaranga	Macaranga hurifolia	Density	Density/Ha	12	0	NA
1	Ademoh and Moughalu	2017	Temporal pattern of Tree community dynamics in a secondary forest in southwestern Nigeria, 29 years after a ground fire	Global Ecology and Conservation	9	148	170	https://doi.org/10.1016/j.gecco.2016.11.005	Africa	Nigeria	﻿Biological Gardens of Obafemi Awolowo University	﻿Biological Gardens of Obafemi Awolowo University	7.51	4.51	306	306	306	Non-Protected	Lowland rainforest	TSMBF	Fire-senstitve	Before-after	Non-prescribed	1	1	1	plot	50	50	2500	1	2500	1	2500	>=1	NA	Woody	Tree	Tree	Euphorbiaceae	Manihot	Manihot glaziovii	Density	Density/Ha	136	2584	NA
1	Ademoh and Moughalu	2017	Temporal pattern of Tree community dynamics in a secondary forest in southwestern Nigeria, 29 years after a ground fire	Global Ecology and Conservation	9	148	170	https://doi.org/10.1016/j.gecco.2016.11.005	Africa	Nigeria	﻿Biological Gardens of Obafemi Awolowo University	﻿Biological Gardens of Obafemi Awolowo University	7.51	4.51	306	306	306	Non-Protected	Lowland rainforest	TSMBF	Fire-senstitve	Before-after	Non-prescribed	1	1	1	plot	50	50	2500	1	2500	1	2500	>=1	NA	Woody	Tree	Tree	Moraceae	Milicia	Milicia excels	Density	Density/Ha	4	0	NT
1	Ademoh and Moughalu	2017	Temporal pattern of Tree community dynamics in a secondary forest in southwestern Nigeria, 29 years after a ground fire	Global Ecology and Conservation	9	148	170	https://doi.org/10.1016/j.gecco.2016.11.005	Africa	Nigeria	﻿Biological Gardens of Obafemi Awolowo University	﻿Biological Gardens of Obafemi Awolowo University	7.51	4.51	306	306	306	Non-Protected	Lowland rainforest	TSMBF	Fire-senstitve	Before-after	Non-prescribed	1	1	1	plot	50	50	2500	1	2500	1	2500	>=1	NA	Woody	Tree	Tree	Fabaceae	Millettia	Millettia thonningii	Density	Density/Ha	52	0	LC
1	Ademoh and Moughalu	2017	Temporal pattern of Tree community dynamics in a secondary forest in southwestern Nigeria, 29 years after a ground fire	Global Ecology and Conservation	9	148	170	https://doi.org/10.1016/j.gecco.2016.11.005	Africa	Nigeria	﻿Biological Gardens of Obafemi Awolowo University	﻿Biological Gardens of Obafemi Awolowo University	7.51	4.51	306	306	306	Non-Protected	Lowland rainforest	TSMBF	Fire-senstitve	Before-after	Non-prescribed	1	1	1	plot	50	50	2500	1	2500	1	2500	>=1	NA	Woody	Tree	Tree	Urticaceae	Myrianthus	Myrianthus arboreus	Density	Density/Ha	12	0	LC
1	Ademoh and Moughalu	2017	Temporal pattern of Tree community dynamics in a secondary forest in southwestern Nigeria, 29 years after a ground fire	Global Ecology and Conservation	9	148	170	https://doi.org/10.1016/j.gecco.2016.11.005	Africa	Nigeria	﻿Biological Gardens of Obafemi Awolowo University	﻿Biological Gardens of Obafemi Awolowo University	7.51	4.51	306	306	306	Non-Protected	Lowland rainforest	TSMBF	Fire-senstitve	Before-after	Non-prescribed	1	1	1	plot	50	50	2500	1	2500	1	2500	>=1	NA	Woody	Tree	Tree	Lecythidaceae	Napoleonaea	Napoleonaea sp	Density	Density/Ha	0	4	NA
1	Ademoh and Moughalu	2017	Temporal pattern of Tree community dynamics in a secondary forest in southwestern Nigeria, 29 years after a ground fire	Global Ecology and Conservation	9	148	170	https://doi.org/10.1016/j.gecco.2016.11.005	Africa	Nigeria	﻿Biological Gardens of Obafemi Awolowo University	﻿Biological Gardens of Obafemi Awolowo University	7.51	4.51	306	306	306	Non-Protected	Lowland rainforest	TSMBF	Fire-senstitve	Before-after	Non-prescribed	1	1	1	plot	50	50	2500	1	2500	1	2500	>=1	NA	Woody	Tree	Tree	Bignoniaceae	Newbouldia	Newbouldia laevis	Density	Density/Ha	40	16	NA
1	Ademoh and Moughalu	2017	Temporal pattern of Tree community dynamics in a secondary forest in southwestern Nigeria, 29 years after a ground fire	Global Ecology and Conservation	9	148	170	https://doi.org/10.1016/j.gecco.2016.11.005	Africa	Nigeria	﻿Biological Gardens of Obafemi Awolowo University	﻿Biological Gardens of Obafemi Awolowo University	7.51	4.51	306	306	306	Non-Protected	Lowland rainforest	TSMBF	Fire-senstitve	Before-after	Non-prescribed	1	1	1	plot	50	50	2500	1	2500	1	2500	>=1	NA	Woody	Tree	Tree	Rubiaceae	Oxyanthus	Oxyanthus sp	Density	Density/Ha	28	0	NA
1	Ademoh and Moughalu	2017	Temporal pattern of Tree community dynamics in a secondary forest in southwestern Nigeria, 29 years after a ground fire	Global Ecology and Conservation	9	148	170	https://doi.org/10.1016/j.gecco.2016.11.005	Africa	Nigeria	﻿Biological Gardens of Obafemi Awolowo University	﻿Biological Gardens of Obafemi Awolowo University	7.51	4.51	306	306	306	Non-Protected	Lowland rainforest	TSMBF	Fire-senstitve	Before-after	Non-prescribed	1	1	1	plot	50	50	2500	1	2500	1	2500	>=1	NA	Woody	Tree	Tree	Phyllanthaceae	Phyllanthus	Phyllanthus sp	Density	Density/Ha	0	16	NA
1	Ademoh and Moughalu	2017	Temporal pattern of Tree community dynamics in a secondary forest in southwestern Nigeria, 29 years after a ground fire	Global Ecology and Conservation	9	148	170	https://doi.org/10.1016/j.gecco.2016.11.005	Africa	Nigeria	﻿Biological Gardens of Obafemi Awolowo University	﻿Biological Gardens of Obafemi Awolowo University	7.51	4.51	306	306	306	Non-Protected	Lowland rainforest	TSMBF	Fire-senstitve	Before-after	Non-prescribed	1	1	1	plot	50	50	2500	1	2500	1	2500	>=1	NA	Woody	Tree	Tree	Apocynaceae	Pleiocarpa	Pleiocarpa sp	Density	Density/Ha	4	0	NA
1	Ademoh and Moughalu	2017	Temporal pattern of Tree community dynamics in a secondary forest in southwestern Nigeria, 29 years after a ground fire	Global Ecology and Conservation	9	148	170	https://doi.org/10.1016/j.gecco.2016.11.005	Africa	Nigeria	﻿Biological Gardens of Obafemi Awolowo University	﻿Biological Gardens of Obafemi Awolowo University	7.51	4.51	306	306	306	Non-Protected	Lowland rainforest	TSMBF	Fire-senstitve	Before-after	Non-prescribed	1	1	1	plot	50	50	2500	1	2500	1	2500	>=1	NA	Woody	Tree	Tree	Myristicaceae	Pycnanthus	Pycnanthus angolensis	Density	Density/Ha	120	28	NA
1	Ademoh and Moughalu	2017	Temporal pattern of Tree community dynamics in a secondary forest in southwestern Nigeria, 29 years after a ground fire	Global Ecology and Conservation	9	148	170	https://doi.org/10.1016/j.gecco.2016.11.005	Africa	Nigeria	﻿Biological Gardens of Obafemi Awolowo University	﻿Biological Gardens of Obafemi Awolowo University	7.51	4.51	306	306	306	Non-Protected	Lowland rainforest	TSMBF	Fire-senstitve	Before-after	Non-prescribed	1	1	1	plot	50	50	2500	1	2500	1	2500	>=1	NA	Woody	Tree	Tree	Apocynaceae	Rauvolfia	Rauvolfia vomitoria	Density	Density/Ha	32	4	LC
1	Ademoh and Moughalu	2017	Temporal pattern of Tree community dynamics in a secondary forest in southwestern Nigeria, 29 years after a ground fire	Global Ecology and Conservation	9	148	170	https://doi.org/10.1016/j.gecco.2016.11.005	Africa	Nigeria	﻿Biological Gardens of Obafemi Awolowo University	﻿Biological Gardens of Obafemi Awolowo University	7.51	4.51	306	306	306	Non-Protected	Lowland rainforest	TSMBF	Fire-senstitve	Before-after	Non-prescribed	1	1	1	plot	50	50	2500	1	2500	1	2500	>=1	NA	Woody	Tree	Tree	Bignoniaceae	Spathodea	Spathodea campanulata	Density	Density/Ha	0	8	LC
1	Ademoh and Moughalu	2017	Temporal pattern of Tree community dynamics in a secondary forest in southwestern Nigeria, 29 years after a ground fire	Global Ecology and Conservation	9	148	170	https://doi.org/10.1016/j.gecco.2016.11.005	Africa	Nigeria	﻿Biological Gardens of Obafemi Awolowo University	﻿Biological Gardens of Obafemi Awolowo University	7.51	4.51	306	306	306	Non-Protected	Lowland rainforest	TSMBF	Fire-senstitve	Before-after	Non-prescribed	1	1	1	plot	50	50	2500	1	2500	1	2500	>=1	NA	Woody	Tree	Tree	Anacardiaceae	Spondias	Spondias mombin	Density	Density/Ha	12	8	LC
1	Ademoh and Moughalu	2017	Temporal pattern of Tree community dynamics in a secondary forest in southwestern Nigeria, 29 years after a ground fire	Global Ecology and Conservation	9	148	170	https://doi.org/10.1016/j.gecco.2016.11.005	Africa	Nigeria	﻿Biological Gardens of Obafemi Awolowo University	﻿Biological Gardens of Obafemi Awolowo University	7.51	4.51	306	306	306	Non-Protected	Lowland rainforest	TSMBF	Fire-senstitve	Before-after	Non-prescribed	1	1	1	plot	50	50	2500	1	2500	1	2500	>=1	NA	Woody	Tree	Tree	Sterculiaceae	Sterculia	Sterculia tragacantha	Density	Density/Ha	20	8	LC
1	Ademoh and Moughalu	2017	Temporal pattern of Tree community dynamics in a secondary forest in southwestern Nigeria, 29 years after a ground fire	Global Ecology and Conservation	9	148	170	https://doi.org/10.1016/j.gecco.2016.11.005	Africa	Nigeria	﻿Biological Gardens of Obafemi Awolowo University	﻿Biological Gardens of Obafemi Awolowo University	7.51	4.51	306	306	306	Non-Protected	Lowland rainforest	TSMBF	Fire-senstitve	Before-after	Non-prescribed	1	1	1	plot	50	50	2500	1	2500	1	2500	>=1	NA	Woody	Tree	Tree	Combretaceae	Terminalia	Terminalia superba	Density	Density/Ha	4	0	NA
1	Ademoh and Moughalu	2017	Temporal pattern of Tree community dynamics in a secondary forest in southwestern Nigeria, 29 years after a ground fire	Global Ecology and Conservation	9	148	170	https://doi.org/10.1016/j.gecco.2016.11.005	Africa	Nigeria	﻿Biological Gardens of Obafemi Awolowo University	﻿Biological Gardens of Obafemi Awolowo University	7.51	4.51	306	306	306	Non-Protected	Lowland rainforest	TSMBF	Fire-senstitve	Before-after	Non-prescribed	1	1	1	plot	50	50	2500	1	2500	1	2500	>=1	NA	Woody	Tree	Tree	Fabaceae	Tetrapleura	Tetrapleura tetraptera	Density	Density/Ha	20	0	LC
1	Ademoh and Moughalu	2017	Temporal pattern of Tree community dynamics in a secondary forest in southwestern Nigeria, 29 years after a ground fire	Global Ecology and Conservation	9	148	170	https://doi.org/10.1016/j.gecco.2016.11.005	Africa	Nigeria	﻿Biological Gardens of Obafemi Awolowo University	﻿Biological Gardens of Obafemi Awolowo University	7.51	4.51	306	306	306	Non-Protected	Lowland rainforest	TSMBF	Fire-senstitve	Before-after	Non-prescribed	1	1	1	plot	50	50	2500	1	2500	1	2500	>=1	NA	Woody	Tree	Tree	Malvaceae	Theobroma	Theobroma cacao	Density	Density/Ha	4	0	NA
1	Ademoh and Moughalu	2017	Temporal pattern of Tree community dynamics in a secondary forest in southwestern Nigeria, 29 years after a ground fire	Global Ecology and Conservation	9	148	170	https://doi.org/10.1016/j.gecco.2016.11.005	Africa	Nigeria	﻿Biological Gardens of Obafemi Awolowo University	﻿Biological Gardens of Obafemi Awolowo University	7.51	4.51	306	306	306	Non-Protected	Lowland rainforest	TSMBF	Fire-senstitve	Before-after	Non-prescribed	1	1	1	plot	50	50	2500	1	2500	1	2500	>=1	NA	Woody	Tree	Tree	Meliaceae	Trichilia	Trichilia heudelotii	Density	Density/Ha	32	0	NA
1	Ademoh and Moughalu	2017	Temporal pattern of Tree community dynamics in a secondary forest in southwestern Nigeria, 29 years after a ground fire	Global Ecology and Conservation	9	148	170	https://doi.org/10.1016/j.gecco.2016.11.005	Africa	Nigeria	﻿Biological Gardens of Obafemi Awolowo University	﻿Biological Gardens of Obafemi Awolowo University	7.51	4.51	306	306	306	Non-Protected	Lowland rainforest	TSMBF	Fire-senstitve	Before-after	Non-prescribed	1	1	1	plot	50	50	2500	1	2500	1	2500	>=1	NA	Woody	Tree	Tree	Meliaceae	Trichilia	Trichilia sp	Density	Density/Ha	36	4	NA
1	Ademoh and Moughalu	2017	Temporal pattern of Tree community dynamics in a secondary forest in southwestern Nigeria, 29 years after a ground fire	Global Ecology and Conservation	9	148	170	https://doi.org/10.1016/j.gecco.2016.11.005	Africa	Nigeria	﻿Biological Gardens of Obafemi Awolowo University	﻿Biological Gardens of Obafemi Awolowo University	7.51	4.51	306	306	306	Non-Protected	Lowland rainforest	TSMBF	Fire-senstitve	Before-after	Non-prescribed	1	1	1	plot	50	50	2500	1	2500	1	2500	>=1	NA	Woody	Tree	Tree	Moraceae	Trilepisium	Trilepisium madagascariense	Density	Density/Ha	20	12	NA
1	Ademoh and Moughalu	2017	Temporal pattern of Tree community dynamics in a secondary forest in southwestern Nigeria, 29 years after a ground fire	Global Ecology and Conservation	9	148	170	https://doi.org/10.1016/j.gecco.2016.11.005	Africa	Nigeria	﻿Biological Gardens of Obafemi Awolowo University	﻿Biological Gardens of Obafemi Awolowo University	7.51	4.51	306	306	306	Non-Protected	Lowland rainforest	TSMBF	Fire-senstitve	Before-after	Non-prescribed	1	1	1	plot	50	50	2500	1	2500	1	2500	>=1	NA	Woody	Tree	Tree	Apocynaceae	Voacanga	Voacanga africana	Density	Density/Ha	36	12	NA
2	Ademoh and Moughalu	2017	Temporal pattern of Tree community dynamics in a secondary forest in southwestern Nigeria, 29 years after a ground fire	Global Ecology and Conservation	9	148	170	https://doi.org/10.1016/j.gecco.2016.11.005	Africa	Nigeria	﻿Biological Gardens of Obafemi Awolowo University	﻿Biological Gardens of Obafemi Awolowo University	7.51	4.51	306	306	306	Non-Protected	Lowland rainforest	TSMBF	Fire-senstitve	Before-after	Non-prescribed	1	0.07	14	plot	50	50	2500	1	2500	1	2500	>=1	NA	Woody	Tree	Tree	Fabaceae	Afzelia	Afzelia africana	Density	Density/Ha	0	4	VU
2	Ademoh and Moughalu	2017	Temporal pattern of Tree community dynamics in a secondary forest in southwestern Nigeria, 29 years after a ground fire	Global Ecology and Conservation	9	148	170	https://doi.org/10.1016/j.gecco.2016.11.005	Africa	Nigeria	﻿Biological Gardens of Obafemi Awolowo University	﻿Biological Gardens of Obafemi Awolowo University	7.51	4.51	306	306	306	Non-Protected	Lowland rainforest	TSMBF	Fire-senstitve	Before-after	Non-prescribed	1	0.07	14	plot	50	50	2500	1	2500	1	2500	>=1	NA	Woody	Tree	Tree	Fabaceae	Albizia	Albizia adianthifolia	Density	Density/Ha	0	20	LC
2	Ademoh and Moughalu	2017	Temporal pattern of Tree community dynamics in a secondary forest in southwestern Nigeria, 29 years after a ground fire	Global Ecology and Conservation	9	148	170	https://doi.org/10.1016/j.gecco.2016.11.005	Africa	Nigeria	﻿Biological Gardens of Obafemi Awolowo University	﻿Biological Gardens of Obafemi Awolowo University	7.51	4.51	306	306	306	Non-Protected	Lowland rainforest	TSMBF	Fire-senstitve	Before-after	Non-prescribed	1	0.07	14	plot	50	50	2500	1	2500	1	2500	>=1	NA	Woody	Tree	Tree	Fabaceae	Albizia	Albizia zygia	Density	Density/Ha	44	76	LC
2	Ademoh and Moughalu	2017	Temporal pattern of Tree community dynamics in a secondary forest in southwestern Nigeria, 29 years after a ground fire	Global Ecology and Conservation	9	148	170	https://doi.org/10.1016/j.gecco.2016.11.005	Africa	Nigeria	﻿Biological Gardens of Obafemi Awolowo University	﻿Biological Gardens of Obafemi Awolowo University	7.51	4.51	306	306	306	Non-Protected	Lowland rainforest	TSMBF	Fire-senstitve	Before-after	Non-prescribed	1	0.07	14	plot	50	50	2500	1	2500	1	2500	>=1	NA	Woody	Tree	Tree	Euphorbiaceae	Alchornea	Alchornea cordifolia	Density	Density/Ha	0	28	LC
2	Ademoh and Moughalu	2017	Temporal pattern of Tree community dynamics in a secondary forest in southwestern Nigeria, 29 years after a ground fire	Global Ecology and Conservation	9	148	170	https://doi.org/10.1016/j.gecco.2016.11.005	Africa	Nigeria	﻿Biological Gardens of Obafemi Awolowo University	﻿Biological Gardens of Obafemi Awolowo University	7.51	4.51	306	306	306	Non-Protected	Lowland rainforest	TSMBF	Fire-senstitve	Before-after	Non-prescribed	1	0.07	14	plot	50	50	2500	1	2500	1	2500	>=1	NA	Woody	Tree	Tree	Euphorbiaceae	Alchornea	Alchornea laxiflora	Density	Density/Ha	0	288	NA
2	Ademoh and Moughalu	2017	Temporal pattern of Tree community dynamics in a secondary forest in southwestern Nigeria, 29 years after a ground fire	Global Ecology and Conservation	9	148	170	https://doi.org/10.1016/j.gecco.2016.11.005	Africa	Nigeria	﻿Biological Gardens of Obafemi Awolowo University	﻿Biological Gardens of Obafemi Awolowo University	7.51	4.51	306	306	306	Non-Protected	Lowland rainforest	TSMBF	Fire-senstitve	Before-after	Non-prescribed	1	0.07	14	plot	50	50	2500	1	2500	1	2500	>=1	NA	Woody	Tree	Tree	Apocynaceae	Alstonia	Alstonia boonei	Density	Density/Ha	24	12	LC
2	Ademoh and Moughalu	2017	Temporal pattern of Tree community dynamics in a secondary forest in southwestern Nigeria, 29 years after a ground fire	Global Ecology and Conservation	9	148	170	https://doi.org/10.1016/j.gecco.2016.11.005	Africa	Nigeria	﻿Biological Gardens of Obafemi Awolowo University	﻿Biological Gardens of Obafemi Awolowo University	7.51	4.51	306	306	306	Non-Protected	Lowland rainforest	TSMBF	Fire-senstitve	Before-after	Non-prescribed	1	0.07	14	plot	50	50	2500	1	2500	1	2500	>=1	NA	Woody	Tree	Tree	Moraceae	Antiaris	Antiaris africana	Density	Density/Ha	20	92	NA
2	Ademoh and Moughalu	2017	Temporal pattern of Tree community dynamics in a secondary forest in southwestern Nigeria, 29 years after a ground fire	Global Ecology and Conservation	9	148	170	https://doi.org/10.1016/j.gecco.2016.11.005	Africa	Nigeria	﻿Biological Gardens of Obafemi Awolowo University	﻿Biological Gardens of Obafemi Awolowo University	7.51	4.51	306	306	306	Non-Protected	Lowland rainforest	TSMBF	Fire-senstitve	Before-after	Non-prescribed	1	0.07	14	plot	50	50	2500	1	2500	1	2500	>=1	NA	Woody	Tree	Tree	Annonaceae	Annona	Annona tenuifolia	Density	Density/Ha	40	0	NA
2	Ademoh and Moughalu	2017	Temporal pattern of Tree community dynamics in a secondary forest in southwestern Nigeria, 29 years after a ground fire	Global Ecology and Conservation	9	148	170	https://doi.org/10.1016/j.gecco.2016.11.005	Africa	Nigeria	﻿Biological Gardens of Obafemi Awolowo University	﻿Biological Gardens of Obafemi Awolowo University	7.51	4.51	306	306	306	Non-Protected	Lowland rainforest	TSMBF	Fire-senstitve	Before-after	Non-prescribed	1	0.07	14	plot	50	50	2500	1	2500	1	2500	>=1	NA	Woody	Tree	Tree	Phyllanthaceae	Antidesma	Antidesma membranaceum	Density	Density/Ha	0	4	NA
2	Ademoh and Moughalu	2017	Temporal pattern of Tree community dynamics in a secondary forest in southwestern Nigeria, 29 years after a ground fire	Global Ecology and Conservation	9	148	170	https://doi.org/10.1016/j.gecco.2016.11.005	Africa	Nigeria	﻿Biological Gardens of Obafemi Awolowo University	﻿Biological Gardens of Obafemi Awolowo University	7.51	4.51	306	306	306	Non-Protected	Lowland rainforest	TSMBF	Fire-senstitve	Before-after	Non-prescribed	1	0.07	14	plot	50	50	2500	1	2500	1	2500	>=1	NA	Woody	Tree	Tree	Leguminosae	Baphia	Baphia nitida	Density	Density/Ha	20	60	LC
2	Ademoh and Moughalu	2017	Temporal pattern of Tree community dynamics in a secondary forest in southwestern Nigeria, 29 years after a ground fire	Global Ecology and Conservation	9	148	170	https://doi.org/10.1016/j.gecco.2016.11.005	Africa	Nigeria	﻿Biological Gardens of Obafemi Awolowo University	﻿Biological Gardens of Obafemi Awolowo University	7.51	4.51	306	306	306	Non-Protected	Lowland rainforest	TSMBF	Fire-senstitve	Before-after	Non-prescribed	1	0.07	14	plot	50	50	2500	1	2500	1	2500	>=1	NA	Woody	Tree	Tree	Fabaceae	Berlinia	Berlinia grandiflora	Density	Density/Ha	0	4	LC
2	Ademoh and Moughalu	2017	Temporal pattern of Tree community dynamics in a secondary forest in southwestern Nigeria, 29 years after a ground fire	Global Ecology and Conservation	9	148	170	https://doi.org/10.1016/j.gecco.2016.11.005	Africa	Nigeria	﻿Biological Gardens of Obafemi Awolowo University	﻿Biological Gardens of Obafemi Awolowo University	7.51	4.51	306	306	306	Non-Protected	Lowland rainforest	TSMBF	Fire-senstitve	Before-after	Non-prescribed	1	0.07	14	plot	50	50	2500	1	2500	1	2500	>=1	NA	Woody	Tree	Tree	Sapindaceae	Blighia	Blighia sapida	Density	Density/Ha	0	68	LC
2	Ademoh and Moughalu	2017	Temporal pattern of Tree community dynamics in a secondary forest in southwestern Nigeria, 29 years after a ground fire	Global Ecology and Conservation	9	148	170	https://doi.org/10.1016/j.gecco.2016.11.005	Africa	Nigeria	﻿Biological Gardens of Obafemi Awolowo University	﻿Biological Gardens of Obafemi Awolowo University	7.51	4.51	306	306	306	Non-Protected	Lowland rainforest	TSMBF	Fire-senstitve	Before-after	Non-prescribed	1	0.07	14	plot	50	50	2500	1	2500	1	2500	>=1	NA	Woody	Tree	Tree	Sapindaceae	Blighia	Blighia unijugata	Density	Density/Ha	64	12	NA
2	Ademoh and Moughalu	2017	Temporal pattern of Tree community dynamics in a secondary forest in southwestern Nigeria, 29 years after a ground fire	Global Ecology and Conservation	9	148	170	https://doi.org/10.1016/j.gecco.2016.11.005	Africa	Nigeria	﻿Biological Gardens of Obafemi Awolowo University	﻿Biological Gardens of Obafemi Awolowo University	7.51	4.51	306	306	306	Non-Protected	Lowland rainforest	TSMBF	Fire-senstitve	Before-after	Non-prescribed	1	0.07	14	plot	50	50	2500	1	2500	1	2500	>=1	NA	Woody	Tree	Tree	Bombaceae	Bombax	Bombax buonopozense	Density	Density/Ha	16	4	LC
2	Ademoh and Moughalu	2017	Temporal pattern of Tree community dynamics in a secondary forest in southwestern Nigeria, 29 years after a ground fire	Global Ecology and Conservation	9	148	170	https://doi.org/10.1016/j.gecco.2016.11.005	Africa	Nigeria	﻿Biological Gardens of Obafemi Awolowo University	﻿Biological Gardens of Obafemi Awolowo University	7.51	4.51	306	306	306	Non-Protected	Lowland rainforest	TSMBF	Fire-senstitve	Before-after	Non-prescribed	1	0.07	14	plot	50	50	2500	1	2500	1	2500	>=1	NA	Woody	Tree	Tree	Euphorbiaceae	Bridelia	Bridelia atroviridis	Density	Density/Ha	0	4	NA
2	Ademoh and Moughalu	2017	Temporal pattern of Tree community dynamics in a secondary forest in southwestern Nigeria, 29 years after a ground fire	Global Ecology and Conservation	9	148	170	https://doi.org/10.1016/j.gecco.2016.11.005	Africa	Nigeria	﻿Biological Gardens of Obafemi Awolowo University	﻿Biological Gardens of Obafemi Awolowo University	7.51	4.51	306	306	306	Non-Protected	Lowland rainforest	TSMBF	Fire-senstitve	Before-after	Non-prescribed	1	0.07	14	plot	50	50	2500	1	2500	1	2500	>=1	NA	Woody	Tree	Tree	Ulmaceae	Celtis	Celtis mildbraedii	Density	Density/Ha	0	36	LC
2	Ademoh and Moughalu	2017	Temporal pattern of Tree community dynamics in a secondary forest in southwestern Nigeria, 29 years after a ground fire	Global Ecology and Conservation	9	148	170	https://doi.org/10.1016/j.gecco.2016.11.005	Africa	Nigeria	﻿Biological Gardens of Obafemi Awolowo University	﻿Biological Gardens of Obafemi Awolowo University	7.51	4.51	306	306	306	Non-Protected	Lowland rainforest	TSMBF	Fire-senstitve	Before-after	Non-prescribed	1	0.07	14	plot	50	50	2500	1	2500	1	2500	>=1	NA	Woody	Tree	Tree	Ulmaceae	Celtis	Celtis zenkeri	Density	Density/Ha	0	80	LC
2	Ademoh and Moughalu	2017	Temporal pattern of Tree community dynamics in a secondary forest in southwestern Nigeria, 29 years after a ground fire	Global Ecology and Conservation	9	148	170	https://doi.org/10.1016/j.gecco.2016.11.005	Africa	Nigeria	﻿Biological Gardens of Obafemi Awolowo University	﻿Biological Gardens of Obafemi Awolowo University	7.51	4.51	306	306	306	Non-Protected	Lowland rainforest	TSMBF	Fire-senstitve	Before-after	Non-prescribed	1	0.07	14	plot	50	50	2500	1	2500	1	2500	>=1	NA	Woody	Tree	Tree	Ulmaceae	Celtis	Celtis species	Density	Density/Ha	12	0	NA
2	Ademoh and Moughalu	2017	Temporal pattern of Tree community dynamics in a secondary forest in southwestern Nigeria, 29 years after a ground fire	Global Ecology and Conservation	9	148	170	https://doi.org/10.1016/j.gecco.2016.11.005	Africa	Nigeria	﻿Biological Gardens of Obafemi Awolowo University	﻿Biological Gardens of Obafemi Awolowo University	7.51	4.51	306	306	306	Non-Protected	Lowland rainforest	TSMBF	Fire-senstitve	Before-after	Non-prescribed	1	0.07	14	plot	50	50	2500	1	2500	1	2500	>=1	NA	Woody	Tree	Tree	Sapotaceae	Chrysophyllum	Chrysophyllum albidum	Density	Density/Ha	0	8	NT
2	Ademoh and Moughalu	2017	Temporal pattern of Tree community dynamics in a secondary forest in southwestern Nigeria, 29 years after a ground fire	Global Ecology and Conservation	9	148	170	https://doi.org/10.1016/j.gecco.2016.11.005	Africa	Nigeria	﻿Biological Gardens of Obafemi Awolowo University	﻿Biological Gardens of Obafemi Awolowo University	7.51	4.51	306	306	306	Non-Protected	Lowland rainforest	TSMBF	Fire-senstitve	Before-after	Non-prescribed	1	0.07	14	plot	50	50	2500	1	2500	1	2500	>=1	NA	Woody	Tree	Tree	Rutaceae	Citrus	Citrus species	Density	Density/Ha	4	0	NA
2	Ademoh and Moughalu	2017	Temporal pattern of Tree community dynamics in a secondary forest in southwestern Nigeria, 29 years after a ground fire	Global Ecology and Conservation	9	148	170	https://doi.org/10.1016/j.gecco.2016.11.005	Africa	Nigeria	﻿Biological Gardens of Obafemi Awolowo University	﻿Biological Gardens of Obafemi Awolowo University	7.51	4.51	306	306	306	Non-Protected	Lowland rainforest	TSMBF	Fire-senstitve	Before-after	Non-prescribed	1	0.07	14	plot	50	50	2500	1	2500	1	2500	>=1	NA	Woody	Tree	Tree	Sterculiaceae	Cola	Cola millenii	Density	Density/Ha	12	12	NA
2	Ademoh and Moughalu	2017	Temporal pattern of Tree community dynamics in a secondary forest in southwestern Nigeria, 29 years after a ground fire	Global Ecology and Conservation	9	148	170	https://doi.org/10.1016/j.gecco.2016.11.005	Africa	Nigeria	﻿Biological Gardens of Obafemi Awolowo University	﻿Biological Gardens of Obafemi Awolowo University	7.51	4.51	306	306	306	Non-Protected	Lowland rainforest	TSMBF	Fire-senstitve	Before-after	Non-prescribed	1	0.07	14	plot	50	50	2500	1	2500	1	2500	>=1	NA	Woody	Tree	Tree	Sapindaceae	Deinbollia	Deinbollia pinnata	Density	Density/Ha	0	32	NA
2	Ademoh and Moughalu	2017	Temporal pattern of Tree community dynamics in a secondary forest in southwestern Nigeria, 29 years after a ground fire	Global Ecology and Conservation	9	148	170	https://doi.org/10.1016/j.gecco.2016.11.005	Africa	Nigeria	﻿Biological Gardens of Obafemi Awolowo University	﻿Biological Gardens of Obafemi Awolowo University	7.51	4.51	306	306	306	Non-Protected	Lowland rainforest	TSMBF	Fire-senstitve	Before-after	Non-prescribed	1	0.07	14	plot	50	50	2500	1	2500	1	2500	>=1	NA	Woody	Tree	Tree	Rubiaceae	Dictyandra	Dictyandra arborescens	Density	Density/Ha	0	4	NA
2	Ademoh and Moughalu	2017	Temporal pattern of Tree community dynamics in a secondary forest in southwestern Nigeria, 29 years after a ground fire	Global Ecology and Conservation	9	148	170	https://doi.org/10.1016/j.gecco.2016.11.005	Africa	Nigeria	﻿Biological Gardens of Obafemi Awolowo University	﻿Biological Gardens of Obafemi Awolowo University	7.51	4.51	306	306	306	Non-Protected	Lowland rainforest	TSMBF	Fire-senstitve	Before-after	Non-prescribed	1	0.07	14	plot	50	50	2500	1	2500	1	2500	>=1	NA	Woody	Tree	Tree	Ebenaceae	Diospyros	Diospyros nigerica	Density	Density/Ha	0	8	NA
2	Ademoh and Moughalu	2017	Temporal pattern of Tree community dynamics in a secondary forest in southwestern Nigeria, 29 years after a ground fire	Global Ecology and Conservation	9	148	170	https://doi.org/10.1016/j.gecco.2016.11.005	Africa	Nigeria	﻿Biological Gardens of Obafemi Awolowo University	﻿Biological Gardens of Obafemi Awolowo University	7.51	4.51	306	306	306	Non-Protected	Lowland rainforest	TSMBF	Fire-senstitve	Before-after	Non-prescribed	1	0.07	14	plot	50	50	2500	1	2500	1	2500	>=1	NA	Woody	Tree	Tree	Euphorbiaceae	Discoglypremna	Discoglypremna caloneura	Density	Density/Ha	0	4	LC
2	Ademoh and Moughalu	2017	Temporal pattern of Tree community dynamics in a secondary forest in southwestern Nigeria, 29 years after a ground fire	Global Ecology and Conservation	9	148	170	https://doi.org/10.1016/j.gecco.2016.11.005	Africa	Nigeria	﻿Biological Gardens of Obafemi Awolowo University	﻿Biological Gardens of Obafemi Awolowo University	7.51	4.51	306	306	306	Non-Protected	Lowland rainforest	TSMBF	Fire-senstitve	Before-after	Non-prescribed	1	0.07	14	plot	50	50	2500	1	2500	1	2500	>=1	NA	Woody	Tree	Tree	Dracaenaceae	Dracaena	Dracaena arborea	Density	Density/Ha	0	28	LC
2	Ademoh and Moughalu	2017	Temporal pattern of Tree community dynamics in a secondary forest in southwestern Nigeria, 29 years after a ground fire	Global Ecology and Conservation	9	148	170	https://doi.org/10.1016/j.gecco.2016.11.005	Africa	Nigeria	﻿Biological Gardens of Obafemi Awolowo University	﻿Biological Gardens of Obafemi Awolowo University	7.51	4.51	306	306	306	Non-Protected	Lowland rainforest	TSMBF	Fire-senstitve	Before-after	Non-prescribed	1	0.07	14	plot	50	50	2500	1	2500	1	2500	>=1	NA	Woody	Tree	Tree	Arecaceae	Elaeis	Elaeis guineensis	Density	Density/Ha	32	0	LC
2	Ademoh and Moughalu	2017	Temporal pattern of Tree community dynamics in a secondary forest in southwestern Nigeria, 29 years after a ground fire	Global Ecology and Conservation	9	148	170	https://doi.org/10.1016/j.gecco.2016.11.005	Africa	Nigeria	﻿Biological Gardens of Obafemi Awolowo University	﻿Biological Gardens of Obafemi Awolowo University	7.51	4.51	306	306	306	Non-Protected	Lowland rainforest	TSMBF	Fire-senstitve	Before-after	Non-prescribed	1	0.07	14	plot	50	50	2500	1	2500	1	2500	>=1	NA	Woody	Tree	Tree	Sapindaceae	Eriocoelum	Eriocoelum macrocarpum	Density	Density/Ha	0	4	LC
2	Ademoh and Moughalu	2017	Temporal pattern of Tree community dynamics in a secondary forest in southwestern Nigeria, 29 years after a ground fire	Global Ecology and Conservation	9	148	170	https://doi.org/10.1016/j.gecco.2016.11.005	Africa	Nigeria	﻿Biological Gardens of Obafemi Awolowo University	﻿Biological Gardens of Obafemi Awolowo University	7.51	4.51	306	306	306	Non-Protected	Lowland rainforest	TSMBF	Fire-senstitve	Before-after	Non-prescribed	1	0.07	14	plot	50	50	2500	1	2500	1	2500	>=1	NA	Woody	Tree	Tree	Moraceae	Ficus	Ficus capensis	Density	Density/Ha	0	4	NA
2	Ademoh and Moughalu	2017	Temporal pattern of Tree community dynamics in a secondary forest in southwestern Nigeria, 29 years after a ground fire	Global Ecology and Conservation	9	148	170	https://doi.org/10.1016/j.gecco.2016.11.005	Africa	Nigeria	﻿Biological Gardens of Obafemi Awolowo University	﻿Biological Gardens of Obafemi Awolowo University	7.51	4.51	306	306	306	Non-Protected	Lowland rainforest	TSMBF	Fire-senstitve	Before-after	Non-prescribed	1	0.07	14	plot	50	50	2500	1	2500	1	2500	>=1	NA	Woody	Tree	Tree	Moraceae	Ficus	Ficus exasperata	Density	Density/Ha	0	8	LC
2	Ademoh and Moughalu	2017	Temporal pattern of Tree community dynamics in a secondary forest in southwestern Nigeria, 29 years after a ground fire	Global Ecology and Conservation	9	148	170	https://doi.org/10.1016/j.gecco.2016.11.005	Africa	Nigeria	﻿Biological Gardens of Obafemi Awolowo University	﻿Biological Gardens of Obafemi Awolowo University	7.51	4.51	306	306	306	Non-Protected	Lowland rainforest	TSMBF	Fire-senstitve	Before-after	Non-prescribed	1	0.07	14	plot	50	50	2500	1	2500	1	2500	>=1	NA	Woody	Tree	Tree	Moraceae	Ficus	Ficus mucuso	Density	Density/Ha	64	12	LC
2	Ademoh and Moughalu	2017	Temporal pattern of Tree community dynamics in a secondary forest in southwestern Nigeria, 29 years after a ground fire	Global Ecology and Conservation	9	148	170	https://doi.org/10.1016/j.gecco.2016.11.005	Africa	Nigeria	﻿Biological Gardens of Obafemi Awolowo University	﻿Biological Gardens of Obafemi Awolowo University	7.51	4.51	306	306	306	Non-Protected	Lowland rainforest	TSMBF	Fire-senstitve	Before-after	Non-prescribed	1	0.07	14	plot	50	50	2500	1	2500	1	2500	>=1	NA	Woody	Tree	Tree	Moraceae	Ficus	Ficus species	Density	Density/Ha	0	32	NA
2	Ademoh and Moughalu	2017	Temporal pattern of Tree community dynamics in a secondary forest in southwestern Nigeria, 29 years after a ground fire	Global Ecology and Conservation	9	148	170	https://doi.org/10.1016/j.gecco.2016.11.005	Africa	Nigeria	﻿Biological Gardens of Obafemi Awolowo University	﻿Biological Gardens of Obafemi Awolowo University	7.51	4.51	306	306	306	Non-Protected	Lowland rainforest	TSMBF	Fire-senstitve	Before-after	Non-prescribed	1	0.07	14	plot	50	50	2500	1	2500	1	2500	>=1	NA	Woody	Tree	Tree	Moraceae	Ficus	Ficus vogeliana	Density	Density/Ha	0	4	LC
2	Ademoh and Moughalu	2017	Temporal pattern of Tree community dynamics in a secondary forest in southwestern Nigeria, 29 years after a ground fire	Global Ecology and Conservation	9	148	170	https://doi.org/10.1016/j.gecco.2016.11.005	Africa	Nigeria	﻿Biological Gardens of Obafemi Awolowo University	﻿Biological Gardens of Obafemi Awolowo University	7.51	4.51	306	306	306	Non-Protected	Lowland rainforest	TSMBF	Fire-senstitve	Before-after	Non-prescribed	1	0.07	14	plot	50	50	2500	1	2500	1	2500	>=1	NA	Woody	Tree	Tree	Apocynaceae	Funtumia	Funtumia elastica	Density	Density/Ha	384	164	LC
2	Ademoh and Moughalu	2017	Temporal pattern of Tree community dynamics in a secondary forest in southwestern Nigeria, 29 years after a ground fire	Global Ecology and Conservation	9	148	170	https://doi.org/10.1016/j.gecco.2016.11.005	Africa	Nigeria	﻿Biological Gardens of Obafemi Awolowo University	﻿Biological Gardens of Obafemi Awolowo University	7.51	4.51	306	306	306	Non-Protected	Lowland rainforest	TSMBF	Fire-senstitve	Before-after	Non-prescribed	1	0.07	14	plot	50	50	2500	1	2500	1	2500	>=1	NA	Woody	Tree	Tree	Malvaceae	Glyphaea	Glyphaea brevis	Density	Density/Ha	44	8	NA
2	Ademoh and Moughalu	2017	Temporal pattern of Tree community dynamics in a secondary forest in southwestern Nigeria, 29 years after a ground fire	Global Ecology and Conservation	9	148	170	https://doi.org/10.1016/j.gecco.2016.11.005	Africa	Nigeria	﻿Biological Gardens of Obafemi Awolowo University	﻿Biological Gardens of Obafemi Awolowo University	7.51	4.51	306	306	306	Non-Protected	Lowland rainforest	TSMBF	Fire-senstitve	Before-after	Non-prescribed	1	0.07	14	plot	50	50	2500	1	2500	1	2500	>=1	NA	Woody	Tree	Tree	Tiliaceae	Grewia	Grewia species	Density	Density/Ha	8	0	NA
2	Ademoh and Moughalu	2017	Temporal pattern of Tree community dynamics in a secondary forest in southwestern Nigeria, 29 years after a ground fire	Global Ecology and Conservation	9	148	170	https://doi.org/10.1016/j.gecco.2016.11.005	Africa	Nigeria	﻿Biological Gardens of Obafemi Awolowo University	﻿Biological Gardens of Obafemi Awolowo University	7.51	4.51	306	306	306	Non-Protected	Lowland rainforest	TSMBF	Fire-senstitve	Before-after	Non-prescribed	1	0.07	14	plot	50	50	2500	1	2500	1	2500	>=1	NA	Woody	Tree	Tree	Apocynaceae	Holarrhena	Holarrhena floribunda	Density	Density/Ha	48	4	LC
2	Ademoh and Moughalu	2017	Temporal pattern of Tree community dynamics in a secondary forest in southwestern Nigeria, 29 years after a ground fire	Global Ecology and Conservation	9	148	170	https://doi.org/10.1016/j.gecco.2016.11.005	Africa	Nigeria	﻿Biological Gardens of Obafemi Awolowo University	﻿Biological Gardens of Obafemi Awolowo University	7.51	4.51	306	306	306	Non-Protected	Lowland rainforest	TSMBF	Fire-senstitve	Before-after	Non-prescribed	1	0.07	14	plot	50	50	2500	1	2500	1	2500	>=1	NA	Woody	Tree	Tree	Irvingaceae	Irvingia	Irvingia gabonensis	Density	Density/Ha	20	0	NT
2	Ademoh and Moughalu	2017	Temporal pattern of Tree community dynamics in a secondary forest in southwestern Nigeria, 29 years after a ground fire	Global Ecology and Conservation	9	148	170	https://doi.org/10.1016/j.gecco.2016.11.005	Africa	Nigeria	﻿Biological Gardens of Obafemi Awolowo University	﻿Biological Gardens of Obafemi Awolowo University	7.51	4.51	306	306	306	Non-Protected	Lowland rainforest	TSMBF	Fire-senstitve	Before-after	Non-prescribed	1	0.07	14	plot	50	50	2500	1	2500	1	2500	>=1	NA	Woody	Tree	Tree	Sapindaceae	Laccodiscus	Laccodiscus pseudostipularis	Density	Density/Ha	0	8	NA
2	Ademoh and Moughalu	2017	Temporal pattern of Tree community dynamics in a secondary forest in southwestern Nigeria, 29 years after a ground fire	Global Ecology and Conservation	9	148	170	https://doi.org/10.1016/j.gecco.2016.11.005	Africa	Nigeria	﻿Biological Gardens of Obafemi Awolowo University	﻿Biological Gardens of Obafemi Awolowo University	7.51	4.51	306	306	306	Non-Protected	Lowland rainforest	TSMBF	Fire-senstitve	Before-after	Non-prescribed	1	0.07	14	plot	50	50	2500	1	2500	1	2500	>=1	NA	Woody	Tree	Tree	Anacardiaceae	Lannea	Lannea sp	Density	Density/Ha	0	20	NA
2	Ademoh and Moughalu	2017	Temporal pattern of Tree community dynamics in a secondary forest in southwestern Nigeria, 29 years after a ground fire	Global Ecology and Conservation	9	148	170	https://doi.org/10.1016/j.gecco.2016.11.005	Africa	Nigeria	﻿Biological Gardens of Obafemi Awolowo University	﻿Biological Gardens of Obafemi Awolowo University	7.51	4.51	306	306	306	Non-Protected	Lowland rainforest	TSMBF	Fire-senstitve	Before-after	Non-prescribed	1	0.07	14	plot	50	50	2500	1	2500	1	2500	>=1	NA	Woody	Tree	Tree	Sapindaceae	Lecaniodiscus	Lecaniodiscus cupanioides	Density	Density/Ha	36	124	NA
2	Ademoh and Moughalu	2017	Temporal pattern of Tree community dynamics in a secondary forest in southwestern Nigeria, 29 years after a ground fire	Global Ecology and Conservation	9	148	170	https://doi.org/10.1016/j.gecco.2016.11.005	Africa	Nigeria	﻿Biological Gardens of Obafemi Awolowo University	﻿Biological Gardens of Obafemi Awolowo University	7.51	4.51	306	306	306	Non-Protected	Lowland rainforest	TSMBF	Fire-senstitve	Before-after	Non-prescribed	1	0.07	14	plot	50	50	2500	1	2500	1	2500	>=1	NA	Woody	Tree	Tree	Euphorbiaceae	Macaranga	Macaranga hurifolia	Density	Density/Ha	12	0	NA
2	Ademoh and Moughalu	2017	Temporal pattern of Tree community dynamics in a secondary forest in southwestern Nigeria, 29 years after a ground fire	Global Ecology and Conservation	9	148	170	https://doi.org/10.1016/j.gecco.2016.11.005	Africa	Nigeria	﻿Biological Gardens of Obafemi Awolowo University	﻿Biological Gardens of Obafemi Awolowo University	7.51	4.51	306	306	306	Non-Protected	Lowland rainforest	TSMBF	Fire-senstitve	Before-after	Non-prescribed	1	0.07	14	plot	50	50	2500	1	2500	1	2500	>=1	NA	Woody	Tree	Tree	Euphorbiaceae	Manihot	Manihot glaziovii	Density	Density/Ha	136	212	NA
2	Ademoh and Moughalu	2017	Temporal pattern of Tree community dynamics in a secondary forest in southwestern Nigeria, 29 years after a ground fire	Global Ecology and Conservation	9	148	170	https://doi.org/10.1016/j.gecco.2016.11.005	Africa	Nigeria	﻿Biological Gardens of Obafemi Awolowo University	﻿Biological Gardens of Obafemi Awolowo University	7.51	4.51	306	306	306	Non-Protected	Lowland rainforest	TSMBF	Fire-senstitve	Before-after	Non-prescribed	1	0.07	14	plot	50	50	2500	1	2500	1	2500	>=1	NA	Woody	Tree	Tree	Pandaceae	Microdesmis	Microdesmis puberula	Density	Density/Ha	0	104	NA
2	Ademoh and Moughalu	2017	Temporal pattern of Tree community dynamics in a secondary forest in southwestern Nigeria, 29 years after a ground fire	Global Ecology and Conservation	9	148	170	https://doi.org/10.1016/j.gecco.2016.11.005	Africa	Nigeria	﻿Biological Gardens of Obafemi Awolowo University	﻿Biological Gardens of Obafemi Awolowo University	7.51	4.51	306	306	306	Non-Protected	Lowland rainforest	TSMBF	Fire-senstitve	Before-after	Non-prescribed	1	0.07	14	plot	50	50	2500	1	2500	1	2500	>=1	NA	Woody	Tree	Tree	Moraceae	Milicia	Milicia excels	Density	Density/Ha	4	0	NT
2	Ademoh and Moughalu	2017	Temporal pattern of Tree community dynamics in a secondary forest in southwestern Nigeria, 29 years after a ground fire	Global Ecology and Conservation	9	148	170	https://doi.org/10.1016/j.gecco.2016.11.005	Africa	Nigeria	﻿Biological Gardens of Obafemi Awolowo University	﻿Biological Gardens of Obafemi Awolowo University	7.51	4.51	306	306	306	Non-Protected	Lowland rainforest	TSMBF	Fire-senstitve	Before-after	Non-prescribed	1	0.07	14	plot	50	50	2500	1	2500	1	2500	>=1	NA	Woody	Tree	Tree	Fabaceae	Millettia	Millettia thonningii	Density	Density/Ha	52	120	LC
2	Ademoh and Moughalu	2017	Temporal pattern of Tree community dynamics in a secondary forest in southwestern Nigeria, 29 years after a ground fire	Global Ecology and Conservation	9	148	170	https://doi.org/10.1016/j.gecco.2016.11.005	Africa	Nigeria	﻿Biological Gardens of Obafemi Awolowo University	﻿Biological Gardens of Obafemi Awolowo University	7.51	4.51	306	306	306	Non-Protected	Lowland rainforest	TSMBF	Fire-senstitve	Before-after	Non-prescribed	1	0.07	14	plot	50	50	2500	1	2500	1	2500	>=1	NA	Woody	Tree	Tree	Annonaceae	Monodora	Monodora tenuifolia	Density	Density/Ha	0	8	LC
2	Ademoh and Moughalu	2017	Temporal pattern of Tree community dynamics in a secondary forest in southwestern Nigeria, 29 years after a ground fire	Global Ecology and Conservation	9	148	170	https://doi.org/10.1016/j.gecco.2016.11.005	Africa	Nigeria	﻿Biological Gardens of Obafemi Awolowo University	﻿Biological Gardens of Obafemi Awolowo University	7.51	4.51	306	306	306	Non-Protected	Lowland rainforest	TSMBF	Fire-senstitve	Before-after	Non-prescribed	1	0.07	14	plot	50	50	2500	1	2500	1	2500	>=1	NA	Woody	Tree	Tree	Rubiaceae	Morinda	Morinda lucida	Density	Density/Ha	0	8	NA
2	Ademoh and Moughalu	2017	Temporal pattern of Tree community dynamics in a secondary forest in southwestern Nigeria, 29 years after a ground fire	Global Ecology and Conservation	9	148	170	https://doi.org/10.1016/j.gecco.2016.11.005	Africa	Nigeria	﻿Biological Gardens of Obafemi Awolowo University	﻿Biological Gardens of Obafemi Awolowo University	7.51	4.51	306	306	306	Non-Protected	Lowland rainforest	TSMBF	Fire-senstitve	Before-after	Non-prescribed	1	0.07	14	plot	50	50	2500	1	2500	1	2500	>=1	NA	Woody	Tree	Tree	Urticaceae	Myrianthus	Myrianthus arboreus	Density	Density/Ha	12	8	LC
2	Ademoh and Moughalu	2017	Temporal pattern of Tree community dynamics in a secondary forest in southwestern Nigeria, 29 years after a ground fire	Global Ecology and Conservation	9	148	170	https://doi.org/10.1016/j.gecco.2016.11.005	Africa	Nigeria	﻿Biological Gardens of Obafemi Awolowo University	﻿Biological Gardens of Obafemi Awolowo University	7.51	4.51	306	306	306	Non-Protected	Lowland rainforest	TSMBF	Fire-senstitve	Before-after	Non-prescribed	1	0.07	14	plot	50	50	2500	1	2500	1	2500	>=1	NA	Woody	Tree	Tree	Lecythidaceae	Napoleonaea	Napoleonaea imperialis	Density	Density/Ha	0	8	NA
2	Ademoh and Moughalu	2017	Temporal pattern of Tree community dynamics in a secondary forest in southwestern Nigeria, 29 years after a ground fire	Global Ecology and Conservation	9	148	170	https://doi.org/10.1016/j.gecco.2016.11.005	Africa	Nigeria	﻿Biological Gardens of Obafemi Awolowo University	﻿Biological Gardens of Obafemi Awolowo University	7.51	4.51	306	306	306	Non-Protected	Lowland rainforest	TSMBF	Fire-senstitve	Before-after	Non-prescribed	1	0.07	14	plot	50	50	2500	1	2500	1	2500	>=1	NA	Woody	Tree	Tree	Lecythidaceae	Napoleonaea	Napoleonaea vogelii	Density	Density/Ha	0	52	LC
2	Ademoh and Moughalu	2017	Temporal pattern of Tree community dynamics in a secondary forest in southwestern Nigeria, 29 years after a ground fire	Global Ecology and Conservation	9	148	170	https://doi.org/10.1016/j.gecco.2016.11.005	Africa	Nigeria	﻿Biological Gardens of Obafemi Awolowo University	﻿Biological Gardens of Obafemi Awolowo University	7.51	4.51	306	306	306	Non-Protected	Lowland rainforest	TSMBF	Fire-senstitve	Before-after	Non-prescribed	1	0.07	14	plot	50	50	2500	1	2500	1	2500	>=1	NA	Woody	Tree	Tree	Bignoniaceae	Newbouldia	Newbouldia laevis	Density	Density/Ha	40	220	NA
2	Ademoh and Moughalu	2017	Temporal pattern of Tree community dynamics in a secondary forest in southwestern Nigeria, 29 years after a ground fire	Global Ecology and Conservation	9	148	170	https://doi.org/10.1016/j.gecco.2016.11.005	Africa	Nigeria	﻿Biological Gardens of Obafemi Awolowo University	﻿Biological Gardens of Obafemi Awolowo University	7.51	4.51	306	306	306	Non-Protected	Lowland rainforest	TSMBF	Fire-senstitve	Before-after	Non-prescribed	1	0.07	14	plot	50	50	2500	1	2500	1	2500	>=1	NA	Woody	Tree	Tree	Olacaceae	Olax	Olax subscorpioidea	Density	Density/Ha	0	8	NA
2	Ademoh and Moughalu	2017	Temporal pattern of Tree community dynamics in a secondary forest in southwestern Nigeria, 29 years after a ground fire	Global Ecology and Conservation	9	148	170	https://doi.org/10.1016/j.gecco.2016.11.005	Africa	Nigeria	﻿Biological Gardens of Obafemi Awolowo University	﻿Biological Gardens of Obafemi Awolowo University	7.51	4.51	306	306	306	Non-Protected	Lowland rainforest	TSMBF	Fire-senstitve	Before-after	Non-prescribed	1	0.07	14	plot	50	50	2500	1	2500	1	2500	>=1	NA	Woody	Tree	Tree	Rubiaceae	Oxyanthus	Oxyanthus sp	Density	Density/Ha	28	4	NA
2	Ademoh and Moughalu	2017	Temporal pattern of Tree community dynamics in a secondary forest in southwestern Nigeria, 29 years after a ground fire	Global Ecology and Conservation	9	148	170	https://doi.org/10.1016/j.gecco.2016.11.005	Africa	Nigeria	﻿Biological Gardens of Obafemi Awolowo University	﻿Biological Gardens of Obafemi Awolowo University	7.51	4.51	306	306	306	Non-Protected	Lowland rainforest	TSMBF	Fire-senstitve	Before-after	Non-prescribed	1	0.07	14	plot	50	50	2500	1	2500	1	2500	>=1	NA	Woody	Tree	Tree	Phyllanthaceae	Phyllanthus	Phyllanthus odontadenius	Density	Density/Ha	0	4	NA
2	Ademoh and Moughalu	2017	Temporal pattern of Tree community dynamics in a secondary forest in southwestern Nigeria, 29 years after a ground fire	Global Ecology and Conservation	9	148	170	https://doi.org/10.1016/j.gecco.2016.11.005	Africa	Nigeria	﻿Biological Gardens of Obafemi Awolowo University	﻿Biological Gardens of Obafemi Awolowo University	7.51	4.51	306	306	306	Non-Protected	Lowland rainforest	TSMBF	Fire-senstitve	Before-after	Non-prescribed	1	0.07	14	plot	50	50	2500	1	2500	1	2500	>=1	NA	Woody	Tree	Tree	Fabaceae	Piptadeniastrum	Piptadeniastrum africanum	Density	Density/Ha	0	8	LC
2	Ademoh and Moughalu	2017	Temporal pattern of Tree community dynamics in a secondary forest in southwestern Nigeria, 29 years after a ground fire	Global Ecology and Conservation	9	148	170	https://doi.org/10.1016/j.gecco.2016.11.005	Africa	Nigeria	﻿Biological Gardens of Obafemi Awolowo University	﻿Biological Gardens of Obafemi Awolowo University	7.51	4.51	306	306	306	Non-Protected	Lowland rainforest	TSMBF	Fire-senstitve	Before-after	Non-prescribed	1	0.07	14	plot	50	50	2500	1	2500	1	2500	>=1	NA	Woody	Tree	Tree	Apocynaceae	Pleiocarpa	Pleiocarpa species	Density	Density/Ha	4	0	NA
2	Ademoh and Moughalu	2017	Temporal pattern of Tree community dynamics in a secondary forest in southwestern Nigeria, 29 years after a ground fire	Global Ecology and Conservation	9	148	170	https://doi.org/10.1016/j.gecco.2016.11.005	Africa	Nigeria	﻿Biological Gardens of Obafemi Awolowo University	﻿Biological Gardens of Obafemi Awolowo University	7.51	4.51	306	306	306	Non-Protected	Lowland rainforest	TSMBF	Fire-senstitve	Before-after	Non-prescribed	1	0.07	14	plot	50	50	2500	1	2500	1	2500	>=1	NA	Woody	Tree	Tree	Myristicaceae	Pycnanthus	Pycnanthus angolensis	Density	Density/Ha	120	8	NA
2	Ademoh and Moughalu	2017	Temporal pattern of Tree community dynamics in a secondary forest in southwestern Nigeria, 29 years after a ground fire	Global Ecology and Conservation	9	148	170	https://doi.org/10.1016/j.gecco.2016.11.005	Africa	Nigeria	﻿Biological Gardens of Obafemi Awolowo University	﻿Biological Gardens of Obafemi Awolowo University	7.51	4.51	306	306	306	Non-Protected	Lowland rainforest	TSMBF	Fire-senstitve	Before-after	Non-prescribed	1	0.07	14	plot	50	50	2500	1	2500	1	2500	>=1	NA	Woody	Tree	Tree	Apocynaceae	Rauvolfia	Rauvolfia vomitoria	Density	Density/Ha	32	12	LC
2	Ademoh and Moughalu	2017	Temporal pattern of Tree community dynamics in a secondary forest in southwestern Nigeria, 29 years after a ground fire	Global Ecology and Conservation	9	148	170	https://doi.org/10.1016/j.gecco.2016.11.005	Africa	Nigeria	﻿Biological Gardens of Obafemi Awolowo University	﻿Biological Gardens of Obafemi Awolowo University	7.51	4.51	306	306	306	Non-Protected	Lowland rainforest	TSMBF	Fire-senstitve	Before-after	Non-prescribed	1	0.07	14	plot	50	50	2500	1	2500	1	2500	>=1	NA	Woody	Tree	Tree	Rubiaceae	Rothmannia	Rothmannia longiflora	Density	Density/Ha	0	4	NA
2	Ademoh and Moughalu	2017	Temporal pattern of Tree community dynamics in a secondary forest in southwestern Nigeria, 29 years after a ground fire	Global Ecology and Conservation	9	148	170	https://doi.org/10.1016/j.gecco.2016.11.005	Africa	Nigeria	﻿Biological Gardens of Obafemi Awolowo University	﻿Biological Gardens of Obafemi Awolowo University	7.51	4.51	306	306	306	Non-Protected	Lowland rainforest	TSMBF	Fire-senstitve	Before-after	Non-prescribed	1	0.07	14	plot	50	50	2500	1	2500	1	2500	>=1	NA	Woody	Tree	Tree	Celastraceae	Salacia	Salacia pallescens	Density	Density/Ha	0	100	NA
2	Ademoh and Moughalu	2017	Temporal pattern of Tree community dynamics in a secondary forest in southwestern Nigeria, 29 years after a ground fire	Global Ecology and Conservation	9	148	170	https://doi.org/10.1016/j.gecco.2016.11.005	Africa	Nigeria	﻿Biological Gardens of Obafemi Awolowo University	﻿Biological Gardens of Obafemi Awolowo University	7.51	4.51	306	306	306	Non-Protected	Lowland rainforest	TSMBF	Fire-senstitve	Before-after	Non-prescribed	1	0.07	14	plot	50	50	2500	1	2500	1	2500	>=1	NA	Woody	Tree	Tree	Anacardiaceae	Spondias	Spondias mombin	Density	Density/Ha	12	0	LC
2	Ademoh and Moughalu	2017	Temporal pattern of Tree community dynamics in a secondary forest in southwestern Nigeria, 29 years after a ground fire	Global Ecology and Conservation	9	148	170	https://doi.org/10.1016/j.gecco.2016.11.005	Africa	Nigeria	﻿Biological Gardens of Obafemi Awolowo University	﻿Biological Gardens of Obafemi Awolowo University	7.51	4.51	306	306	306	Non-Protected	Lowland rainforest	TSMBF	Fire-senstitve	Before-after	Non-prescribed	1	0.07	14	plot	50	50	2500	1	2500	1	2500	>=1	NA	Woody	Tree	Tree	Sterculiaceae	Sterculia	Sterculia tragacantha	Density	Density/Ha	20	4	LC
2	Ademoh and Moughalu	2017	Temporal pattern of Tree community dynamics in a secondary forest in southwestern Nigeria, 29 years after a ground fire	Global Ecology and Conservation	9	148	170	https://doi.org/10.1016/j.gecco.2016.11.005	Africa	Nigeria	﻿Biological Gardens of Obafemi Awolowo University	﻿Biological Gardens of Obafemi Awolowo University	7.51	4.51	306	306	306	Non-Protected	Lowland rainforest	TSMBF	Fire-senstitve	Before-after	Non-prescribed	1	0.07	14	plot	50	50	2500	1	2500	1	2500	>=1	NA	Woody	Tree	Tree	Apocynaceae	Tabernaemontana	Tabernaemontana pachysiphon	Density	Density/Ha	0	12	LC
2	Ademoh and Moughalu	2017	Temporal pattern of Tree community dynamics in a secondary forest in southwestern Nigeria, 29 years after a ground fire	Global Ecology and Conservation	9	148	170	https://doi.org/10.1016/j.gecco.2016.11.005	Africa	Nigeria	﻿Biological Gardens of Obafemi Awolowo University	﻿Biological Gardens of Obafemi Awolowo University	7.51	4.51	306	306	306	Non-Protected	Lowland rainforest	TSMBF	Fire-senstitve	Before-after	Non-prescribed	1	0.07	14	plot	50	50	2500	1	2500	1	2500	>=1	NA	Woody	Tree	Tree	Combretaceae	Terminalia	Terminalia superba	Density	Density/Ha	4	0	NA
2	Ademoh and Moughalu	2017	Temporal pattern of Tree community dynamics in a secondary forest in southwestern Nigeria, 29 years after a ground fire	Global Ecology and Conservation	9	148	170	https://doi.org/10.1016/j.gecco.2016.11.005	Africa	Nigeria	﻿Biological Gardens of Obafemi Awolowo University	﻿Biological Gardens of Obafemi Awolowo University	7.51	4.51	306	306	306	Non-Protected	Lowland rainforest	TSMBF	Fire-senstitve	Before-after	Non-prescribed	1	0.07	14	plot	50	50	2500	1	2500	1	2500	>=1	NA	Woody	Tree	Tree	Fabaceae	Tetrapleura	Tetrapleura tetraptera	Density	Density/Ha	20	12	LC
2	Ademoh and Moughalu	2017	Temporal pattern of Tree community dynamics in a secondary forest in southwestern Nigeria, 29 years after a ground fire	Global Ecology and Conservation	9	148	170	https://doi.org/10.1016/j.gecco.2016.11.005	Africa	Nigeria	﻿Biological Gardens of Obafemi Awolowo University	﻿Biological Gardens of Obafemi Awolowo University	7.51	4.51	306	306	306	Non-Protected	Lowland rainforest	TSMBF	Fire-senstitve	Before-after	Non-prescribed	1	0.07	14	plot	50	50	2500	1	2500	1	2500	>=1	NA	Woody	Tree	Tree	Malvaceae	Theobroma	Theobroma cacao	Density	Density/Ha	4	0	NA
2	Ademoh and Moughalu	2017	Temporal pattern of Tree community dynamics in a secondary forest in southwestern Nigeria, 29 years after a ground fire	Global Ecology and Conservation	9	148	170	https://doi.org/10.1016/j.gecco.2016.11.005	Africa	Nigeria	﻿Biological Gardens of Obafemi Awolowo University	﻿Biological Gardens of Obafemi Awolowo University	7.51	4.51	306	306	306	Non-Protected	Lowland rainforest	TSMBF	Fire-senstitve	Before-after	Non-prescribed	1	0.07	14	plot	50	50	2500	1	2500	1	2500	>=1	NA	Woody	Tree	Tree	Meliaceae	Trichilia	Trichilia heudelotii	Density	Density/Ha	32	60	NA
2	Ademoh and Moughalu	2017	Temporal pattern of Tree community dynamics in a secondary forest in southwestern Nigeria, 29 years after a ground fire	Global Ecology and Conservation	9	148	170	https://doi.org/10.1016/j.gecco.2016.11.005	Africa	Nigeria	﻿Biological Gardens of Obafemi Awolowo University	﻿Biological Gardens of Obafemi Awolowo University	7.51	4.51	306	306	306	Non-Protected	Lowland rainforest	TSMBF	Fire-senstitve	Before-after	Non-prescribed	1	0.07	14	plot	50	50	2500	1	2500	1	2500	>=1	NA	Woody	Tree	Tree	Meliaceae	Trichilia	Trichilia megalantha	Density	Density/Ha	0	8	NA
2	Ademoh and Moughalu	2017	Temporal pattern of Tree community dynamics in a secondary forest in southwestern Nigeria, 29 years after a ground fire	Global Ecology and Conservation	9	148	170	https://doi.org/10.1016/j.gecco.2016.11.005	Africa	Nigeria	﻿Biological Gardens of Obafemi Awolowo University	﻿Biological Gardens of Obafemi Awolowo University	7.51	4.51	306	306	306	Non-Protected	Lowland rainforest	TSMBF	Fire-senstitve	Before-after	Non-prescribed	1	0.07	14	plot	50	50	2500	1	2500	1	2500	>=1	NA	Woody	Tree	Tree	Meliaceae	Trichilia	Trichilia monadelpha	Density	Density/Ha	0	4	LC
2	Ademoh and Moughalu	2017	Temporal pattern of Tree community dynamics in a secondary forest in southwestern Nigeria, 29 years after a ground fire	Global Ecology and Conservation	9	148	170	https://doi.org/10.1016/j.gecco.2016.11.005	Africa	Nigeria	﻿Biological Gardens of Obafemi Awolowo University	﻿Biological Gardens of Obafemi Awolowo University	7.51	4.51	306	306	306	Non-Protected	Lowland rainforest	TSMBF	Fire-senstitve	Before-after	Non-prescribed	1	0.07	14	plot	50	50	2500	1	2500	1	2500	>=1	NA	Woody	Tree	Tree	Meliaceae	Trichilia	Trichilia prieuriana	Density	Density/Ha	0	36	LC
2	Ademoh and Moughalu	2017	Temporal pattern of Tree community dynamics in a secondary forest in southwestern Nigeria, 29 years after a ground fire	Global Ecology and Conservation	9	148	170	https://doi.org/10.1016/j.gecco.2016.11.005	Africa	Nigeria	﻿Biological Gardens of Obafemi Awolowo University	﻿Biological Gardens of Obafemi Awolowo University	7.51	4.51	306	306	306	Non-Protected	Lowland rainforest	TSMBF	Fire-senstitve	Before-after	Non-prescribed	1	0.07	14	plot	50	50	2500	1	2500	1	2500	>=1	NA	Woody	Tree	Tree	Meliaceae	Trichilia	Trichilia species	Density	Density/Ha	36	8	NA
2	Ademoh and Moughalu	2017	Temporal pattern of Tree community dynamics in a secondary forest in southwestern Nigeria, 29 years after a ground fire	Global Ecology and Conservation	9	148	170	https://doi.org/10.1016/j.gecco.2016.11.005	Africa	Nigeria	﻿Biological Gardens of Obafemi Awolowo University	﻿Biological Gardens of Obafemi Awolowo University	7.51	4.51	306	306	306	Non-Protected	Lowland rainforest	TSMBF	Fire-senstitve	Before-after	Non-prescribed	1	0.07	14	plot	50	50	2500	1	2500	1	2500	>=1	NA	Woody	Tree	Tree	Moraceae	Trilepisium	Trilepisium madagascariense	Density	Density/Ha	20	76	NA
2	Ademoh and Moughalu	2017	Temporal pattern of Tree community dynamics in a secondary forest in southwestern Nigeria, 29 years after a ground fire	Global Ecology and Conservation	9	148	170	https://doi.org/10.1016/j.gecco.2016.11.005	Africa	Nigeria	﻿Biological Gardens of Obafemi Awolowo University	﻿Biological Gardens of Obafemi Awolowo University	7.51	4.51	306	306	306	Non-Protected	Lowland rainforest	TSMBF	Fire-senstitve	Before-after	Non-prescribed	1	0.07	14	plot	50	50	2500	1	2500	1	2500	>=1	NA	Woody	Tree	Tree	Meliaceae	Turraea	Turraea vogelii	Density	Density/Ha	0	8	NA
2	Ademoh and Moughalu	2017	Temporal pattern of Tree community dynamics in a secondary forest in southwestern Nigeria, 29 years after a ground fire	Global Ecology and Conservation	9	148	170	https://doi.org/10.1016/j.gecco.2016.11.005	Africa	Nigeria	﻿Biological Gardens of Obafemi Awolowo University	﻿Biological Gardens of Obafemi Awolowo University	7.51	4.51	306	306	306	Non-Protected	Lowland rainforest	TSMBF	Fire-senstitve	Before-after	Non-prescribed	1	0.07	14	plot	50	50	2500	1	2500	1	2500	>=1	NA	Woody	Tree	Tree	Apocynaceae	Voacanga	Voacanga africana	Density	Density/Ha	36	8	NA
2	Ademoh and Moughalu	2017	Temporal pattern of Tree community dynamics in a secondary forest in southwestern Nigeria, 29 years after a ground fire	Global Ecology and Conservation	9	148	170	https://doi.org/10.1016/j.gecco.2016.11.005	Africa	Nigeria	﻿Biological Gardens of Obafemi Awolowo University	﻿Biological Gardens of Obafemi Awolowo University	7.51	4.51	306	306	306	Non-Protected	Lowland rainforest	TSMBF	Fire-senstitve	Before-after	Non-prescribed	1	0.07	14	plot	50	50	2500	1	2500	1	2500	>=1	NA	Woody	Tree	Tree	Rutaceae	Zanthoxylum	Zanthoxylum rubescens	Density	Density/Ha	0	4	NA
3	Ademoh and Moughalu	2017	Temporal pattern of Tree community dynamics in a secondary forest in southwestern Nigeria, 29 years after a ground fire	Global Ecology and Conservation	9	148	170	https://doi.org/10.1016/j.gecco.2016.11.005	Africa	Nigeria	﻿Biological Gardens of Obafemi Awolowo University	﻿Biological Gardens of Obafemi Awolowo University	7.51	4.51	306	306	306	Non-Protected	Lowland rainforest	TSMBF	Fire-senstitve	Before-after	Non-prescribed	1	0.04	25	plot	50	50	2500	1	2500	1	2500	>=1	NA	Woody	Tree	Tree	Fabaceae	Afzelia	Albizia ferruginea	Density	Density/Ha	0	8	VU
3	Ademoh and Moughalu	2017	Temporal pattern of Tree community dynamics in a secondary forest in southwestern Nigeria, 29 years after a ground fire	Global Ecology and Conservation	9	148	170	https://doi.org/10.1016/j.gecco.2016.11.005	Africa	Nigeria	﻿Biological Gardens of Obafemi Awolowo University	﻿Biological Gardens of Obafemi Awolowo University	7.51	4.51	306	306	306	Non-Protected	Lowland rainforest	TSMBF	Fire-senstitve	Before-after	Non-prescribed	1	0.04	25	plot	50	50	2500	1	2500	1	2500	>=1	NA	Woody	Tree	Tree	Fabaceae	Albizia	Albizia zygia	Density	Density/Ha	44	44	LC
3	Ademoh and Moughalu	2017	Temporal pattern of Tree community dynamics in a secondary forest in southwestern Nigeria, 29 years after a ground fire	Global Ecology and Conservation	9	148	170	https://doi.org/10.1016/j.gecco.2016.11.005	Africa	Nigeria	﻿Biological Gardens of Obafemi Awolowo University	﻿Biological Gardens of Obafemi Awolowo University	7.51	4.51	306	306	306	Non-Protected	Lowland rainforest	TSMBF	Fire-senstitve	Before-after	Non-prescribed	1	0.04	25	plot	50	50	2500	1	2500	1	2500	>=1	NA	Woody	Tree	Tree	Euphorbiaceae	Alchornea	Alchornea laxiflora	Density	Density/Ha	0	876	NA
3	Ademoh and Moughalu	2017	Temporal pattern of Tree community dynamics in a secondary forest in southwestern Nigeria, 29 years after a ground fire	Global Ecology and Conservation	9	148	170	https://doi.org/10.1016/j.gecco.2016.11.005	Africa	Nigeria	﻿Biological Gardens of Obafemi Awolowo University	﻿Biological Gardens of Obafemi Awolowo University	7.51	4.51	306	306	306	Non-Protected	Lowland rainforest	TSMBF	Fire-senstitve	Before-after	Non-prescribed	1	0.04	25	plot	50	50	2500	1	2500	1	2500	>=1	NA	Woody	Tree	Tree	Sapindaceae	Allophylus	Allophylus africanus	Density	Density/Ha	0	4	LC
3	Ademoh and Moughalu	2017	Temporal pattern of Tree community dynamics in a secondary forest in southwestern Nigeria, 29 years after a ground fire	Global Ecology and Conservation	9	148	170	https://doi.org/10.1016/j.gecco.2016.11.005	Africa	Nigeria	﻿Biological Gardens of Obafemi Awolowo University	﻿Biological Gardens of Obafemi Awolowo University	7.51	4.51	306	306	306	Non-Protected	Lowland rainforest	TSMBF	Fire-senstitve	Before-after	Non-prescribed	1	0.04	25	plot	50	50	2500	1	2500	1	2500	>=1	NA	Woody	Tree	Tree	Apocynaceae	Alstonia	Alstonia boonei	Density	Density/Ha	24	20	LC
3	Ademoh and Moughalu	2017	Temporal pattern of Tree community dynamics in a secondary forest in southwestern Nigeria, 29 years after a ground fire	Global Ecology and Conservation	9	148	170	https://doi.org/10.1016/j.gecco.2016.11.005	Africa	Nigeria	﻿Biological Gardens of Obafemi Awolowo University	﻿Biological Gardens of Obafemi Awolowo University	7.51	4.51	306	306	306	Non-Protected	Lowland rainforest	TSMBF	Fire-senstitve	Before-after	Non-prescribed	1	0.04	25	plot	50	50	2500	1	2500	1	2500	>=1	NA	Woody	Tree	Tree	Leguminosae	Angylocalyx	Angylocalyx oligophyllus	Density	Density/Ha	0	20	LC
3	Ademoh and Moughalu	2017	Temporal pattern of Tree community dynamics in a secondary forest in southwestern Nigeria, 29 years after a ground fire	Global Ecology and Conservation	9	148	170	https://doi.org/10.1016/j.gecco.2016.11.005	Africa	Nigeria	﻿Biological Gardens of Obafemi Awolowo University	﻿Biological Gardens of Obafemi Awolowo University	7.51	4.51	306	306	306	Non-Protected	Lowland rainforest	TSMBF	Fire-senstitve	Before-after	Non-prescribed	1	0.04	25	plot	50	50	2500	1	2500	1	2500	>=1	NA	Woody	Tree	Tree	Moraceae	Antiaris	Antiaris africana	Density	Density/Ha	20	72	NA
3	Ademoh and Moughalu	2017	Temporal pattern of Tree community dynamics in a secondary forest in southwestern Nigeria, 29 years after a ground fire	Global Ecology and Conservation	9	148	170	https://doi.org/10.1016/j.gecco.2016.11.005	Africa	Nigeria	﻿Biological Gardens of Obafemi Awolowo University	﻿Biological Gardens of Obafemi Awolowo University	7.51	4.51	306	306	306	Non-Protected	Lowland rainforest	TSMBF	Fire-senstitve	Before-after	Non-prescribed	1	0.04	25	plot	50	50	2500	1	2500	1	2500	>=1	NA	Woody	Tree	Tree	Annonaceae	Annona	Annona tenuifolia	Density	Density/Ha	40	0	NA
3	Ademoh and Moughalu	2017	Temporal pattern of Tree community dynamics in a secondary forest in southwestern Nigeria, 29 years after a ground fire	Global Ecology and Conservation	9	148	170	https://doi.org/10.1016/j.gecco.2016.11.005	Africa	Nigeria	﻿Biological Gardens of Obafemi Awolowo University	﻿Biological Gardens of Obafemi Awolowo University	7.51	4.51	306	306	306	Non-Protected	Lowland rainforest	TSMBF	Fire-senstitve	Before-after	Non-prescribed	1	0.04	25	plot	50	50	2500	1	2500	1	2500	>=1	NA	Woody	Tree	Tree	Leguminosae	Baphia	Baphia nitida	Density	Density/Ha	20	108	LC
3	Ademoh and Moughalu	2017	Temporal pattern of Tree community dynamics in a secondary forest in southwestern Nigeria, 29 years after a ground fire	Global Ecology and Conservation	9	148	170	https://doi.org/10.1016/j.gecco.2016.11.005	Africa	Nigeria	﻿Biological Gardens of Obafemi Awolowo University	﻿Biological Gardens of Obafemi Awolowo University	7.51	4.51	306	306	306	Non-Protected	Lowland rainforest	TSMBF	Fire-senstitve	Before-after	Non-prescribed	1	0.04	25	plot	50	50	2500	1	2500	1	2500	>=1	NA	Woody	Tree	Tree	Fabaceae	Berlinia	Berlinia grandiflora	Density	Density/Ha	0	24	LC
3	Ademoh and Moughalu	2017	Temporal pattern of Tree community dynamics in a secondary forest in southwestern Nigeria, 29 years after a ground fire	Global Ecology and Conservation	9	148	170	https://doi.org/10.1016/j.gecco.2016.11.005	Africa	Nigeria	﻿Biological Gardens of Obafemi Awolowo University	﻿Biological Gardens of Obafemi Awolowo University	7.51	4.51	306	306	306	Non-Protected	Lowland rainforest	TSMBF	Fire-senstitve	Before-after	Non-prescribed	1	0.04	25	plot	50	50	2500	1	2500	1	2500	>=1	NA	Woody	Tree	Tree	Sapindaceae	Blighia	Blighia sapida	Density	Density/Ha	0	128	LC
3	Ademoh and Moughalu	2017	Temporal pattern of Tree community dynamics in a secondary forest in southwestern Nigeria, 29 years after a ground fire	Global Ecology and Conservation	9	148	170	https://doi.org/10.1016/j.gecco.2016.11.005	Africa	Nigeria	﻿Biological Gardens of Obafemi Awolowo University	﻿Biological Gardens of Obafemi Awolowo University	7.51	4.51	306	306	306	Non-Protected	Lowland rainforest	TSMBF	Fire-senstitve	Before-after	Non-prescribed	1	0.04	25	plot	50	50	2500	1	2500	1	2500	>=1	NA	Woody	Tree	Tree	Sapindaceae	Blighia	Blighia unijugata	Density	Density/Ha	64	32	NA
3	Ademoh and Moughalu	2017	Temporal pattern of Tree community dynamics in a secondary forest in southwestern Nigeria, 29 years after a ground fire	Global Ecology and Conservation	9	148	170	https://doi.org/10.1016/j.gecco.2016.11.005	Africa	Nigeria	﻿Biological Gardens of Obafemi Awolowo University	﻿Biological Gardens of Obafemi Awolowo University	7.51	4.51	306	306	306	Non-Protected	Lowland rainforest	TSMBF	Fire-senstitve	Before-after	Non-prescribed	1	0.04	25	plot	50	50	2500	1	2500	1	2500	>=1	NA	Woody	Tree	Tree	Bombaceae	Bombax	Bombax buonopozense	Density	Density/Ha	16	4	LC
3	Ademoh and Moughalu	2017	Temporal pattern of Tree community dynamics in a secondary forest in southwestern Nigeria, 29 years after a ground fire	Global Ecology and Conservation	9	148	170	https://doi.org/10.1016/j.gecco.2016.11.005	Africa	Nigeria	﻿Biological Gardens of Obafemi Awolowo University	﻿Biological Gardens of Obafemi Awolowo University	7.51	4.51	306	306	306	Non-Protected	Lowland rainforest	TSMBF	Fire-senstitve	Before-after	Non-prescribed	1	0.04	25	plot	50	50	2500	1	2500	1	2500	>=1	NA	Woody	Tree	Tree	Euphorbiaceae	Bridelia	Bridelia micrantha	Density	Density/Ha	0	8	LC
3	Ademoh and Moughalu	2017	Temporal pattern of Tree community dynamics in a secondary forest in southwestern Nigeria, 29 years after a ground fire	Global Ecology and Conservation	9	148	170	https://doi.org/10.1016/j.gecco.2016.11.005	Africa	Nigeria	﻿Biological Gardens of Obafemi Awolowo University	﻿Biological Gardens of Obafemi Awolowo University	7.51	4.51	306	306	306	Non-Protected	Lowland rainforest	TSMBF	Fire-senstitve	Before-after	Non-prescribed	1	0.04	25	plot	50	50	2500	1	2500	1	2500	>=1	NA	Woody	Tree	Tree	Rubiaceae	Canthium	Canthium vulgare	Density	Density/Ha	0	44	NA
3	Ademoh and Moughalu	2017	Temporal pattern of Tree community dynamics in a secondary forest in southwestern Nigeria, 29 years after a ground fire	Global Ecology and Conservation	9	148	170	https://doi.org/10.1016/j.gecco.2016.11.005	Africa	Nigeria	﻿Biological Gardens of Obafemi Awolowo University	﻿Biological Gardens of Obafemi Awolowo University	7.51	4.51	306	306	306	Non-Protected	Lowland rainforest	TSMBF	Fire-senstitve	Before-after	Non-prescribed	1	0.04	25	plot	50	50	2500	1	2500	1	2500	>=1	NA	Woody	Tree	Tree	Ulmaceae	Celtis	Celtis mildbraedii	Density	Density/Ha	0	8	LC
3	Ademoh and Moughalu	2017	Temporal pattern of Tree community dynamics in a secondary forest in southwestern Nigeria, 29 years after a ground fire	Global Ecology and Conservation	9	148	170	https://doi.org/10.1016/j.gecco.2016.11.005	Africa	Nigeria	﻿Biological Gardens of Obafemi Awolowo University	﻿Biological Gardens of Obafemi Awolowo University	7.51	4.51	306	306	306	Non-Protected	Lowland rainforest	TSMBF	Fire-senstitve	Before-after	Non-prescribed	1	0.04	25	plot	50	50	2500	1	2500	1	2500	>=1	NA	Woody	Tree	Tree	Ulmaceae	Celtis	Celtis zenkeri	Density	Density/Ha	0	16	LC
3	Ademoh and Moughalu	2017	Temporal pattern of Tree community dynamics in a secondary forest in southwestern Nigeria, 29 years after a ground fire	Global Ecology and Conservation	9	148	170	https://doi.org/10.1016/j.gecco.2016.11.005	Africa	Nigeria	﻿Biological Gardens of Obafemi Awolowo University	﻿Biological Gardens of Obafemi Awolowo University	7.51	4.51	306	306	306	Non-Protected	Lowland rainforest	TSMBF	Fire-senstitve	Before-after	Non-prescribed	1	0.04	25	plot	50	50	2500	1	2500	1	2500	>=1	NA	Woody	Tree	Tree	Ulmaceae	Celtis	Celtis sp	Density	Density/Ha	12	44	NA
3	Ademoh and Moughalu	2017	Temporal pattern of Tree community dynamics in a secondary forest in southwestern Nigeria, 29 years after a ground fire	Global Ecology and Conservation	9	148	170	https://doi.org/10.1016/j.gecco.2016.11.005	Africa	Nigeria	﻿Biological Gardens of Obafemi Awolowo University	﻿Biological Gardens of Obafemi Awolowo University	7.51	4.51	306	306	306	Non-Protected	Lowland rainforest	TSMBF	Fire-senstitve	Before-after	Non-prescribed	1	0.04	25	plot	50	50	2500	1	2500	1	2500	>=1	NA	Woody	Tree	Tree	Sapotaceae	Chrysophyllum	Chrysophyllum albidum	Density	Density/Ha	0	12	NT
3	Ademoh and Moughalu	2017	Temporal pattern of Tree community dynamics in a secondary forest in southwestern Nigeria, 29 years after a ground fire	Global Ecology and Conservation	9	148	170	https://doi.org/10.1016/j.gecco.2016.11.005	Africa	Nigeria	﻿Biological Gardens of Obafemi Awolowo University	﻿Biological Gardens of Obafemi Awolowo University	7.51	4.51	306	306	306	Non-Protected	Lowland rainforest	TSMBF	Fire-senstitve	Before-after	Non-prescribed	1	0.04	25	plot	50	50	2500	1	2500	1	2500	>=1	NA	Woody	Tree	Tree	Rutaceae	Citrus	Citrus species	Density	Density/Ha	4	0	NA
3	Ademoh and Moughalu	2017	Temporal pattern of Tree community dynamics in a secondary forest in southwestern Nigeria, 29 years after a ground fire	Global Ecology and Conservation	9	148	170	https://doi.org/10.1016/j.gecco.2016.11.005	Africa	Nigeria	﻿Biological Gardens of Obafemi Awolowo University	﻿Biological Gardens of Obafemi Awolowo University	7.51	4.51	306	306	306	Non-Protected	Lowland rainforest	TSMBF	Fire-senstitve	Before-after	Non-prescribed	1	0.04	25	plot	50	50	2500	1	2500	1	2500	>=1	NA	Woody	Tree	Tree	Annonaceae	Cleistopholis	Cleistopholis patens	Density	Density/Ha	0	4	LC
3	Ademoh and Moughalu	2017	Temporal pattern of Tree community dynamics in a secondary forest in southwestern Nigeria, 29 years after a ground fire	Global Ecology and Conservation	9	148	170	https://doi.org/10.1016/j.gecco.2016.11.005	Africa	Nigeria	﻿Biological Gardens of Obafemi Awolowo University	﻿Biological Gardens of Obafemi Awolowo University	7.51	4.51	306	306	306	Non-Protected	Lowland rainforest	TSMBF	Fire-senstitve	Before-after	Non-prescribed	1	0.04	25	plot	50	50	2500	1	2500	1	2500	>=1	NA	Woody	Tree	Tree	Sterculiaceae	Cola	Cola millenii	Density	Density/Ha	12	20	NA
3	Ademoh and Moughalu	2017	Temporal pattern of Tree community dynamics in a secondary forest in southwestern Nigeria, 29 years after a ground fire	Global Ecology and Conservation	9	148	170	https://doi.org/10.1016/j.gecco.2016.11.005	Africa	Nigeria	﻿Biological Gardens of Obafemi Awolowo University	﻿Biological Gardens of Obafemi Awolowo University	7.51	4.51	306	306	306	Non-Protected	Lowland rainforest	TSMBF	Fire-senstitve	Before-after	Non-prescribed	1	0.04	25	plot	50	50	2500	1	2500	1	2500	>=1	NA	Woody	Tree	Tree	Sterculiaceae	Cola	Cola nitida	Density	Density/Ha	0	12	LC
3	Ademoh and Moughalu	2017	Temporal pattern of Tree community dynamics in a secondary forest in southwestern Nigeria, 29 years after a ground fire	Global Ecology and Conservation	9	148	170	https://doi.org/10.1016/j.gecco.2016.11.005	Africa	Nigeria	﻿Biological Gardens of Obafemi Awolowo University	﻿Biological Gardens of Obafemi Awolowo University	7.51	4.51	306	306	306	Non-Protected	Lowland rainforest	TSMBF	Fire-senstitve	Before-after	Non-prescribed	1	0.04	25	plot	50	50	2500	1	2500	1	2500	>=1	NA	Woody	Tree	Tree	Sapindaceae	Deinbollia	Deinbollia pinnata	Density	Density/Ha	0	204	NA
3	Ademoh and Moughalu	2017	Temporal pattern of Tree community dynamics in a secondary forest in southwestern Nigeria, 29 years after a ground fire	Global Ecology and Conservation	9	148	170	https://doi.org/10.1016/j.gecco.2016.11.005	Africa	Nigeria	﻿Biological Gardens of Obafemi Awolowo University	﻿Biological Gardens of Obafemi Awolowo University	7.51	4.51	306	306	306	Non-Protected	Lowland rainforest	TSMBF	Fire-senstitve	Before-after	Non-prescribed	1	0.04	25	plot	50	50	2500	1	2500	1	2500	>=1	NA	Woody	Tree	Tree	Dichapetalaceae	Dichapetalum	Dichapetalum sp	Density	Density/Ha	0	4	NA
3	Ademoh and Moughalu	2017	Temporal pattern of Tree community dynamics in a secondary forest in southwestern Nigeria, 29 years after a ground fire	Global Ecology and Conservation	9	148	170	https://doi.org/10.1016/j.gecco.2016.11.005	Africa	Nigeria	﻿Biological Gardens of Obafemi Awolowo University	﻿Biological Gardens of Obafemi Awolowo University	7.51	4.51	306	306	306	Non-Protected	Lowland rainforest	TSMBF	Fire-senstitve	Before-after	Non-prescribed	1	0.04	25	plot	50	50	2500	1	2500	1	2500	>=1	NA	Woody	Tree	Tree	Thymelaeaceae	Dicranolepis	Dicranolepis grandiflora	Density	Density/Ha	0	4	NA
3	Ademoh and Moughalu	2017	Temporal pattern of Tree community dynamics in a secondary forest in southwestern Nigeria, 29 years after a ground fire	Global Ecology and Conservation	9	148	170	https://doi.org/10.1016/j.gecco.2016.11.005	Africa	Nigeria	﻿Biological Gardens of Obafemi Awolowo University	﻿Biological Gardens of Obafemi Awolowo University	7.51	4.51	306	306	306	Non-Protected	Lowland rainforest	TSMBF	Fire-senstitve	Before-after	Non-prescribed	1	0.04	25	plot	50	50	2500	1	2500	1	2500	>=1	NA	Woody	Tree	Tree	Rubiaceae	Dictyandra	Dictyandra arborescens	Density	Density/Ha	0	8	NA
3	Ademoh and Moughalu	2017	Temporal pattern of Tree community dynamics in a secondary forest in southwestern Nigeria, 29 years after a ground fire	Global Ecology and Conservation	9	148	170	https://doi.org/10.1016/j.gecco.2016.11.005	Africa	Nigeria	﻿Biological Gardens of Obafemi Awolowo University	﻿Biological Gardens of Obafemi Awolowo University	7.51	4.51	306	306	306	Non-Protected	Lowland rainforest	TSMBF	Fire-senstitve	Before-after	Non-prescribed	1	0.04	25	plot	50	50	2500	1	2500	1	2500	>=1	NA	Woody	Tree	Tree	Rubiaceae	Dictyandra	Dictyandra involucrata	Density	Density/Ha	0	20	NA
3	Ademoh and Moughalu	2017	Temporal pattern of Tree community dynamics in a secondary forest in southwestern Nigeria, 29 years after a ground fire	Global Ecology and Conservation	9	148	170	https://doi.org/10.1016/j.gecco.2016.11.005	Africa	Nigeria	﻿Biological Gardens of Obafemi Awolowo University	﻿Biological Gardens of Obafemi Awolowo University	7.51	4.51	306	306	306	Non-Protected	Lowland rainforest	TSMBF	Fire-senstitve	Before-after	Non-prescribed	1	0.04	25	plot	50	50	2500	1	2500	1	2500	>=1	NA	Woody	Tree	Tree	Ebenaceae	Diospyros	Diospyros monbuttensis	Density	Density/Ha	0	20	NA
3	Ademoh and Moughalu	2017	Temporal pattern of Tree community dynamics in a secondary forest in southwestern Nigeria, 29 years after a ground fire	Global Ecology and Conservation	9	148	170	https://doi.org/10.1016/j.gecco.2016.11.005	Africa	Nigeria	﻿Biological Gardens of Obafemi Awolowo University	﻿Biological Gardens of Obafemi Awolowo University	7.51	4.51	306	306	306	Non-Protected	Lowland rainforest	TSMBF	Fire-senstitve	Before-after	Non-prescribed	1	0.04	25	plot	50	50	2500	1	2500	1	2500	>=1	NA	Woody	Tree	Tree	Euphorbiaceae	Discoglypremna	Discoglypremna caloneura	Density	Density/Ha	0	4	LC
3	Ademoh and Moughalu	2017	Temporal pattern of Tree community dynamics in a secondary forest in southwestern Nigeria, 29 years after a ground fire	Global Ecology and Conservation	9	148	170	https://doi.org/10.1016/j.gecco.2016.11.005	Africa	Nigeria	﻿Biological Gardens of Obafemi Awolowo University	﻿Biological Gardens of Obafemi Awolowo University	7.51	4.51	306	306	306	Non-Protected	Lowland rainforest	TSMBF	Fire-senstitve	Before-after	Non-prescribed	1	0.04	25	plot	50	50	2500	1	2500	1	2500	>=1	NA	Woody	Tree	Tree	Dracaenaceae	Dracaena	Dracaena arborea	Density	Density/Ha	0	72	LC
3	Ademoh and Moughalu	2017	Temporal pattern of Tree community dynamics in a secondary forest in southwestern Nigeria, 29 years after a ground fire	Global Ecology and Conservation	9	148	170	https://doi.org/10.1016/j.gecco.2016.11.005	Africa	Nigeria	﻿Biological Gardens of Obafemi Awolowo University	﻿Biological Gardens of Obafemi Awolowo University	7.51	4.51	306	306	306	Non-Protected	Lowland rainforest	TSMBF	Fire-senstitve	Before-after	Non-prescribed	1	0.04	25	plot	50	50	2500	1	2500	1	2500	>=1	NA	Woody	Tree	Tree	Arecaceae	Elaeis	Elaeis guineensis	Density	Density/Ha	32	8	LC
3	Ademoh and Moughalu	2017	Temporal pattern of Tree community dynamics in a secondary forest in southwestern Nigeria, 29 years after a ground fire	Global Ecology and Conservation	9	148	170	https://doi.org/10.1016/j.gecco.2016.11.005	Africa	Nigeria	﻿Biological Gardens of Obafemi Awolowo University	﻿Biological Gardens of Obafemi Awolowo University	7.51	4.51	306	306	306	Non-Protected	Lowland rainforest	TSMBF	Fire-senstitve	Before-after	Non-prescribed	1	0.04	25	plot	50	50	2500	1	2500	1	2500	>=1	NA	Woody	Tree	Tree	Sapindaceae	Eriocoelum	Eriocoelum kerstingi	Density	Density/Ha	0	4	NA
3	Ademoh and Moughalu	2017	Temporal pattern of Tree community dynamics in a secondary forest in southwestern Nigeria, 29 years after a ground fire	Global Ecology and Conservation	9	148	170	https://doi.org/10.1016/j.gecco.2016.11.005	Africa	Nigeria	﻿Biological Gardens of Obafemi Awolowo University	﻿Biological Gardens of Obafemi Awolowo University	7.51	4.51	306	306	306	Non-Protected	Lowland rainforest	TSMBF	Fire-senstitve	Before-after	Non-prescribed	1	0.04	25	plot	50	50	2500	1	2500	1	2500	>=1	NA	Woody	Tree	Tree	Euphorbiaceae	Erythrococca	Erythrococca anomala	Density	Density/Ha	0	4	NA
3	Ademoh and Moughalu	2017	Temporal pattern of Tree community dynamics in a secondary forest in southwestern Nigeria, 29 years after a ground fire	Global Ecology and Conservation	9	148	170	https://doi.org/10.1016/j.gecco.2016.11.005	Africa	Nigeria	﻿Biological Gardens of Obafemi Awolowo University	﻿Biological Gardens of Obafemi Awolowo University	7.51	4.51	306	306	306	Non-Protected	Lowland rainforest	TSMBF	Fire-senstitve	Before-after	Non-prescribed	1	0.04	25	plot	50	50	2500	1	2500	1	2500	>=1	NA	Woody	Tree	Tree	Moraceae	Ficus	Ficus capensis	Density	Density/Ha	0	28	NA
3	Ademoh and Moughalu	2017	Temporal pattern of Tree community dynamics in a secondary forest in southwestern Nigeria, 29 years after a ground fire	Global Ecology and Conservation	9	148	170	https://doi.org/10.1016/j.gecco.2016.11.005	Africa	Nigeria	﻿Biological Gardens of Obafemi Awolowo University	﻿Biological Gardens of Obafemi Awolowo University	7.51	4.51	306	306	306	Non-Protected	Lowland rainforest	TSMBF	Fire-senstitve	Before-after	Non-prescribed	1	0.04	25	plot	50	50	2500	1	2500	1	2500	>=1	NA	Woody	Tree	Tree	Moraceae	Ficus	Ficus exasperata	Density	Density/Ha	0	4	LC
3	Ademoh and Moughalu	2017	Temporal pattern of Tree community dynamics in a secondary forest in southwestern Nigeria, 29 years after a ground fire	Global Ecology and Conservation	9	148	170	https://doi.org/10.1016/j.gecco.2016.11.005	Africa	Nigeria	﻿Biological Gardens of Obafemi Awolowo University	﻿Biological Gardens of Obafemi Awolowo University	7.51	4.51	306	306	306	Non-Protected	Lowland rainforest	TSMBF	Fire-senstitve	Before-after	Non-prescribed	1	0.04	25	plot	50	50	2500	1	2500	1	2500	>=1	NA	Woody	Tree	Tree	Moraceae	Ficus	Ficus mucuso	Density	Density/Ha	64	56	LC
3	Ademoh and Moughalu	2017	Temporal pattern of Tree community dynamics in a secondary forest in southwestern Nigeria, 29 years after a ground fire	Global Ecology and Conservation	9	148	170	https://doi.org/10.1016/j.gecco.2016.11.005	Africa	Nigeria	﻿Biological Gardens of Obafemi Awolowo University	﻿Biological Gardens of Obafemi Awolowo University	7.51	4.51	306	306	306	Non-Protected	Lowland rainforest	TSMBF	Fire-senstitve	Before-after	Non-prescribed	1	0.04	25	plot	50	50	2500	1	2500	1	2500	>=1	NA	Woody	Tree	Tree	Apocynaceae	Funtumia	Funtumia elastica	Density	Density/Ha	384	208	LC
3	Ademoh and Moughalu	2017	Temporal pattern of Tree community dynamics in a secondary forest in southwestern Nigeria, 29 years after a ground fire	Global Ecology and Conservation	9	148	170	https://doi.org/10.1016/j.gecco.2016.11.005	Africa	Nigeria	﻿Biological Gardens of Obafemi Awolowo University	﻿Biological Gardens of Obafemi Awolowo University	7.51	4.51	306	306	306	Non-Protected	Lowland rainforest	TSMBF	Fire-senstitve	Before-after	Non-prescribed	1	0.04	25	plot	50	50	2500	1	2500	1	2500	>=1	NA	Woody	Tree	Tree	Malvaceae	Glyphaea	Glyphaea brevis	Density	Density/Ha	44	64	NA
3	Ademoh and Moughalu	2017	Temporal pattern of Tree community dynamics in a secondary forest in southwestern Nigeria, 29 years after a ground fire	Global Ecology and Conservation	9	148	170	https://doi.org/10.1016/j.gecco.2016.11.005	Africa	Nigeria	﻿Biological Gardens of Obafemi Awolowo University	﻿Biological Gardens of Obafemi Awolowo University	7.51	4.51	306	306	306	Non-Protected	Lowland rainforest	TSMBF	Fire-senstitve	Before-after	Non-prescribed	1	0.04	25	plot	50	50	2500	1	2500	1	2500	>=1	NA	Woody	Tree	Tree	Tiliaceae	Grewia	Grewia species	Density	Density/Ha	8	0	NA
3	Ademoh and Moughalu	2017	Temporal pattern of Tree community dynamics in a secondary forest in southwestern Nigeria, 29 years after a ground fire	Global Ecology and Conservation	9	148	170	https://doi.org/10.1016/j.gecco.2016.11.005	Africa	Nigeria	﻿Biological Gardens of Obafemi Awolowo University	﻿Biological Gardens of Obafemi Awolowo University	7.51	4.51	306	306	306	Non-Protected	Lowland rainforest	TSMBF	Fire-senstitve	Before-after	Non-prescribed	1	0.04	25	plot	50	50	2500	1	2500	1	2500	>=1	NA	Woody	Tree	Tree	Annonaceae	Hexalobus	Hexalobus crispiflorus	Density	Density/Ha	0	8	LC
3	Ademoh and Moughalu	2017	Temporal pattern of Tree community dynamics in a secondary forest in southwestern Nigeria, 29 years after a ground fire	Global Ecology and Conservation	9	148	170	https://doi.org/10.1016/j.gecco.2016.11.005	Africa	Nigeria	﻿Biological Gardens of Obafemi Awolowo University	﻿Biological Gardens of Obafemi Awolowo University	7.51	4.51	306	306	306	Non-Protected	Lowland rainforest	TSMBF	Fire-senstitve	Before-after	Non-prescribed	1	0.04	25	plot	50	50	2500	1	2500	1	2500	>=1	NA	Woody	Tree	Tree	Apocynaceae	Holarrhena	Holarrhena floribunda	Density	Density/Ha	48	4	LC
3	Ademoh and Moughalu	2017	Temporal pattern of Tree community dynamics in a secondary forest in southwestern Nigeria, 29 years after a ground fire	Global Ecology and Conservation	9	148	170	https://doi.org/10.1016/j.gecco.2016.11.005	Africa	Nigeria	﻿Biological Gardens of Obafemi Awolowo University	﻿Biological Gardens of Obafemi Awolowo University	7.51	4.51	306	306	306	Non-Protected	Lowland rainforest	TSMBF	Fire-senstitve	Before-after	Non-prescribed	1	0.04	25	plot	50	50	2500	1	2500	1	2500	>=1	NA	Woody	Tree	Tree	Irvingaceae	Irvingia	Irvingia gabonensis	Density	Density/Ha	20	0	NT
3	Ademoh and Moughalu	2017	Temporal pattern of Tree community dynamics in a secondary forest in southwestern Nigeria, 29 years after a ground fire	Global Ecology and Conservation	9	148	170	https://doi.org/10.1016/j.gecco.2016.11.005	Africa	Nigeria	﻿Biological Gardens of Obafemi Awolowo University	﻿Biological Gardens of Obafemi Awolowo University	7.51	4.51	306	306	306	Non-Protected	Lowland rainforest	TSMBF	Fire-senstitve	Before-after	Non-prescribed	1	0.04	25	plot	50	50	2500	1	2500	1	2500	>=1	NA	Woody	Tree	Tree	Sapindaceae	Lecaniodiscus	Lecaniodiscus cupanioides	Density	Density/Ha	36	252	NA
3	Ademoh and Moughalu	2017	Temporal pattern of Tree community dynamics in a secondary forest in southwestern Nigeria, 29 years after a ground fire	Global Ecology and Conservation	9	148	170	https://doi.org/10.1016/j.gecco.2016.11.005	Africa	Nigeria	﻿Biological Gardens of Obafemi Awolowo University	﻿Biological Gardens of Obafemi Awolowo University	7.51	4.51	306	306	306	Non-Protected	Lowland rainforest	TSMBF	Fire-senstitve	Before-after	Non-prescribed	1	0.04	25	plot	50	50	2500	1	2500	1	2500	>=1	NA	Woody	Tree	Tree	Sterculiaceae	Leptonychia	Leptonychia pubescens	Density	Density/Ha	0	4	LC
3	Ademoh and Moughalu	2017	Temporal pattern of Tree community dynamics in a secondary forest in southwestern Nigeria, 29 years after a ground fire	Global Ecology and Conservation	9	148	170	https://doi.org/10.1016/j.gecco.2016.11.005	Africa	Nigeria	﻿Biological Gardens of Obafemi Awolowo University	﻿Biological Gardens of Obafemi Awolowo University	7.51	4.51	306	306	306	Non-Protected	Lowland rainforest	TSMBF	Fire-senstitve	Before-after	Non-prescribed	1	0.04	25	plot	50	50	2500	1	2500	1	2500	>=1	NA	Woody	Tree	Tree	Euphorbiaceae	Macaranga	Macaranga hurifolia	Density	Density/Ha	12	0	NA
3	Ademoh and Moughalu	2017	Temporal pattern of Tree community dynamics in a secondary forest in southwestern Nigeria, 29 years after a ground fire	Global Ecology and Conservation	9	148	170	https://doi.org/10.1016/j.gecco.2016.11.005	Africa	Nigeria	﻿Biological Gardens of Obafemi Awolowo University	﻿Biological Gardens of Obafemi Awolowo University	7.51	4.51	306	306	306	Non-Protected	Lowland rainforest	TSMBF	Fire-senstitve	Before-after	Non-prescribed	1	0.04	25	plot	50	50	2500	1	2500	1	2500	>=1	NA	Woody	Tree	Tree	Sapotaceae	Malacantha	Malacantha alnifolia	Density	Density/Ha	0	4	NA
3	Ademoh and Moughalu	2017	Temporal pattern of Tree community dynamics in a secondary forest in southwestern Nigeria, 29 years after a ground fire	Global Ecology and Conservation	9	148	170	https://doi.org/10.1016/j.gecco.2016.11.005	Africa	Nigeria	﻿Biological Gardens of Obafemi Awolowo University	﻿Biological Gardens of Obafemi Awolowo University	7.51	4.51	306	306	306	Non-Protected	Lowland rainforest	TSMBF	Fire-senstitve	Before-after	Non-prescribed	1	0.04	25	plot	50	50	2500	1	2500	1	2500	>=1	NA	Woody	Tree	Tree	Euphorbiaceae	Mallotus	Mallotus oppositifolius	Density	Density/Ha	0	28	VU
3	Ademoh and Moughalu	2017	Temporal pattern of Tree community dynamics in a secondary forest in southwestern Nigeria, 29 years after a ground fire	Global Ecology and Conservation	9	148	170	https://doi.org/10.1016/j.gecco.2016.11.005	Africa	Nigeria	﻿Biological Gardens of Obafemi Awolowo University	﻿Biological Gardens of Obafemi Awolowo University	7.51	4.51	306	306	306	Non-Protected	Lowland rainforest	TSMBF	Fire-senstitve	Before-after	Non-prescribed	1	0.04	25	plot	50	50	2500	1	2500	1	2500	>=1	NA	Woody	Tree	Tree	Euphorbiaceae	Manihot	Manihot glaziovii	Density	Density/Ha	136	20	NA
3	Ademoh and Moughalu	2017	Temporal pattern of Tree community dynamics in a secondary forest in southwestern Nigeria, 29 years after a ground fire	Global Ecology and Conservation	9	148	170	https://doi.org/10.1016/j.gecco.2016.11.005	Africa	Nigeria	﻿Biological Gardens of Obafemi Awolowo University	﻿Biological Gardens of Obafemi Awolowo University	7.51	4.51	306	306	306	Non-Protected	Lowland rainforest	TSMBF	Fire-senstitve	Before-after	Non-prescribed	1	0.04	25	plot	50	50	2500	1	2500	1	2500	>=1	NA	Woody	Tree	Tree	Pandaceae	Microdesmis	Microdesmis puberula	Density	Density/Ha	0	476	NA
3	Ademoh and Moughalu	2017	Temporal pattern of Tree community dynamics in a secondary forest in southwestern Nigeria, 29 years after a ground fire	Global Ecology and Conservation	9	148	170	https://doi.org/10.1016/j.gecco.2016.11.005	Africa	Nigeria	﻿Biological Gardens of Obafemi Awolowo University	﻿Biological Gardens of Obafemi Awolowo University	7.51	4.51	306	306	306	Non-Protected	Lowland rainforest	TSMBF	Fire-senstitve	Before-after	Non-prescribed	1	0.04	25	plot	50	50	2500	1	2500	1	2500	>=1	NA	Woody	Tree	Tree	Moraceae	Milicia	Milicia excels	Density	Density/Ha	4	0	NT
3	Ademoh and Moughalu	2017	Temporal pattern of Tree community dynamics in a secondary forest in southwestern Nigeria, 29 years after a ground fire	Global Ecology and Conservation	9	148	170	https://doi.org/10.1016/j.gecco.2016.11.005	Africa	Nigeria	﻿Biological Gardens of Obafemi Awolowo University	﻿Biological Gardens of Obafemi Awolowo University	7.51	4.51	306	306	306	Non-Protected	Lowland rainforest	TSMBF	Fire-senstitve	Before-after	Non-prescribed	1	0.04	25	plot	50	50	2500	1	2500	1	2500	>=1	NA	Woody	Tree	Tree	Fabaceae	Millettia	Millettia thonningii	Density	Density/Ha	52	120	LC
3	Ademoh and Moughalu	2017	Temporal pattern of Tree community dynamics in a secondary forest in southwestern Nigeria, 29 years after a ground fire	Global Ecology and Conservation	9	148	170	https://doi.org/10.1016/j.gecco.2016.11.005	Africa	Nigeria	﻿Biological Gardens of Obafemi Awolowo University	﻿Biological Gardens of Obafemi Awolowo University	7.51	4.51	306	306	306	Non-Protected	Lowland rainforest	TSMBF	Fire-senstitve	Before-after	Non-prescribed	1	0.04	25	plot	50	50	2500	1	2500	1	2500	>=1	NA	Woody	Tree	Tree	Annonaceae	Monodora	Monodora tenuifolia	Density	Density/Ha	0	4	LC
3	Ademoh and Moughalu	2017	Temporal pattern of Tree community dynamics in a secondary forest in southwestern Nigeria, 29 years after a ground fire	Global Ecology and Conservation	9	148	170	https://doi.org/10.1016/j.gecco.2016.11.005	Africa	Nigeria	﻿Biological Gardens of Obafemi Awolowo University	﻿Biological Gardens of Obafemi Awolowo University	7.51	4.51	306	306	306	Non-Protected	Lowland rainforest	TSMBF	Fire-senstitve	Before-after	Non-prescribed	1	0.04	25	plot	50	50	2500	1	2500	1	2500	>=1	NA	Woody	Tree	Tree	Rubiaceae	Morinda	Morinda lucida	Density	Density/Ha	0	4	NA
3	Ademoh and Moughalu	2017	Temporal pattern of Tree community dynamics in a secondary forest in southwestern Nigeria, 29 years after a ground fire	Global Ecology and Conservation	9	148	170	https://doi.org/10.1016/j.gecco.2016.11.005	Africa	Nigeria	﻿Biological Gardens of Obafemi Awolowo University	﻿Biological Gardens of Obafemi Awolowo University	7.51	4.51	306	306	306	Non-Protected	Lowland rainforest	TSMBF	Fire-senstitve	Before-after	Non-prescribed	1	0.04	25	plot	50	50	2500	1	2500	1	2500	>=1	NA	Woody	Tree	Tree	Rubiaceae	Morinda	Morinda morindoides	Density	Density/Ha	0	4	NA
3	Ademoh and Moughalu	2017	Temporal pattern of Tree community dynamics in a secondary forest in southwestern Nigeria, 29 years after a ground fire	Global Ecology and Conservation	9	148	170	https://doi.org/10.1016/j.gecco.2016.11.005	Africa	Nigeria	﻿Biological Gardens of Obafemi Awolowo University	﻿Biological Gardens of Obafemi Awolowo University	7.51	4.51	306	306	306	Non-Protected	Lowland rainforest	TSMBF	Fire-senstitve	Before-after	Non-prescribed	1	0.04	25	plot	50	50	2500	1	2500	1	2500	>=1	NA	Woody	Tree	Tree	Moraceae	Morus	Morus mesozygia	Density	Density/Ha	0	4	NA
3	Ademoh and Moughalu	2017	Temporal pattern of Tree community dynamics in a secondary forest in southwestern Nigeria, 29 years after a ground fire	Global Ecology and Conservation	9	148	170	https://doi.org/10.1016/j.gecco.2016.11.005	Africa	Nigeria	﻿Biological Gardens of Obafemi Awolowo University	﻿Biological Gardens of Obafemi Awolowo University	7.51	4.51	306	306	306	Non-Protected	Lowland rainforest	TSMBF	Fire-senstitve	Before-after	Non-prescribed	1	0.04	25	plot	50	50	2500	1	2500	1	2500	>=1	NA	Woody	Tree	Tree	Urticaceae	Myrianthus	Myrianthus arboreus	Density	Density/Ha	12	4	LC
3	Ademoh and Moughalu	2017	Temporal pattern of Tree community dynamics in a secondary forest in southwestern Nigeria, 29 years after a ground fire	Global Ecology and Conservation	9	148	170	https://doi.org/10.1016/j.gecco.2016.11.005	Africa	Nigeria	﻿Biological Gardens of Obafemi Awolowo University	﻿Biological Gardens of Obafemi Awolowo University	7.51	4.51	306	306	306	Non-Protected	Lowland rainforest	TSMBF	Fire-senstitve	Before-after	Non-prescribed	1	0.04	25	plot	50	50	2500	1	2500	1	2500	>=1	NA	Woody	Tree	Tree	Lecythidaceae	Napoleonaea	Napoleonaea imperialis	Density	Density/Ha	0	4	NA
3	Ademoh and Moughalu	2017	Temporal pattern of Tree community dynamics in a secondary forest in southwestern Nigeria, 29 years after a ground fire	Global Ecology and Conservation	9	148	170	https://doi.org/10.1016/j.gecco.2016.11.005	Africa	Nigeria	﻿Biological Gardens of Obafemi Awolowo University	﻿Biological Gardens of Obafemi Awolowo University	7.51	4.51	306	306	306	Non-Protected	Lowland rainforest	TSMBF	Fire-senstitve	Before-after	Non-prescribed	1	0.04	25	plot	50	50	2500	1	2500	1	2500	>=1	NA	Woody	Tree	Tree	Lecythidaceae	Napoleonaea	Napoleonaea vogelii	Density	Density/Ha	0	152	LC
3	Ademoh and Moughalu	2017	Temporal pattern of Tree community dynamics in a secondary forest in southwestern Nigeria, 29 years after a ground fire	Global Ecology and Conservation	9	148	170	https://doi.org/10.1016/j.gecco.2016.11.005	Africa	Nigeria	﻿Biological Gardens of Obafemi Awolowo University	﻿Biological Gardens of Obafemi Awolowo University	7.51	4.51	306	306	306	Non-Protected	Lowland rainforest	TSMBF	Fire-senstitve	Before-after	Non-prescribed	1	0.04	25	plot	50	50	2500	1	2500	1	2500	>=1	NA	Woody	Tree	Tree	Bignoniaceae	Newbouldia	Newbouldia laevis	Density	Density/Ha	40	300	NA
3	Ademoh and Moughalu	2017	Temporal pattern of Tree community dynamics in a secondary forest in southwestern Nigeria, 29 years after a ground fire	Global Ecology and Conservation	9	148	170	https://doi.org/10.1016/j.gecco.2016.11.005	Africa	Nigeria	﻿Biological Gardens of Obafemi Awolowo University	﻿Biological Gardens of Obafemi Awolowo University	7.51	4.51	306	306	306	Non-Protected	Lowland rainforest	TSMBF	Fire-senstitve	Before-after	Non-prescribed	1	0.04	25	plot	50	50	2500	1	2500	1	2500	>=1	NA	Woody	Tree	Tree	Olacaceae	Olax	Olax subscorpioidea	Density	Density/Ha	0	20	NA
3	Ademoh and Moughalu	2017	Temporal pattern of Tree community dynamics in a secondary forest in southwestern Nigeria, 29 years after a ground fire	Global Ecology and Conservation	9	148	170	https://doi.org/10.1016/j.gecco.2016.11.005	Africa	Nigeria	﻿Biological Gardens of Obafemi Awolowo University	﻿Biological Gardens of Obafemi Awolowo University	7.51	4.51	306	306	306	Non-Protected	Lowland rainforest	TSMBF	Fire-senstitve	Before-after	Non-prescribed	1	0.04	25	plot	50	50	2500	1	2500	1	2500	>=1	NA	Woody	Tree	Tree	Ochnaceae	Ouratea	Ouratea flava	Density	Density/Ha	0	4	NA
3	Ademoh and Moughalu	2017	Temporal pattern of Tree community dynamics in a secondary forest in southwestern Nigeria, 29 years after a ground fire	Global Ecology and Conservation	9	148	170	https://doi.org/10.1016/j.gecco.2016.11.005	Africa	Nigeria	﻿Biological Gardens of Obafemi Awolowo University	﻿Biological Gardens of Obafemi Awolowo University	7.51	4.51	306	306	306	Non-Protected	Lowland rainforest	TSMBF	Fire-senstitve	Before-after	Non-prescribed	1	0.04	25	plot	50	50	2500	1	2500	1	2500	>=1	NA	Woody	Tree	Tree	Rubiaceae	Oxyanthus	Oxyanthus species	Density	Density/Ha	28	0	NA
3	Ademoh and Moughalu	2017	Temporal pattern of Tree community dynamics in a secondary forest in southwestern Nigeria, 29 years after a ground fire	Global Ecology and Conservation	9	148	170	https://doi.org/10.1016/j.gecco.2016.11.005	Africa	Nigeria	﻿Biological Gardens of Obafemi Awolowo University	﻿Biological Gardens of Obafemi Awolowo University	7.51	4.51	306	306	306	Non-Protected	Lowland rainforest	TSMBF	Fire-senstitve	Before-after	Non-prescribed	1	0.04	25	plot	50	50	2500	1	2500	1	2500	>=1	NA	Woody	Tree	Tree	Rubiaceae	Pauridiantha	Pauridiantha floribunda	Density	Density/Ha	0	8	NA
3	Ademoh and Moughalu	2017	Temporal pattern of Tree community dynamics in a secondary forest in southwestern Nigeria, 29 years after a ground fire	Global Ecology and Conservation	9	148	170	https://doi.org/10.1016/j.gecco.2016.11.005	Africa	Nigeria	﻿Biological Gardens of Obafemi Awolowo University	﻿Biological Gardens of Obafemi Awolowo University	7.51	4.51	306	306	306	Non-Protected	Lowland rainforest	TSMBF	Fire-senstitve	Before-after	Non-prescribed	1	0.04	25	plot	50	50	2500	1	2500	1	2500	>=1	NA	Woody	Tree	Tree	Fabaceae	Piptadeniastrum	Piptadeniastrum africanum	Density	Density/Ha	0	4	LC
3	Ademoh and Moughalu	2017	Temporal pattern of Tree community dynamics in a secondary forest in southwestern Nigeria, 29 years after a ground fire	Global Ecology and Conservation	9	148	170	https://doi.org/10.1016/j.gecco.2016.11.005	Africa	Nigeria	﻿Biological Gardens of Obafemi Awolowo University	﻿Biological Gardens of Obafemi Awolowo University	7.51	4.51	306	306	306	Non-Protected	Lowland rainforest	TSMBF	Fire-senstitve	Before-after	Non-prescribed	1	0.04	25	plot	50	50	2500	1	2500	1	2500	>=1	NA	Woody	Tree	Tree	Apocynaceae	Pleiocarpa	Pleiocarpa sp	Density	Density/Ha	4	0	NA
3	Ademoh and Moughalu	2017	Temporal pattern of Tree community dynamics in a secondary forest in southwestern Nigeria, 29 years after a ground fire	Global Ecology and Conservation	9	148	170	https://doi.org/10.1016/j.gecco.2016.11.005	Africa	Nigeria	﻿Biological Gardens of Obafemi Awolowo University	﻿Biological Gardens of Obafemi Awolowo University	7.51	4.51	306	306	306	Non-Protected	Lowland rainforest	TSMBF	Fire-senstitve	Before-after	Non-prescribed	1	0.04	25	plot	50	50	2500	1	2500	1	2500	>=1	NA	Woody	Tree	Tree	Rubiaceae	Psychotria	Psychotria sp	Density	Density/Ha	0	4	NA
3	Ademoh and Moughalu	2017	Temporal pattern of Tree community dynamics in a secondary forest in southwestern Nigeria, 29 years after a ground fire	Global Ecology and Conservation	9	148	170	https://doi.org/10.1016/j.gecco.2016.11.005	Africa	Nigeria	﻿Biological Gardens of Obafemi Awolowo University	﻿Biological Gardens of Obafemi Awolowo University	7.51	4.51	306	306	306	Non-Protected	Lowland rainforest	TSMBF	Fire-senstitve	Before-after	Non-prescribed	1	0.04	25	plot	50	50	2500	1	2500	1	2500	>=1	NA	Woody	Tree	Tree	Rubiaceae	Psydrax	Psydrax arnoldiana	Density	Density/Ha	0	4	NA
3	Ademoh and Moughalu	2017	Temporal pattern of Tree community dynamics in a secondary forest in southwestern Nigeria, 29 years after a ground fire	Global Ecology and Conservation	9	148	170	https://doi.org/10.1016/j.gecco.2016.11.005	Africa	Nigeria	﻿Biological Gardens of Obafemi Awolowo University	﻿Biological Gardens of Obafemi Awolowo University	7.51	4.51	306	306	306	Non-Protected	Lowland rainforest	TSMBF	Fire-senstitve	Before-after	Non-prescribed	1	0.04	25	plot	50	50	2500	1	2500	1	2500	>=1	NA	Woody	Tree	Tree	Fabaceae	Pterocarpus	Pterocarpus sp	Density	Density/Ha	0	8	NA
3	Ademoh and Moughalu	2017	Temporal pattern of Tree community dynamics in a secondary forest in southwestern Nigeria, 29 years after a ground fire	Global Ecology and Conservation	9	148	170	https://doi.org/10.1016/j.gecco.2016.11.005	Africa	Nigeria	﻿Biological Gardens of Obafemi Awolowo University	﻿Biological Gardens of Obafemi Awolowo University	7.51	4.51	306	306	306	Non-Protected	Lowland rainforest	TSMBF	Fire-senstitve	Before-after	Non-prescribed	1	0.04	25	plot	50	50	2500	1	2500	1	2500	>=1	NA	Woody	Tree	Tree	Myristicaceae	Pycnanthus	Pycnanthus angolensis	Density	Density/Ha	120	16	NA
3	Ademoh and Moughalu	2017	Temporal pattern of Tree community dynamics in a secondary forest in southwestern Nigeria, 29 years after a ground fire	Global Ecology and Conservation	9	148	170	https://doi.org/10.1016/j.gecco.2016.11.005	Africa	Nigeria	﻿Biological Gardens of Obafemi Awolowo University	﻿Biological Gardens of Obafemi Awolowo University	7.51	4.51	306	306	306	Non-Protected	Lowland rainforest	TSMBF	Fire-senstitve	Before-after	Non-prescribed	1	0.04	25	plot	50	50	2500	1	2500	1	2500	>=1	NA	Woody	Tree	Tree	Apocynaceae	Rauvolfia	Rauvolfia vomitoria	Density	Density/Ha	32	8	LC
3	Ademoh and Moughalu	2017	Temporal pattern of Tree community dynamics in a secondary forest in southwestern Nigeria, 29 years after a ground fire	Global Ecology and Conservation	9	148	170	https://doi.org/10.1016/j.gecco.2016.11.005	Africa	Nigeria	﻿Biological Gardens of Obafemi Awolowo University	﻿Biological Gardens of Obafemi Awolowo University	7.51	4.51	306	306	306	Non-Protected	Lowland rainforest	TSMBF	Fire-senstitve	Before-after	Non-prescribed	1	0.04	25	plot	50	50	2500	1	2500	1	2500	>=1	NA	Woody	Tree	Tree	Rubiaceae	Rothmannia	Rothmannia longiflora	Density	Density/Ha	0	16	NA
3	Ademoh and Moughalu	2017	Temporal pattern of Tree community dynamics in a secondary forest in southwestern Nigeria, 29 years after a ground fire	Global Ecology and Conservation	9	148	170	https://doi.org/10.1016/j.gecco.2016.11.005	Africa	Nigeria	﻿Biological Gardens of Obafemi Awolowo University	﻿Biological Gardens of Obafemi Awolowo University	7.51	4.51	306	306	306	Non-Protected	Lowland rainforest	TSMBF	Fire-senstitve	Before-after	Non-prescribed	1	0.04	25	plot	50	50	2500	1	2500	1	2500	>=1	NA	Woody	Tree	Tree	Anacardiaceae	Spondias	Spondias mombin	Density	Density/Ha	12	4	LC
3	Ademoh and Moughalu	2017	Temporal pattern of Tree community dynamics in a secondary forest in southwestern Nigeria, 29 years after a ground fire	Global Ecology and Conservation	9	148	170	https://doi.org/10.1016/j.gecco.2016.11.005	Africa	Nigeria	﻿Biological Gardens of Obafemi Awolowo University	﻿Biological Gardens of Obafemi Awolowo University	7.51	4.51	306	306	306	Non-Protected	Lowland rainforest	TSMBF	Fire-senstitve	Before-after	Non-prescribed	1	0.04	25	plot	50	50	2500	1	2500	1	2500	>=1	NA	Woody	Tree	Tree	Sterculiaceae	Sterculia	Sterculia tragacantha	Density	Density/Ha	20	4	LC
3	Ademoh and Moughalu	2017	Temporal pattern of Tree community dynamics in a secondary forest in southwestern Nigeria, 29 years after a ground fire	Global Ecology and Conservation	9	148	170	https://doi.org/10.1016/j.gecco.2016.11.005	Africa	Nigeria	﻿Biological Gardens of Obafemi Awolowo University	﻿Biological Gardens of Obafemi Awolowo University	7.51	4.51	306	306	306	Non-Protected	Lowland rainforest	TSMBF	Fire-senstitve	Before-after	Non-prescribed	1	0.04	25	plot	50	50	2500	1	2500	1	2500	>=1	NA	Woody	Tree	Tree	Apocynaceae	Tabernaemontana	Tabernaemontana pachysiphon	Density	Density/Ha	0	4	LC
3	Ademoh and Moughalu	2017	Temporal pattern of Tree community dynamics in a secondary forest in southwestern Nigeria, 29 years after a ground fire	Global Ecology and Conservation	9	148	170	https://doi.org/10.1016/j.gecco.2016.11.005	Africa	Nigeria	﻿Biological Gardens of Obafemi Awolowo University	﻿Biological Gardens of Obafemi Awolowo University	7.51	4.51	306	306	306	Non-Protected	Lowland rainforest	TSMBF	Fire-senstitve	Before-after	Non-prescribed	1	0.04	25	plot	50	50	2500	1	2500	1	2500	>=1	NA	Woody	Tree	Tree	Combretaceae	Terminalia	Terminalia superba	Density	Density/Ha	4	4	NA
3	Ademoh and Moughalu	2017	Temporal pattern of Tree community dynamics in a secondary forest in southwestern Nigeria, 29 years after a ground fire	Global Ecology and Conservation	9	148	170	https://doi.org/10.1016/j.gecco.2016.11.005	Africa	Nigeria	﻿Biological Gardens of Obafemi Awolowo University	﻿Biological Gardens of Obafemi Awolowo University	7.51	4.51	306	306	306	Non-Protected	Lowland rainforest	TSMBF	Fire-senstitve	Before-after	Non-prescribed	1	0.04	25	plot	50	50	2500	1	2500	1	2500	>=1	NA	Woody	Tree	Tree	Fabaceae	Tetrapleura	Tetrapleura tetraptera	Density	Density/Ha	20	24	LC
3	Ademoh and Moughalu	2017	Temporal pattern of Tree community dynamics in a secondary forest in southwestern Nigeria, 29 years after a ground fire	Global Ecology and Conservation	9	148	170	https://doi.org/10.1016/j.gecco.2016.11.005	Africa	Nigeria	﻿Biological Gardens of Obafemi Awolowo University	﻿Biological Gardens of Obafemi Awolowo University	7.51	4.51	306	306	306	Non-Protected	Lowland rainforest	TSMBF	Fire-senstitve	Before-after	Non-prescribed	1	0.04	25	plot	50	50	2500	1	2500	1	2500	>=1	NA	Woody	Tree	Tree	Malvaceae	Theobroma	Theobroma cacao	Density	Density/Ha	4	0	NA
3	Ademoh and Moughalu	2017	Temporal pattern of Tree community dynamics in a secondary forest in southwestern Nigeria, 29 years after a ground fire	Global Ecology and Conservation	9	148	170	https://doi.org/10.1016/j.gecco.2016.11.005	Africa	Nigeria	﻿Biological Gardens of Obafemi Awolowo University	﻿Biological Gardens of Obafemi Awolowo University	7.51	4.51	306	306	306	Non-Protected	Lowland rainforest	TSMBF	Fire-senstitve	Before-after	Non-prescribed	1	0.04	25	plot	50	50	2500	1	2500	1	2500	>=1	NA	Woody	Tree	Tree	Cannabaceae	Trema	Trema orientalis	Density	Density/Ha	0	16	LC
3	Ademoh and Moughalu	2017	Temporal pattern of Tree community dynamics in a secondary forest in southwestern Nigeria, 29 years after a ground fire	Global Ecology and Conservation	9	148	170	https://doi.org/10.1016/j.gecco.2016.11.005	Africa	Nigeria	﻿Biological Gardens of Obafemi Awolowo University	﻿Biological Gardens of Obafemi Awolowo University	7.51	4.51	306	306	306	Non-Protected	Lowland rainforest	TSMBF	Fire-senstitve	Before-after	Non-prescribed	1	0.04	25	plot	50	50	2500	1	2500	1	2500	>=1	NA	Woody	Tree	Tree	Meliaceae	Trichilia	Trichilia heudelotii	Density	Density/Ha	32	64	NA
3	Ademoh and Moughalu	2017	Temporal pattern of Tree community dynamics in a secondary forest in southwestern Nigeria, 29 years after a ground fire	Global Ecology and Conservation	9	148	170	https://doi.org/10.1016/j.gecco.2016.11.005	Africa	Nigeria	﻿Biological Gardens of Obafemi Awolowo University	﻿Biological Gardens of Obafemi Awolowo University	7.51	4.51	306	306	306	Non-Protected	Lowland rainforest	TSMBF	Fire-senstitve	Before-after	Non-prescribed	1	0.04	25	plot	50	50	2500	1	2500	1	2500	>=1	NA	Woody	Tree	Tree	Meliaceae	Trichilia	Trichilia megalantha	Density	Density/Ha	0	16	NA
3	Ademoh and Moughalu	2017	Temporal pattern of Tree community dynamics in a secondary forest in southwestern Nigeria, 29 years after a ground fire	Global Ecology and Conservation	9	148	170	https://doi.org/10.1016/j.gecco.2016.11.005	Africa	Nigeria	﻿Biological Gardens of Obafemi Awolowo University	﻿Biological Gardens of Obafemi Awolowo University	7.51	4.51	306	306	306	Non-Protected	Lowland rainforest	TSMBF	Fire-senstitve	Before-after	Non-prescribed	1	0.04	25	plot	50	50	2500	1	2500	1	2500	>=1	NA	Woody	Tree	Tree	Meliaceae	Trichilia	Trichilia monadelpha	Density	Density/Ha	0	4	LC
3	Ademoh and Moughalu	2017	Temporal pattern of Tree community dynamics in a secondary forest in southwestern Nigeria, 29 years after a ground fire	Global Ecology and Conservation	9	148	170	https://doi.org/10.1016/j.gecco.2016.11.005	Africa	Nigeria	﻿Biological Gardens of Obafemi Awolowo University	﻿Biological Gardens of Obafemi Awolowo University	7.51	4.51	306	306	306	Non-Protected	Lowland rainforest	TSMBF	Fire-senstitve	Before-after	Non-prescribed	1	0.04	25	plot	50	50	2500	1	2500	1	2500	>=1	NA	Woody	Tree	Tree	Meliaceae	Trichilia	Trichilia prieuriana	Density	Density/Ha	0	100	LC
3	Ademoh and Moughalu	2017	Temporal pattern of Tree community dynamics in a secondary forest in southwestern Nigeria, 29 years after a ground fire	Global Ecology and Conservation	9	148	170	https://doi.org/10.1016/j.gecco.2016.11.005	Africa	Nigeria	﻿Biological Gardens of Obafemi Awolowo University	﻿Biological Gardens of Obafemi Awolowo University	7.51	4.51	306	306	306	Non-Protected	Lowland rainforest	TSMBF	Fire-senstitve	Before-after	Non-prescribed	1	0.04	25	plot	50	50	2500	1	2500	1	2500	>=1	NA	Woody	Tree	Tree	Meliaceae	Trichilia	Trichilia species	Density	Density/Ha	36	0	NA
3	Ademoh and Moughalu	2017	Temporal pattern of Tree community dynamics in a secondary forest in southwestern Nigeria, 29 years after a ground fire	Global Ecology and Conservation	9	148	170	https://doi.org/10.1016/j.gecco.2016.11.005	Africa	Nigeria	﻿Biological Gardens of Obafemi Awolowo University	﻿Biological Gardens of Obafemi Awolowo University	7.51	4.51	306	306	306	Non-Protected	Lowland rainforest	TSMBF	Fire-senstitve	Before-after	Non-prescribed	1	0.04	25	plot	50	50	2500	1	2500	1	2500	>=1	NA	Woody	Tree	Tree	Moraceae	Trilepisium	Trilepisium madagascariense	Density	Density/Ha	20	304	NA
3	Ademoh and Moughalu	2017	Temporal pattern of Tree community dynamics in a secondary forest in southwestern Nigeria, 29 years after a ground fire	Global Ecology and Conservation	9	148	170	https://doi.org/10.1016/j.gecco.2016.11.005	Africa	Nigeria	﻿Biological Gardens of Obafemi Awolowo University	﻿Biological Gardens of Obafemi Awolowo University	7.51	4.51	306	306	306	Non-Protected	Lowland rainforest	TSMBF	Fire-senstitve	Before-after	Non-prescribed	1	0.04	25	plot	50	50	2500	1	2500	1	2500	>=1	NA	Woody	Tree	Tree	Meliaceae	Turraea	Turraea vogelii	Density	Density/Ha	0	0	NA
3	Ademoh and Moughalu	2017	Temporal pattern of Tree community dynamics in a secondary forest in southwestern Nigeria, 29 years after a ground fire	Global Ecology and Conservation	9	148	170	https://doi.org/10.1016/j.gecco.2016.11.005	Africa	Nigeria	﻿Biological Gardens of Obafemi Awolowo University	﻿Biological Gardens of Obafemi Awolowo University	7.51	4.51	306	306	306	Non-Protected	Lowland rainforest	TSMBF	Fire-senstitve	Before-after	Non-prescribed	1	0.04	25	plot	50	50	2500	1	2500	1	2500	>=1	NA	Woody	Tree	Tree	Apocynaceae	Voacanga	Voacanga africana	Density	Density/Ha	36	0	NA
3	Ademoh and Moughalu	2017	Temporal pattern of Tree community dynamics in a secondary forest in southwestern Nigeria, 29 years after a ground fire	Global Ecology and Conservation	9	148	170	https://doi.org/10.1016/j.gecco.2016.11.005	Africa	Nigeria	﻿Biological Gardens of Obafemi Awolowo University	﻿Biological Gardens of Obafemi Awolowo University	7.51	4.51	306	306	306	Non-Protected	Lowland rainforest	TSMBF	Fire-senstitve	Before-after	Non-prescribed	1	0.04	25	plot	50	50	2500	1	2500	1	2500	>=1	NA	Woody	Tree	Tree	Annonaceae	Xylopia	Xylopia sp	Density	Density/Ha	0	4	NA
4	Ademoh and Moughalu	2017	Temporal pattern of Tree community dynamics in a secondary forest in southwestern Nigeria, 29 years after a ground fire	Global Ecology and Conservation	9	148	170	https://doi.org/10.1016/j.gecco.2016.11.005	Africa	Nigeria	﻿Biological Gardens of Obafemi Awolowo University	﻿Biological Gardens of Obafemi Awolowo University	7.51	4.51	306	306	306	Non-Protected	Lowland rainforest	TSMBF	Fire-senstitve	Before-after	Non-prescribed	1	0.03	29	plot	50	50	2500	1	2500	1	2500	>=1	NA	Woody	Tree	Tree	Fabaceae	Albizia	Albizia sp	Density	Density/Ha	0	4	NA
4	Ademoh and Moughalu	2017	Temporal pattern of Tree community dynamics in a secondary forest in southwestern Nigeria, 29 years after a ground fire	Global Ecology and Conservation	9	148	170	https://doi.org/10.1016/j.gecco.2016.11.005	Africa	Nigeria	﻿Biological Gardens of Obafemi Awolowo University	﻿Biological Gardens of Obafemi Awolowo University	7.51	4.51	306	306	306	Non-Protected	Lowland rainforest	TSMBF	Fire-senstitve	Before-after	Non-prescribed	1	0.03	29	plot	50	50	2500	1	2500	1	2500	>=1	NA	Woody	Tree	Tree	Fabaceae	Albizia	Albizia zygia	Density	Density/Ha	44	32	LC
4	Ademoh and Moughalu	2017	Temporal pattern of Tree community dynamics in a secondary forest in southwestern Nigeria, 29 years after a ground fire	Global Ecology and Conservation	9	148	170	https://doi.org/10.1016/j.gecco.2016.11.005	Africa	Nigeria	﻿Biological Gardens of Obafemi Awolowo University	﻿Biological Gardens of Obafemi Awolowo University	7.51	4.51	306	306	306	Non-Protected	Lowland rainforest	TSMBF	Fire-senstitve	Before-after	Non-prescribed	1	0.03	29	plot	50	50	2500	1	2500	1	2500	>=1	NA	Woody	Tree	Tree	Euphorbiaceae	Alchornea	Alchornea laxiflora	Density	Density/Ha	0	16	NA
4	Ademoh and Moughalu	2017	Temporal pattern of Tree community dynamics in a secondary forest in southwestern Nigeria, 29 years after a ground fire	Global Ecology and Conservation	9	148	170	https://doi.org/10.1016/j.gecco.2016.11.005	Africa	Nigeria	﻿Biological Gardens of Obafemi Awolowo University	﻿Biological Gardens of Obafemi Awolowo University	7.51	4.51	306	306	306	Non-Protected	Lowland rainforest	TSMBF	Fire-senstitve	Before-after	Non-prescribed	1	0.03	29	plot	50	50	2500	1	2500	1	2500	>=1	NA	Woody	Tree	Tree	Apocynaceae	Alstonia	Alstonia boonei	Density	Density/Ha	24	16	LC
4	Ademoh and Moughalu	2017	Temporal pattern of Tree community dynamics in a secondary forest in southwestern Nigeria, 29 years after a ground fire	Global Ecology and Conservation	9	148	170	https://doi.org/10.1016/j.gecco.2016.11.005	Africa	Nigeria	﻿Biological Gardens of Obafemi Awolowo University	﻿Biological Gardens of Obafemi Awolowo University	7.51	4.51	306	306	306	Non-Protected	Lowland rainforest	TSMBF	Fire-senstitve	Before-after	Non-prescribed	1	0.03	29	plot	50	50	2500	1	2500	1	2500	>=1	NA	Woody	Tree	Tree	Moraceae	Antiaris	Antiaris africana	Density	Density/Ha	20	12	NA
4	Ademoh and Moughalu	2017	Temporal pattern of Tree community dynamics in a secondary forest in southwestern Nigeria, 29 years after a ground fire	Global Ecology and Conservation	9	148	170	https://doi.org/10.1016/j.gecco.2016.11.005	Africa	Nigeria	﻿Biological Gardens of Obafemi Awolowo University	﻿Biological Gardens of Obafemi Awolowo University	7.51	4.51	306	306	306	Non-Protected	Lowland rainforest	TSMBF	Fire-senstitve	Before-after	Non-prescribed	1	0.03	29	plot	50	50	2500	1	2500	1	2500	>=1	NA	Woody	Tree	Tree	Annonaceae	Annona	Annona tenuifolia	Density	Density/Ha	40	0	NA
4	Ademoh and Moughalu	2017	Temporal pattern of Tree community dynamics in a secondary forest in southwestern Nigeria, 29 years after a ground fire	Global Ecology and Conservation	9	148	170	https://doi.org/10.1016/j.gecco.2016.11.005	Africa	Nigeria	﻿Biological Gardens of Obafemi Awolowo University	﻿Biological Gardens of Obafemi Awolowo University	7.51	4.51	306	306	306	Non-Protected	Lowland rainforest	TSMBF	Fire-senstitve	Before-after	Non-prescribed	1	0.03	29	plot	50	50	2500	1	2500	1	2500	>=1	NA	Woody	Tree	Tree	Leguminosae	Baphia	Baphia nitida	Density	Density/Ha	20	28	LC
4	Ademoh and Moughalu	2017	Temporal pattern of Tree community dynamics in a secondary forest in southwestern Nigeria, 29 years after a ground fire	Global Ecology and Conservation	9	148	170	https://doi.org/10.1016/j.gecco.2016.11.005	Africa	Nigeria	﻿Biological Gardens of Obafemi Awolowo University	﻿Biological Gardens of Obafemi Awolowo University	7.51	4.51	306	306	306	Non-Protected	Lowland rainforest	TSMBF	Fire-senstitve	Before-after	Non-prescribed	1	0.03	29	plot	50	50	2500	1	2500	1	2500	>=1	NA	Woody	Tree	Tree	Sapindaceae	Blighia	Blighia sapida	Density	Density/Ha	0	84	LC
4	Ademoh and Moughalu	2017	Temporal pattern of Tree community dynamics in a secondary forest in southwestern Nigeria, 29 years after a ground fire	Global Ecology and Conservation	9	148	170	https://doi.org/10.1016/j.gecco.2016.11.005	Africa	Nigeria	﻿Biological Gardens of Obafemi Awolowo University	﻿Biological Gardens of Obafemi Awolowo University	7.51	4.51	306	306	306	Non-Protected	Lowland rainforest	TSMBF	Fire-senstitve	Before-after	Non-prescribed	1	0.03	29	plot	50	50	2500	1	2500	1	2500	>=1	NA	Woody	Tree	Tree	Sapindaceae	Blighia	Blighia species	Density	Density/Ha	0	4	NA
4	Ademoh and Moughalu	2017	Temporal pattern of Tree community dynamics in a secondary forest in southwestern Nigeria, 29 years after a ground fire	Global Ecology and Conservation	9	148	170	https://doi.org/10.1016/j.gecco.2016.11.005	Africa	Nigeria	﻿Biological Gardens of Obafemi Awolowo University	﻿Biological Gardens of Obafemi Awolowo University	7.51	4.51	306	306	306	Non-Protected	Lowland rainforest	TSMBF	Fire-senstitve	Before-after	Non-prescribed	1	0.03	29	plot	50	50	2500	1	2500	1	2500	>=1	NA	Woody	Tree	Tree	Sapindaceae	Blighia	Blighia unijugata	Density	Density/Ha	64	12	NA
4	Ademoh and Moughalu	2017	Temporal pattern of Tree community dynamics in a secondary forest in southwestern Nigeria, 29 years after a ground fire	Global Ecology and Conservation	9	148	170	https://doi.org/10.1016/j.gecco.2016.11.005	Africa	Nigeria	﻿Biological Gardens of Obafemi Awolowo University	﻿Biological Gardens of Obafemi Awolowo University	7.51	4.51	306	306	306	Non-Protected	Lowland rainforest	TSMBF	Fire-senstitve	Before-after	Non-prescribed	1	0.03	29	plot	50	50	2500	1	2500	1	2500	>=1	NA	Woody	Tree	Tree	Bombaceae	Bombax	Bombax buonopozense	Density	Density/Ha	16	0	LC
4	Ademoh and Moughalu	2017	Temporal pattern of Tree community dynamics in a secondary forest in southwestern Nigeria, 29 years after a ground fire	Global Ecology and Conservation	9	148	170	https://doi.org/10.1016/j.gecco.2016.11.005	Africa	Nigeria	﻿Biological Gardens of Obafemi Awolowo University	﻿Biological Gardens of Obafemi Awolowo University	7.51	4.51	306	306	306	Non-Protected	Lowland rainforest	TSMBF	Fire-senstitve	Before-after	Non-prescribed	1	0.03	29	plot	50	50	2500	1	2500	1	2500	>=1	NA	Woody	Shrub	Shrub	Euphorbiaceae	Bridelia	Bridelia ferruginea	Density	Density/Ha	0	8	NA
4	Ademoh and Moughalu	2017	Temporal pattern of Tree community dynamics in a secondary forest in southwestern Nigeria, 29 years after a ground fire	Global Ecology and Conservation	9	148	170	https://doi.org/10.1016/j.gecco.2016.11.005	Africa	Nigeria	﻿Biological Gardens of Obafemi Awolowo University	﻿Biological Gardens of Obafemi Awolowo University	7.51	4.51	306	306	306	Non-Protected	Lowland rainforest	TSMBF	Fire-senstitve	Before-after	Non-prescribed	1	0.03	29	plot	50	50	2500	1	2500	1	2500	>=1	NA	Woody	Tree	Tree	Polygalaceae	Carpolobia	Carpolobia lutea	Density	Density/Ha	0	8	LC
4	Ademoh and Moughalu	2017	Temporal pattern of Tree community dynamics in a secondary forest in southwestern Nigeria, 29 years after a ground fire	Global Ecology and Conservation	9	148	170	https://doi.org/10.1016/j.gecco.2016.11.005	Africa	Nigeria	﻿Biological Gardens of Obafemi Awolowo University	﻿Biological Gardens of Obafemi Awolowo University	7.51	4.51	306	306	306	Non-Protected	Lowland rainforest	TSMBF	Fire-senstitve	Before-after	Non-prescribed	1	0.03	29	plot	50	50	2500	1	2500	1	2500	>=1	NA	Woody	Tree	Tree	Rubiaceae	Canthium	Canthium vulgare	Density	Density/Ha	0	4	NA
4	Ademoh and Moughalu	2017	Temporal pattern of Tree community dynamics in a secondary forest in southwestern Nigeria, 29 years after a ground fire	Global Ecology and Conservation	9	148	170	https://doi.org/10.1016/j.gecco.2016.11.005	Africa	Nigeria	﻿Biological Gardens of Obafemi Awolowo University	﻿Biological Gardens of Obafemi Awolowo University	7.51	4.51	306	306	306	Non-Protected	Lowland rainforest	TSMBF	Fire-senstitve	Before-after	Non-prescribed	1	0.03	29	plot	50	50	2500	1	2500	1	2500	>=1	NA	Woody	Tree	Tree	Ulmaceae	Celtis	Celtis mildbraedii	Density	Density/Ha	0	28	LC
4	Ademoh and Moughalu	2017	Temporal pattern of Tree community dynamics in a secondary forest in southwestern Nigeria, 29 years after a ground fire	Global Ecology and Conservation	9	148	170	https://doi.org/10.1016/j.gecco.2016.11.005	Africa	Nigeria	﻿Biological Gardens of Obafemi Awolowo University	﻿Biological Gardens of Obafemi Awolowo University	7.51	4.51	306	306	306	Non-Protected	Lowland rainforest	TSMBF	Fire-senstitve	Before-after	Non-prescribed	1	0.03	29	plot	50	50	2500	1	2500	1	2500	>=1	NA	Woody	Tree	Tree	Ulmaceae	Celtis	Celtis zenkeri	Density	Density/Ha	0	68	LC
4	Ademoh and Moughalu	2017	Temporal pattern of Tree community dynamics in a secondary forest in southwestern Nigeria, 29 years after a ground fire	Global Ecology and Conservation	9	148	170	https://doi.org/10.1016/j.gecco.2016.11.005	Africa	Nigeria	﻿Biological Gardens of Obafemi Awolowo University	﻿Biological Gardens of Obafemi Awolowo University	7.51	4.51	306	306	306	Non-Protected	Lowland rainforest	TSMBF	Fire-senstitve	Before-after	Non-prescribed	1	0.03	29	plot	50	50	2500	1	2500	1	2500	>=1	NA	Woody	Tree	Tree	Ulmaceae	Celtis	Celtis sp	Density	Density/Ha	12	4	NA
4	Ademoh and Moughalu	2017	Temporal pattern of Tree community dynamics in a secondary forest in southwestern Nigeria, 29 years after a ground fire	Global Ecology and Conservation	9	148	170	https://doi.org/10.1016/j.gecco.2016.11.005	Africa	Nigeria	﻿Biological Gardens of Obafemi Awolowo University	﻿Biological Gardens of Obafemi Awolowo University	7.51	4.51	306	306	306	Non-Protected	Lowland rainforest	TSMBF	Fire-senstitve	Before-after	Non-prescribed	1	0.03	29	plot	50	50	2500	1	2500	1	2500	>=1	NA	Woody	Tree	Tree	Rubiaceae	Chassalia	Chassalia kolly	Density	Density/Ha	0	4	NA
4	Ademoh and Moughalu	2017	Temporal pattern of Tree community dynamics in a secondary forest in southwestern Nigeria, 29 years after a ground fire	Global Ecology and Conservation	9	148	170	https://doi.org/10.1016/j.gecco.2016.11.005	Africa	Nigeria	﻿Biological Gardens of Obafemi Awolowo University	﻿Biological Gardens of Obafemi Awolowo University	7.51	4.51	306	306	306	Non-Protected	Lowland rainforest	TSMBF	Fire-senstitve	Before-after	Non-prescribed	1	0.03	29	plot	50	50	2500	1	2500	1	2500	>=1	NA	Woody	Tree	Tree	Sapotaceae	Chrysophyllum	Chrysophyllum albidum	Density	Density/Ha	0	4	NT
4	Ademoh and Moughalu	2017	Temporal pattern of Tree community dynamics in a secondary forest in southwestern Nigeria, 29 years after a ground fire	Global Ecology and Conservation	9	148	170	https://doi.org/10.1016/j.gecco.2016.11.005	Africa	Nigeria	﻿Biological Gardens of Obafemi Awolowo University	﻿Biological Gardens of Obafemi Awolowo University	7.51	4.51	306	306	306	Non-Protected	Lowland rainforest	TSMBF	Fire-senstitve	Before-after	Non-prescribed	1	0.03	29	plot	50	50	2500	1	2500	1	2500	>=1	NA	Woody	Tree	Tree	Rutaceae	Citrus	Citrus species	Density	Density/Ha	4	0	NA
4	Ademoh and Moughalu	2017	Temporal pattern of Tree community dynamics in a secondary forest in southwestern Nigeria, 29 years after a ground fire	Global Ecology and Conservation	9	148	170	https://doi.org/10.1016/j.gecco.2016.11.005	Africa	Nigeria	﻿Biological Gardens of Obafemi Awolowo University	﻿Biological Gardens of Obafemi Awolowo University	7.51	4.51	306	306	306	Non-Protected	Lowland rainforest	TSMBF	Fire-senstitve	Before-after	Non-prescribed	1	0.03	29	plot	50	50	2500	1	2500	1	2500	>=1	NA	Woody	Tree	Tree	Sterculiaceae	Cola	Cola acuminata	Density	Density/Ha	0	4	LC
4	Ademoh and Moughalu	2017	Temporal pattern of Tree community dynamics in a secondary forest in southwestern Nigeria, 29 years after a ground fire	Global Ecology and Conservation	9	148	170	https://doi.org/10.1016/j.gecco.2016.11.005	Africa	Nigeria	﻿Biological Gardens of Obafemi Awolowo University	﻿Biological Gardens of Obafemi Awolowo University	7.51	4.51	306	306	306	Non-Protected	Lowland rainforest	TSMBF	Fire-senstitve	Before-after	Non-prescribed	1	0.03	29	plot	50	50	2500	1	2500	1	2500	>=1	NA	Woody	Tree	Tree	Sterculiaceae	Cola	Cola millenii	Density	Density/Ha	12	12	NA
4	Ademoh and Moughalu	2017	Temporal pattern of Tree community dynamics in a secondary forest in southwestern Nigeria, 29 years after a ground fire	Global Ecology and Conservation	9	148	170	https://doi.org/10.1016/j.gecco.2016.11.005	Africa	Nigeria	﻿Biological Gardens of Obafemi Awolowo University	﻿Biological Gardens of Obafemi Awolowo University	7.51	4.51	306	306	306	Non-Protected	Lowland rainforest	TSMBF	Fire-senstitve	Before-after	Non-prescribed	1	0.03	29	plot	50	50	2500	1	2500	1	2500	>=1	NA	Woody	Tree	Tree	Sterculiaceae	Cola	Cola nitida	Density	Density/Ha	0	4	LC
4	Ademoh and Moughalu	2017	Temporal pattern of Tree community dynamics in a secondary forest in southwestern Nigeria, 29 years after a ground fire	Global Ecology and Conservation	9	148	170	https://doi.org/10.1016/j.gecco.2016.11.005	Africa	Nigeria	﻿Biological Gardens of Obafemi Awolowo University	﻿Biological Gardens of Obafemi Awolowo University	7.51	4.51	306	306	306	Non-Protected	Lowland rainforest	TSMBF	Fire-senstitve	Before-after	Non-prescribed	1	0.03	29	plot	50	50	2500	1	2500	1	2500	>=1	NA	Woody	Tree	Tree	Sapindaceae	Deinbollia	Deinbollia pinnata	Density	Density/Ha	0	4	NA
4	Ademoh and Moughalu	2017	Temporal pattern of Tree community dynamics in a secondary forest in southwestern Nigeria, 29 years after a ground fire	Global Ecology and Conservation	9	148	170	https://doi.org/10.1016/j.gecco.2016.11.005	Africa	Nigeria	﻿Biological Gardens of Obafemi Awolowo University	﻿Biological Gardens of Obafemi Awolowo University	7.51	4.51	306	306	306	Non-Protected	Lowland rainforest	TSMBF	Fire-senstitve	Before-after	Non-prescribed	1	0.03	29	plot	50	50	2500	1	2500	1	2500	>=1	NA	Woody	Tree	Tree	Leguminosae	Dialium	Dialium guineense	Density	Density/Ha	0	4	NA
4	Ademoh and Moughalu	2017	Temporal pattern of Tree community dynamics in a secondary forest in southwestern Nigeria, 29 years after a ground fire	Global Ecology and Conservation	9	148	170	https://doi.org/10.1016/j.gecco.2016.11.005	Africa	Nigeria	﻿Biological Gardens of Obafemi Awolowo University	﻿Biological Gardens of Obafemi Awolowo University	7.51	4.51	306	306	306	Non-Protected	Lowland rainforest	TSMBF	Fire-senstitve	Before-after	Non-prescribed	1	0.03	29	plot	50	50	2500	1	2500	1	2500	>=1	NA	Woody	Tree	Tree	Dracaenaceae	Dracaena	Dracaena arborea	Density	Density/Ha	0	20	LC
4	Ademoh and Moughalu	2017	Temporal pattern of Tree community dynamics in a secondary forest in southwestern Nigeria, 29 years after a ground fire	Global Ecology and Conservation	9	148	170	https://doi.org/10.1016/j.gecco.2016.11.005	Africa	Nigeria	﻿Biological Gardens of Obafemi Awolowo University	﻿Biological Gardens of Obafemi Awolowo University	7.51	4.51	306	306	306	Non-Protected	Lowland rainforest	TSMBF	Fire-senstitve	Before-after	Non-prescribed	1	0.03	29	plot	50	50	2500	1	2500	1	2500	>=1	NA	Woody	Tree	Tree	Dracaenaceae	Dracaena	Dracaena mannii	Density	Density/Ha	0	20	LC
4	Ademoh and Moughalu	2017	Temporal pattern of Tree community dynamics in a secondary forest in southwestern Nigeria, 29 years after a ground fire	Global Ecology and Conservation	9	148	170	https://doi.org/10.1016/j.gecco.2016.11.005	Africa	Nigeria	﻿Biological Gardens of Obafemi Awolowo University	﻿Biological Gardens of Obafemi Awolowo University	7.51	4.51	306	306	306	Non-Protected	Lowland rainforest	TSMBF	Fire-senstitve	Before-after	Non-prescribed	1	0.03	29	plot	50	50	2500	1	2500	1	2500	>=1	NA	Woody	Tree	Tree	Arecaceae	Elaeis	Elaeis guineensis	Density	Density/Ha	32	8	LC
4	Ademoh and Moughalu	2017	Temporal pattern of Tree community dynamics in a secondary forest in southwestern Nigeria, 29 years after a ground fire	Global Ecology and Conservation	9	148	170	https://doi.org/10.1016/j.gecco.2016.11.005	Africa	Nigeria	﻿Biological Gardens of Obafemi Awolowo University	﻿Biological Gardens of Obafemi Awolowo University	7.51	4.51	306	306	306	Non-Protected	Lowland rainforest	TSMBF	Fire-senstitve	Before-after	Non-prescribed	1	0.03	29	plot	50	50	2500	1	2500	1	2500	>=1	NA	Woody	Tree	Tree	Moraceae	Ficus	Ficus exasperata	Density	Density/Ha	0	12	LC
4	Ademoh and Moughalu	2017	Temporal pattern of Tree community dynamics in a secondary forest in southwestern Nigeria, 29 years after a ground fire	Global Ecology and Conservation	9	148	170	https://doi.org/10.1016/j.gecco.2016.11.005	Africa	Nigeria	﻿Biological Gardens of Obafemi Awolowo University	﻿Biological Gardens of Obafemi Awolowo University	7.51	4.51	306	306	306	Non-Protected	Lowland rainforest	TSMBF	Fire-senstitve	Before-after	Non-prescribed	1	0.03	29	plot	50	50	2500	1	2500	1	2500	>=1	NA	Woody	Tree	Tree	Moraceae	Ficus	Ficus mucuso	Density	Density/Ha	64	20	LC
4	Ademoh and Moughalu	2017	Temporal pattern of Tree community dynamics in a secondary forest in southwestern Nigeria, 29 years after a ground fire	Global Ecology and Conservation	9	148	170	https://doi.org/10.1016/j.gecco.2016.11.005	Africa	Nigeria	﻿Biological Gardens of Obafemi Awolowo University	﻿Biological Gardens of Obafemi Awolowo University	7.51	4.51	306	306	306	Non-Protected	Lowland rainforest	TSMBF	Fire-senstitve	Before-after	Non-prescribed	1	0.03	29	plot	50	50	2500	1	2500	1	2500	>=1	NA	Woody	Tree	Tree	Moraceae	Ficus	Ficus species	Density	Density/Ha	0	4	NA
4	Ademoh and Moughalu	2017	Temporal pattern of Tree community dynamics in a secondary forest in southwestern Nigeria, 29 years after a ground fire	Global Ecology and Conservation	9	148	170	https://doi.org/10.1016/j.gecco.2016.11.005	Africa	Nigeria	﻿Biological Gardens of Obafemi Awolowo University	﻿Biological Gardens of Obafemi Awolowo University	7.51	4.51	306	306	306	Non-Protected	Lowland rainforest	TSMBF	Fire-senstitve	Before-after	Non-prescribed	1	0.03	29	plot	50	50	2500	1	2500	1	2500	>=1	NA	Woody	Tree	Tree	Moraceae	Ficus	Ficus sur	Density	Density/Ha	0	8	NA
4	Ademoh and Moughalu	2017	Temporal pattern of Tree community dynamics in a secondary forest in southwestern Nigeria, 29 years after a ground fire	Global Ecology and Conservation	9	148	170	https://doi.org/10.1016/j.gecco.2016.11.005	Africa	Nigeria	﻿Biological Gardens of Obafemi Awolowo University	﻿Biological Gardens of Obafemi Awolowo University	7.51	4.51	306	306	306	Non-Protected	Lowland rainforest	TSMBF	Fire-senstitve	Before-after	Non-prescribed	1	0.03	29	plot	50	50	2500	1	2500	1	2500	>=1	NA	Woody	Tree	Tree	Apocynaceae	Funtumia	Funtumia africana	Density	Density/Ha	0	32	LC
4	Ademoh and Moughalu	2017	Temporal pattern of Tree community dynamics in a secondary forest in southwestern Nigeria, 29 years after a ground fire	Global Ecology and Conservation	9	148	170	https://doi.org/10.1016/j.gecco.2016.11.005	Africa	Nigeria	﻿Biological Gardens of Obafemi Awolowo University	﻿Biological Gardens of Obafemi Awolowo University	7.51	4.51	306	306	306	Non-Protected	Lowland rainforest	TSMBF	Fire-senstitve	Before-after	Non-prescribed	1	0.03	29	plot	50	50	2500	1	2500	1	2500	>=1	NA	Woody	Tree	Tree	Apocynaceae	Funtumia	Funtumia elastica	Density	Density/Ha	384	136	LC
4	Ademoh and Moughalu	2017	Temporal pattern of Tree community dynamics in a secondary forest in southwestern Nigeria, 29 years after a ground fire	Global Ecology and Conservation	9	148	170	https://doi.org/10.1016/j.gecco.2016.11.005	Africa	Nigeria	﻿Biological Gardens of Obafemi Awolowo University	﻿Biological Gardens of Obafemi Awolowo University	7.51	4.51	306	306	306	Non-Protected	Lowland rainforest	TSMBF	Fire-senstitve	Before-after	Non-prescribed	1	0.03	29	plot	50	50	2500	1	2500	1	2500	>=1	NA	Woody	Tree	Tree	Malvaceae	Glyphaea	Glyphaea brevis	Density	Density/Ha	44	12	NA
4	Ademoh and Moughalu	2017	Temporal pattern of Tree community dynamics in a secondary forest in southwestern Nigeria, 29 years after a ground fire	Global Ecology and Conservation	9	148	170	https://doi.org/10.1016/j.gecco.2016.11.005	Africa	Nigeria	﻿Biological Gardens of Obafemi Awolowo University	﻿Biological Gardens of Obafemi Awolowo University	7.51	4.51	306	306	306	Non-Protected	Lowland rainforest	TSMBF	Fire-senstitve	Before-after	Non-prescribed	1	0.03	29	plot	50	50	2500	1	2500	1	2500	>=1	NA	Woody	Tree	Tree	Tiliaceae	Grewia	Grewia species	Density	Density/Ha	8	0	NA
4	Ademoh and Moughalu	2017	Temporal pattern of Tree community dynamics in a secondary forest in southwestern Nigeria, 29 years after a ground fire	Global Ecology and Conservation	9	148	170	https://doi.org/10.1016/j.gecco.2016.11.005	Africa	Nigeria	﻿Biological Gardens of Obafemi Awolowo University	﻿Biological Gardens of Obafemi Awolowo University	7.51	4.51	306	306	306	Non-Protected	Lowland rainforest	TSMBF	Fire-senstitve	Before-after	Non-prescribed	1	0.03	29	plot	50	50	2500	1	2500	1	2500	>=1	NA	Woody	Tree	Tree	Apocynaceae	Holarrhena	Holarrhena floribunda	Density	Density/Ha	48	0	LC
4	Ademoh and Moughalu	2017	Temporal pattern of Tree community dynamics in a secondary forest in southwestern Nigeria, 29 years after a ground fire	Global Ecology and Conservation	9	148	170	https://doi.org/10.1016/j.gecco.2016.11.005	Africa	Nigeria	﻿Biological Gardens of Obafemi Awolowo University	﻿Biological Gardens of Obafemi Awolowo University	7.51	4.51	306	306	306	Non-Protected	Lowland rainforest	TSMBF	Fire-senstitve	Before-after	Non-prescribed	1	0.03	29	plot	50	50	2500	1	2500	1	2500	>=1	NA	Woody	Tree	Tree	Irvingaceae	Irvingia	Irvingia gabonensis	Density	Density/Ha	20	0	NT
4	Ademoh and Moughalu	2017	Temporal pattern of Tree community dynamics in a secondary forest in southwestern Nigeria, 29 years after a ground fire	Global Ecology and Conservation	9	148	170	https://doi.org/10.1016/j.gecco.2016.11.005	Africa	Nigeria	﻿Biological Gardens of Obafemi Awolowo University	﻿Biological Gardens of Obafemi Awolowo University	7.51	4.51	306	306	306	Non-Protected	Lowland rainforest	TSMBF	Fire-senstitve	Before-after	Non-prescribed	1	0.03	29	plot	50	50	2500	1	2500	1	2500	>=1	NA	Woody	Tree	Tree	Rubiaceae	Keetia	Keetia vulgae	Density	Density/Ha	0	12	NA
4	Ademoh and Moughalu	2017	Temporal pattern of Tree community dynamics in a secondary forest in southwestern Nigeria, 29 years after a ground fire	Global Ecology and Conservation	9	148	170	https://doi.org/10.1016/j.gecco.2016.11.005	Africa	Nigeria	﻿Biological Gardens of Obafemi Awolowo University	﻿Biological Gardens of Obafemi Awolowo University	7.51	4.51	306	306	306	Non-Protected	Lowland rainforest	TSMBF	Fire-senstitve	Before-after	Non-prescribed	1	0.03	29	plot	50	50	2500	1	2500	1	2500	>=1	NA	Woody	Tree	Tree	Anacardiaceae	Lannea	Lannea welwitschii	Density	Density/Ha	0	12	NT
4	Ademoh and Moughalu	2017	Temporal pattern of Tree community dynamics in a secondary forest in southwestern Nigeria, 29 years after a ground fire	Global Ecology and Conservation	9	148	170	https://doi.org/10.1016/j.gecco.2016.11.005	Africa	Nigeria	﻿Biological Gardens of Obafemi Awolowo University	﻿Biological Gardens of Obafemi Awolowo University	7.51	4.51	306	306	306	Non-Protected	Lowland rainforest	TSMBF	Fire-senstitve	Before-after	Non-prescribed	1	0.03	29	plot	50	50	2500	1	2500	1	2500	>=1	NA	Woody	Tree	Tree	Sapindaceae	Lecaniodiscus	Lecaniodiscus cupanioides	Density	Density/Ha	36	76	NA
4	Ademoh and Moughalu	2017	Temporal pattern of Tree community dynamics in a secondary forest in southwestern Nigeria, 29 years after a ground fire	Global Ecology and Conservation	9	148	170	https://doi.org/10.1016/j.gecco.2016.11.005	Africa	Nigeria	﻿Biological Gardens of Obafemi Awolowo University	﻿Biological Gardens of Obafemi Awolowo University	7.51	4.51	306	306	306	Non-Protected	Lowland rainforest	TSMBF	Fire-senstitve	Before-after	Non-prescribed	1	0.03	29	plot	50	50	2500	1	2500	1	2500	>=1	NA	Woody	Tree	Tree	Fabaceae	Lonchocarpus	Lonchocarpus sericeus	Density	Density/Ha	0	4	LC
4	Ademoh and Moughalu	2017	Temporal pattern of Tree community dynamics in a secondary forest in southwestern Nigeria, 29 years after a ground fire	Global Ecology and Conservation	9	148	170	https://doi.org/10.1016/j.gecco.2016.11.005	Africa	Nigeria	﻿Biological Gardens of Obafemi Awolowo University	﻿Biological Gardens of Obafemi Awolowo University	7.51	4.51	306	306	306	Non-Protected	Lowland rainforest	TSMBF	Fire-senstitve	Before-after	Non-prescribed	1	0.03	29	plot	50	50	2500	1	2500	1	2500	>=1	NA	Woody	Tree	Tree	Euphorbiaceae	Macaranga	Macaranga hurifolia	Density	Density/Ha	12	0	NA
4	Ademoh and Moughalu	2017	Temporal pattern of Tree community dynamics in a secondary forest in southwestern Nigeria, 29 years after a ground fire	Global Ecology and Conservation	9	148	170	https://doi.org/10.1016/j.gecco.2016.11.005	Africa	Nigeria	﻿Biological Gardens of Obafemi Awolowo University	﻿Biological Gardens of Obafemi Awolowo University	7.51	4.51	306	306	306	Non-Protected	Lowland rainforest	TSMBF	Fire-senstitve	Before-after	Non-prescribed	1	0.03	29	plot	50	50	2500	1	2500	1	2500	>=1	NA	Woody	Tree	Tree	Euphorbiaceae	Mallotus	Mallotus mildbraedii	Density	Density/Ha	0	4	NA
4	Ademoh and Moughalu	2017	Temporal pattern of Tree community dynamics in a secondary forest in southwestern Nigeria, 29 years after a ground fire	Global Ecology and Conservation	9	148	170	https://doi.org/10.1016/j.gecco.2016.11.005	Africa	Nigeria	﻿Biological Gardens of Obafemi Awolowo University	﻿Biological Gardens of Obafemi Awolowo University	7.51	4.51	306	306	306	Non-Protected	Lowland rainforest	TSMBF	Fire-senstitve	Before-after	Non-prescribed	1	0.03	29	plot	50	50	2500	1	2500	1	2500	>=1	NA	Woody	Tree	Tree	Euphorbiaceae	Mallotus	Mallotus oppositifolius	Density	Density/Ha	0	96	VU
4	Ademoh and Moughalu	2017	Temporal pattern of Tree community dynamics in a secondary forest in southwestern Nigeria, 29 years after a ground fire	Global Ecology and Conservation	9	148	170	https://doi.org/10.1016/j.gecco.2016.11.005	Africa	Nigeria	﻿Biological Gardens of Obafemi Awolowo University	﻿Biological Gardens of Obafemi Awolowo University	7.51	4.51	306	306	306	Non-Protected	Lowland rainforest	TSMBF	Fire-senstitve	Before-after	Non-prescribed	1	0.03	29	plot	50	50	2500	1	2500	1	2500	>=1	NA	Woody	Tree	Tree	Euphorbiaceae	Mallotus	Mallotus subulatus	Density	Density/Ha	0	32	LC
4	Ademoh and Moughalu	2017	Temporal pattern of Tree community dynamics in a secondary forest in southwestern Nigeria, 29 years after a ground fire	Global Ecology and Conservation	9	148	170	https://doi.org/10.1016/j.gecco.2016.11.005	Africa	Nigeria	﻿Biological Gardens of Obafemi Awolowo University	﻿Biological Gardens of Obafemi Awolowo University	7.51	4.51	306	306	306	Non-Protected	Lowland rainforest	TSMBF	Fire-senstitve	Before-after	Non-prescribed	1	0.03	29	plot	50	50	2500	1	2500	1	2500	>=1	NA	Woody	Tree	Tree	Euphorbiaceae	Manihot	Manihot glaziovii	Density	Density/Ha	136	12	NA
4	Ademoh and Moughalu	2017	Temporal pattern of Tree community dynamics in a secondary forest in southwestern Nigeria, 29 years after a ground fire	Global Ecology and Conservation	9	148	170	https://doi.org/10.1016/j.gecco.2016.11.005	Africa	Nigeria	﻿Biological Gardens of Obafemi Awolowo University	﻿Biological Gardens of Obafemi Awolowo University	7.51	4.51	306	306	306	Non-Protected	Lowland rainforest	TSMBF	Fire-senstitve	Before-after	Non-prescribed	1	0.03	29	plot	50	50	2500	1	2500	1	2500	>=1	NA	Woody	Tree	Tree	Pandaceae	Microdesmis	Microdesmis puberula	Density	Density/Ha	0	152	NA
4	Ademoh and Moughalu	2017	Temporal pattern of Tree community dynamics in a secondary forest in southwestern Nigeria, 29 years after a ground fire	Global Ecology and Conservation	9	148	170	https://doi.org/10.1016/j.gecco.2016.11.005	Africa	Nigeria	﻿Biological Gardens of Obafemi Awolowo University	﻿Biological Gardens of Obafemi Awolowo University	7.51	4.51	306	306	306	Non-Protected	Lowland rainforest	TSMBF	Fire-senstitve	Before-after	Non-prescribed	1	0.03	29	plot	50	50	2500	1	2500	1	2500	>=1	NA	Woody	Tree	Tree	Moraceae	Milicia	Milicia excels	Density	Density/Ha	4	0	NT
4	Ademoh and Moughalu	2017	Temporal pattern of Tree community dynamics in a secondary forest in southwestern Nigeria, 29 years after a ground fire	Global Ecology and Conservation	9	148	170	https://doi.org/10.1016/j.gecco.2016.11.005	Africa	Nigeria	﻿Biological Gardens of Obafemi Awolowo University	﻿Biological Gardens of Obafemi Awolowo University	7.51	4.51	306	306	306	Non-Protected	Lowland rainforest	TSMBF	Fire-senstitve	Before-after	Non-prescribed	1	0.03	29	plot	50	50	2500	1	2500	1	2500	>=1	NA	Woody	Tree	Tree	Fabaceae	Millettia	Millettia species	Density	Density/Ha	0	4	NA
4	Ademoh and Moughalu	2017	Temporal pattern of Tree community dynamics in a secondary forest in southwestern Nigeria, 29 years after a ground fire	Global Ecology and Conservation	9	148	170	https://doi.org/10.1016/j.gecco.2016.11.005	Africa	Nigeria	﻿Biological Gardens of Obafemi Awolowo University	﻿Biological Gardens of Obafemi Awolowo University	7.51	4.51	306	306	306	Non-Protected	Lowland rainforest	TSMBF	Fire-senstitve	Before-after	Non-prescribed	1	0.03	29	plot	50	50	2500	1	2500	1	2500	>=1	NA	Woody	Tree	Tree	Fabaceae	Millettia	Millettia thonningii	Density	Density/Ha	52	60	LC
4	Ademoh and Moughalu	2017	Temporal pattern of Tree community dynamics in a secondary forest in southwestern Nigeria, 29 years after a ground fire	Global Ecology and Conservation	9	148	170	https://doi.org/10.1016/j.gecco.2016.11.005	Africa	Nigeria	﻿Biological Gardens of Obafemi Awolowo University	﻿Biological Gardens of Obafemi Awolowo University	7.51	4.51	306	306	306	Non-Protected	Lowland rainforest	TSMBF	Fire-senstitve	Before-after	Non-prescribed	1	0.03	29	plot	50	50	2500	1	2500	1	2500	>=1	NA	Woody	Tree	Tree	Rubiaceae	Morinda	Morinda lucida	Density	Density/Ha	0	8	NA
4	Ademoh and Moughalu	2017	Temporal pattern of Tree community dynamics in a secondary forest in southwestern Nigeria, 29 years after a ground fire	Global Ecology and Conservation	9	148	170	https://doi.org/10.1016/j.gecco.2016.11.005	Africa	Nigeria	﻿Biological Gardens of Obafemi Awolowo University	﻿Biological Gardens of Obafemi Awolowo University	7.51	4.51	306	306	306	Non-Protected	Lowland rainforest	TSMBF	Fire-senstitve	Before-after	Non-prescribed	1	0.03	29	plot	50	50	2500	1	2500	1	2500	>=1	NA	Woody	Tree	Tree	Moraceae	Morus	Morus mesozygia	Density	Density/Ha	0	8	NA
4	Ademoh and Moughalu	2017	Temporal pattern of Tree community dynamics in a secondary forest in southwestern Nigeria, 29 years after a ground fire	Global Ecology and Conservation	9	148	170	https://doi.org/10.1016/j.gecco.2016.11.005	Africa	Nigeria	﻿Biological Gardens of Obafemi Awolowo University	﻿Biological Gardens of Obafemi Awolowo University	7.51	4.51	306	306	306	Non-Protected	Lowland rainforest	TSMBF	Fire-senstitve	Before-after	Non-prescribed	1	0.03	29	plot	50	50	2500	1	2500	1	2500	>=1	NA	Woody	Tree	Tree	Urticaceae	Myrianthus	Myrianthus arboreus	Density	Density/Ha	12	4	LC
4	Ademoh and Moughalu	2017	Temporal pattern of Tree community dynamics in a secondary forest in southwestern Nigeria, 29 years after a ground fire	Global Ecology and Conservation	9	148	170	https://doi.org/10.1016/j.gecco.2016.11.005	Africa	Nigeria	﻿Biological Gardens of Obafemi Awolowo University	﻿Biological Gardens of Obafemi Awolowo University	7.51	4.51	306	306	306	Non-Protected	Lowland rainforest	TSMBF	Fire-senstitve	Before-after	Non-prescribed	1	0.03	29	plot	50	50	2500	1	2500	1	2500	>=1	NA	Woody	Tree	Tree	Lecythidaceae	Napoleonaea	Napoleonaea imperialis	Density	Density/Ha	0	20	NA
4	Ademoh and Moughalu	2017	Temporal pattern of Tree community dynamics in a secondary forest in southwestern Nigeria, 29 years after a ground fire	Global Ecology and Conservation	9	148	170	https://doi.org/10.1016/j.gecco.2016.11.005	Africa	Nigeria	﻿Biological Gardens of Obafemi Awolowo University	﻿Biological Gardens of Obafemi Awolowo University	7.51	4.51	306	306	306	Non-Protected	Lowland rainforest	TSMBF	Fire-senstitve	Before-after	Non-prescribed	1	0.03	29	plot	50	50	2500	1	2500	1	2500	>=1	NA	Woody	Tree	Tree	Lecythidaceae	Napoleonaea	Napoleonaea vogelii	Density	Density/Ha	0	28	LC
4	Ademoh and Moughalu	2017	Temporal pattern of Tree community dynamics in a secondary forest in southwestern Nigeria, 29 years after a ground fire	Global Ecology and Conservation	9	148	170	https://doi.org/10.1016/j.gecco.2016.11.005	Africa	Nigeria	﻿Biological Gardens of Obafemi Awolowo University	﻿Biological Gardens of Obafemi Awolowo University	7.51	4.51	306	306	306	Non-Protected	Lowland rainforest	TSMBF	Fire-senstitve	Before-after	Non-prescribed	1	0.03	29	plot	50	50	2500	1	2500	1	2500	>=1	NA	Woody	Tree	Tree	Bignoniaceae	Newbouldia	Newbouldia laevis	Density	Density/Ha	40	44	NA
4	Ademoh and Moughalu	2017	Temporal pattern of Tree community dynamics in a secondary forest in southwestern Nigeria, 29 years after a ground fire	Global Ecology and Conservation	9	148	170	https://doi.org/10.1016/j.gecco.2016.11.005	Africa	Nigeria	﻿Biological Gardens of Obafemi Awolowo University	﻿Biological Gardens of Obafemi Awolowo University	7.51	4.51	306	306	306	Non-Protected	Lowland rainforest	TSMBF	Fire-senstitve	Before-after	Non-prescribed	1	0.03	29	plot	50	50	2500	1	2500	1	2500	>=1	NA	Woody	Tree	Tree	Olacaceae	Olax	Olax subscorpioidea	Density	Density/Ha	0	8	NA
4	Ademoh and Moughalu	2017	Temporal pattern of Tree community dynamics in a secondary forest in southwestern Nigeria, 29 years after a ground fire	Global Ecology and Conservation	9	148	170	https://doi.org/10.1016/j.gecco.2016.11.005	Africa	Nigeria	﻿Biological Gardens of Obafemi Awolowo University	﻿Biological Gardens of Obafemi Awolowo University	7.51	4.51	306	306	306	Non-Protected	Lowland rainforest	TSMBF	Fire-senstitve	Before-after	Non-prescribed	1	0.03	29	plot	50	50	2500	1	2500	1	2500	>=1	NA	Woody	Tree	Tree	Rubiaceae	Oxyanthus	Oxyanthus species	Density	Density/Ha	28	0	NA
4	Ademoh and Moughalu	2017	Temporal pattern of Tree community dynamics in a secondary forest in southwestern Nigeria, 29 years after a ground fire	Global Ecology and Conservation	9	148	170	https://doi.org/10.1016/j.gecco.2016.11.005	Africa	Nigeria	﻿Biological Gardens of Obafemi Awolowo University	﻿Biological Gardens of Obafemi Awolowo University	7.51	4.51	306	306	306	Non-Protected	Lowland rainforest	TSMBF	Fire-senstitve	Before-after	Non-prescribed	1	0.03	29	plot	50	50	2500	1	2500	1	2500	>=1	NA	Woody	Tree	Tree	Fabaceae	Piptadeniastrum	Piptadeniastrum africanum	Density	Density/Ha	0	4	LC
4	Ademoh and Moughalu	2017	Temporal pattern of Tree community dynamics in a secondary forest in southwestern Nigeria, 29 years after a ground fire	Global Ecology and Conservation	9	148	170	https://doi.org/10.1016/j.gecco.2016.11.005	Africa	Nigeria	﻿Biological Gardens of Obafemi Awolowo University	﻿Biological Gardens of Obafemi Awolowo University	7.51	4.51	306	306	306	Non-Protected	Lowland rainforest	TSMBF	Fire-senstitve	Before-after	Non-prescribed	1	0.03	29	plot	50	50	2500	1	2500	1	2500	>=1	NA	Woody	Tree	Tree	Apocynaceae	Pleiocarpa	Pleiocarpa species	Density	Density/Ha	4	0	NA
4	Ademoh and Moughalu	2017	Temporal pattern of Tree community dynamics in a secondary forest in southwestern Nigeria, 29 years after a ground fire	Global Ecology and Conservation	9	148	170	https://doi.org/10.1016/j.gecco.2016.11.005	Africa	Nigeria	﻿Biological Gardens of Obafemi Awolowo University	﻿Biological Gardens of Obafemi Awolowo University	7.51	4.51	306	306	306	Non-Protected	Lowland rainforest	TSMBF	Fire-senstitve	Before-after	Non-prescribed	1	0.03	29	plot	50	50	2500	1	2500	1	2500	>=1	NA	Woody	Tree	Tree	Fabaceae	Pterocarpus	Pterocarpus species	Density	Density/Ha	0	4	NA
4	Ademoh and Moughalu	2017	Temporal pattern of Tree community dynamics in a secondary forest in southwestern Nigeria, 29 years after a ground fire	Global Ecology and Conservation	9	148	170	https://doi.org/10.1016/j.gecco.2016.11.005	Africa	Nigeria	﻿Biological Gardens of Obafemi Awolowo University	﻿Biological Gardens of Obafemi Awolowo University	7.51	4.51	306	306	306	Non-Protected	Lowland rainforest	TSMBF	Fire-senstitve	Before-after	Non-prescribed	1	0.03	29	plot	50	50	2500	1	2500	1	2500	>=1	NA	Woody	Tree	Tree	Myristicaceae	Pycnanthus	Pycnanthus angolensis	Density	Density/Ha	120	8	NA
4	Ademoh and Moughalu	2017	Temporal pattern of Tree community dynamics in a secondary forest in southwestern Nigeria, 29 years after a ground fire	Global Ecology and Conservation	9	148	170	https://doi.org/10.1016/j.gecco.2016.11.005	Africa	Nigeria	﻿Biological Gardens of Obafemi Awolowo University	﻿Biological Gardens of Obafemi Awolowo University	7.51	4.51	306	306	306	Non-Protected	Lowland rainforest	TSMBF	Fire-senstitve	Before-after	Non-prescribed	1	0.03	29	plot	50	50	2500	1	2500	1	2500	>=1	NA	Woody	Tree	Tree	Apocynaceae	Rauvolfia	Rauvolfia vomitoria	Density	Density/Ha	32	4	LC
4	Ademoh and Moughalu	2017	Temporal pattern of Tree community dynamics in a secondary forest in southwestern Nigeria, 29 years after a ground fire	Global Ecology and Conservation	9	148	170	https://doi.org/10.1016/j.gecco.2016.11.005	Africa	Nigeria	﻿Biological Gardens of Obafemi Awolowo University	﻿Biological Gardens of Obafemi Awolowo University	7.51	4.51	306	306	306	Non-Protected	Lowland rainforest	TSMBF	Fire-senstitve	Before-after	Non-prescribed	1	0.03	29	plot	50	50	2500	1	2500	1	2500	>=1	NA	Woody	Tree	Tree	Anacardiaceae	Spondias	Spondias mombin	Density	Density/Ha	12	16	LC
4	Ademoh and Moughalu	2017	Temporal pattern of Tree community dynamics in a secondary forest in southwestern Nigeria, 29 years after a ground fire	Global Ecology and Conservation	9	148	170	https://doi.org/10.1016/j.gecco.2016.11.005	Africa	Nigeria	﻿Biological Gardens of Obafemi Awolowo University	﻿Biological Gardens of Obafemi Awolowo University	7.51	4.51	306	306	306	Non-Protected	Lowland rainforest	TSMBF	Fire-senstitve	Before-after	Non-prescribed	1	0.03	29	plot	50	50	2500	1	2500	1	2500	>=1	NA	Woody	Tree	Tree	Sterculiaceae	Sterculia	Sterculia tragacantha	Density	Density/Ha	20	4	LC
4	Ademoh and Moughalu	2017	Temporal pattern of Tree community dynamics in a secondary forest in southwestern Nigeria, 29 years after a ground fire	Global Ecology and Conservation	9	148	170	https://doi.org/10.1016/j.gecco.2016.11.005	Africa	Nigeria	﻿Biological Gardens of Obafemi Awolowo University	﻿Biological Gardens of Obafemi Awolowo University	7.51	4.51	306	306	306	Non-Protected	Lowland rainforest	TSMBF	Fire-senstitve	Before-after	Non-prescribed	1	0.03	29	plot	50	50	2500	1	2500	1	2500	>=1	NA	Woody	Tree	Tree	Apocynaceae	Tabernaemontana	Tabernaemontana pachysiphon	Density	Density/Ha	0	4	LC
4	Ademoh and Moughalu	2017	Temporal pattern of Tree community dynamics in a secondary forest in southwestern Nigeria, 29 years after a ground fire	Global Ecology and Conservation	9	148	170	https://doi.org/10.1016/j.gecco.2016.11.005	Africa	Nigeria	﻿Biological Gardens of Obafemi Awolowo University	﻿Biological Gardens of Obafemi Awolowo University	7.51	4.51	306	306	306	Non-Protected	Lowland rainforest	TSMBF	Fire-senstitve	Before-after	Non-prescribed	1	0.03	29	plot	50	50	2500	1	2500	1	2500	>=1	NA	Woody	Tree	Tree	Combretaceae	Terminalia	Terminalia superba	Density	Density/Ha	4	4	NA
4	Ademoh and Moughalu	2017	Temporal pattern of Tree community dynamics in a secondary forest in southwestern Nigeria, 29 years after a ground fire	Global Ecology and Conservation	9	148	170	https://doi.org/10.1016/j.gecco.2016.11.005	Africa	Nigeria	﻿Biological Gardens of Obafemi Awolowo University	﻿Biological Gardens of Obafemi Awolowo University	7.51	4.51	306	306	306	Non-Protected	Lowland rainforest	TSMBF	Fire-senstitve	Before-after	Non-prescribed	1	0.03	29	plot	50	50	2500	1	2500	1	2500	>=1	NA	Woody	Tree	Tree	Fabaceae	Tetrapleura	Tetrapleura tetraptera	Density	Density/Ha	20	24	LC
4	Ademoh and Moughalu	2017	Temporal pattern of Tree community dynamics in a secondary forest in southwestern Nigeria, 29 years after a ground fire	Global Ecology and Conservation	9	148	170	https://doi.org/10.1016/j.gecco.2016.11.005	Africa	Nigeria	﻿Biological Gardens of Obafemi Awolowo University	﻿Biological Gardens of Obafemi Awolowo University	7.51	4.51	306	306	306	Non-Protected	Lowland rainforest	TSMBF	Fire-senstitve	Before-after	Non-prescribed	1	0.03	29	plot	50	50	2500	1	2500	1	2500	>=1	NA	Woody	Tree	Tree	Malvaceae	Theobroma	Theobroma cacao	Density	Density/Ha	4	0	NA
4	Ademoh and Moughalu	2017	Temporal pattern of Tree community dynamics in a secondary forest in southwestern Nigeria, 29 years after a ground fire	Global Ecology and Conservation	9	148	170	https://doi.org/10.1016/j.gecco.2016.11.005	Africa	Nigeria	﻿Biological Gardens of Obafemi Awolowo University	﻿Biological Gardens of Obafemi Awolowo University	7.51	4.51	306	306	306	Non-Protected	Lowland rainforest	TSMBF	Fire-senstitve	Before-after	Non-prescribed	1	0.03	29	plot	50	50	2500	1	2500	1	2500	>=1	NA	Woody	Tree	Tree	Meliaceae	Trichilia	Trichilia heudelotii	Density	Density/Ha	32	56	NA
4	Ademoh and Moughalu	2017	Temporal pattern of Tree community dynamics in a secondary forest in southwestern Nigeria, 29 years after a ground fire	Global Ecology and Conservation	9	148	170	https://doi.org/10.1016/j.gecco.2016.11.005	Africa	Nigeria	﻿Biological Gardens of Obafemi Awolowo University	﻿Biological Gardens of Obafemi Awolowo University	7.51	4.51	306	306	306	Non-Protected	Lowland rainforest	TSMBF	Fire-senstitve	Before-after	Non-prescribed	1	0.03	29	plot	50	50	2500	1	2500	1	2500	>=1	NA	Woody	Tree	Tree	Meliaceae	Trichilia	Trichilia megalantha	Density	Density/Ha	0	8	NA
4	Ademoh and Moughalu	2017	Temporal pattern of Tree community dynamics in a secondary forest in southwestern Nigeria, 29 years after a ground fire	Global Ecology and Conservation	9	148	170	https://doi.org/10.1016/j.gecco.2016.11.005	Africa	Nigeria	﻿Biological Gardens of Obafemi Awolowo University	﻿Biological Gardens of Obafemi Awolowo University	7.51	4.51	306	306	306	Non-Protected	Lowland rainforest	TSMBF	Fire-senstitve	Before-after	Non-prescribed	1	0.03	29	plot	50	50	2500	1	2500	1	2500	>=1	NA	Woody	Tree	Tree	Meliaceae	Trichilia	Trichilia prieuriana	Density	Density/Ha	0	44	LC
4	Ademoh and Moughalu	2017	Temporal pattern of Tree community dynamics in a secondary forest in southwestern Nigeria, 29 years after a ground fire	Global Ecology and Conservation	9	148	170	https://doi.org/10.1016/j.gecco.2016.11.005	Africa	Nigeria	﻿Biological Gardens of Obafemi Awolowo University	﻿Biological Gardens of Obafemi Awolowo University	7.51	4.51	306	306	306	Non-Protected	Lowland rainforest	TSMBF	Fire-senstitve	Before-after	Non-prescribed	1	0.03	29	plot	50	50	2500	1	2500	1	2500	>=1	NA	Woody	Tree	Tree	Meliaceae	Trichilia	Trichilia species	Density	Density/Ha	36	12	NA
4	Ademoh and Moughalu	2017	Temporal pattern of Tree community dynamics in a secondary forest in southwestern Nigeria, 29 years after a ground fire	Global Ecology and Conservation	9	148	170	https://doi.org/10.1016/j.gecco.2016.11.005	Africa	Nigeria	﻿Biological Gardens of Obafemi Awolowo University	﻿Biological Gardens of Obafemi Awolowo University	7.51	4.51	306	306	306	Non-Protected	Lowland rainforest	TSMBF	Fire-senstitve	Before-after	Non-prescribed	1	0.03	29	plot	50	50	2500	1	2500	1	2500	>=1	NA	Woody	Tree	Tree	Moraceae	Trilepisium	Trilepisium madagascariense	Density	Density/Ha	20	116	NA
4	Ademoh and Moughalu	2017	Temporal pattern of Tree community dynamics in a secondary forest in southwestern Nigeria, 29 years after a ground fire	Global Ecology and Conservation	9	148	170	https://doi.org/10.1016/j.gecco.2016.11.005	Africa	Nigeria	﻿Biological Gardens of Obafemi Awolowo University	﻿Biological Gardens of Obafemi Awolowo University	7.51	4.51	306	306	306	Non-Protected	Lowland rainforest	TSMBF	Fire-senstitve	Before-after	Non-prescribed	1	0.03	29	plot	50	50	2500	1	2500	1	2500	>=1	NA	Woody	Tree	Tree	Apocynaceae	Voacanga	Voacanga africana	Density	Density/Ha	36	0	NA
4	Ademoh and Moughalu	2017	Temporal pattern of Tree community dynamics in a secondary forest in southwestern Nigeria, 29 years after a ground fire	Global Ecology and Conservation	9	148	170	https://doi.org/10.1016/j.gecco.2016.11.005	Africa	Nigeria	﻿Biological Gardens of Obafemi Awolowo University	﻿Biological Gardens of Obafemi Awolowo University	7.51	4.51	306	306	306	Non-Protected	Lowland rainforest	TSMBF	Fire-senstitve	Before-after	Non-prescribed	1	0.03	29	plot	50	50	2500	1	2500	1	2500	>=1	NA	Woody	Tree	Tree	Unidentified	Unidentified	Unidentified	Density	Density/Ha	0	12	NA
5	Cleary and Priadjati	2005	Vegetation Response to burning in a rain forest Borno	Plant Ecology	177	145	163	DOI:﻿10.1007/s11258-005-2107-0	Asia	Indonesia	﻿Sungai Wain Pro- tected Forest Reserve	﻿Sungai Wain Pro- tected Forest Reserve	-1.16	116.54	40	140	90	Protected	Rainforest	TSMBF	Fire-senstitve	Burned-unburned	Non-prescribed	1	1	1	plots	200	20	4000	9	36000	9	36000	> 1.5	< 8.0	Woody	Tree	Tree	Myrtaceae	Acmena	Acmena sp.	Abundance	Total Abundance	3	0	NA
5	Cleary and Priadjati	2005	Vegetation Response to burning in a rain forest Borno	Plant Ecology	177	145	163	DOI:﻿10.1007/s11258-005-2107-0	Asia	Indonesia	﻿Sungai Wain Pro- tected Forest Reserve	﻿Sungai Wain Pro- tected Forest Reserve	-1.16	116.54	40	140	90	Protected	Rainforest	TSMBF	Fire-senstitve	Burned-unburned	Non-prescribed	1	1	1	plots	200	20	4000	9	36000	9	36000	> 1.5	< 8.0	Woody	Tree	Tree	Lauraceae	Actinodaphne	Actinodaphne glabra	Abundance	Total Abundance	3	0	LC
5	Cleary and Priadjati	2005	Vegetation Response to burning in a rain forest Borno	Plant Ecology	177	145	163	DOI:﻿10.1007/s11258-005-2107-0	Asia	Indonesia	﻿Sungai Wain Pro- tected Forest Reserve	﻿Sungai Wain Pro- tected Forest Reserve	-1.16	116.54	40	140	90	Protected	Rainforest	TSMBF	Fire-senstitve	Burned-unburned	Non-prescribed	1	1	1	plots	200	20	4000	9	36000	9	36000	> 1.5	< 8.0	Woody	Tree	Tree	Fabaceae	Adenanthera	Adenanthera sp.	Abundance	Total Abundance	1	0	NA
5	Cleary and Priadjati	2005	Vegetation Response to burning in a rain forest Borno	Plant Ecology	177	145	163	DOI:﻿10.1007/s11258-005-2107-0	Asia	Indonesia	﻿Sungai Wain Pro- tected Forest Reserve	﻿Sungai Wain Pro- tected Forest Reserve	-1.16	116.54	40	140	90	Protected	Rainforest	TSMBF	Fire-senstitve	Burned-unburned	Non-prescribed	1	1	1	plots	200	20	4000	9	36000	9	36000	> 1.5	< 8.0	Woody	Tree	Tree	Pentaphylacaceae	Adinandra	Adinandra dumosa	Abundance	Total Abundance	1	0	LC
5	Cleary and Priadjati	2005	Vegetation Response to burning in a rain forest Borno	Plant Ecology	177	145	163	DOI:﻿10.1007/s11258-005-2107-0	Asia	Indonesia	﻿Sungai Wain Pro- tected Forest Reserve	﻿Sungai Wain Pro- tected Forest Reserve	-1.16	116.54	40	140	90	Protected	Rainforest	TSMBF	Fire-senstitve	Burned-unburned	Non-prescribed	1	1	1	plots	200	20	4000	9	36000	9	36000	> 1.5	< 8.0	Woody	Tree	Tree	Meliaceae	Aglaia	Aglaia sp.	Abundance	Total Abundance	42	2	NA
5	Cleary and Priadjati	2005	Vegetation Response to burning in a rain forest Borno	Plant Ecology	177	145	163	DOI:﻿10.1007/s11258-005-2107-0	Asia	Indonesia	﻿Sungai Wain Pro- tected Forest Reserve	﻿Sungai Wain Pro- tected Forest Reserve	-1.16	116.54	40	140	90	Protected	Rainforest	TSMBF	Fire-senstitve	Burned-unburned	Non-prescribed	1	1	1	plots	200	20	4000	9	36000	9	36000	> 1.5	< 8.0	Woody	Tree	Tree	Cornaceae	Alangium	Alangium ridleyi	Abundance	Total Abundance	5	0	NA
5	Cleary and Priadjati	2005	Vegetation Response to burning in a rain forest Borno	Plant Ecology	177	145	163	DOI:﻿10.1007/s11258-005-2107-0	Asia	Indonesia	﻿Sungai Wain Pro- tected Forest Reserve	﻿Sungai Wain Pro- tected Forest Reserve	-1.16	116.54	40	140	90	Protected	Rainforest	TSMBF	Fire-senstitve	Burned-unburned	Non-prescribed	1	1	1	plots	200	20	4000	9	36000	9	36000	> 1.5	< 8.0	Woody	Tree	Tree	Lauraceae	Alseodaphne	Alseodaphne sp.	Abundance	Total Abundance	11	0	NA
5	Cleary and Priadjati	2005	Vegetation Response to burning in a rain forest Borno	Plant Ecology	177	145	163	DOI:﻿10.1007/s11258-005-2107-0	Asia	Indonesia	﻿Sungai Wain Pro- tected Forest Reserve	﻿Sungai Wain Pro- tected Forest Reserve	-1.16	116.54	40	140	90	Protected	Rainforest	TSMBF	Fire-senstitve	Burned-unburned	Non-prescribed	1	1	1	plots	200	20	4000	9	36000	9	36000	> 1.5	< 8.0	Woody	Tree	Tree	Rubiaceae	Anthocephalus	Anthocephalus chinensis	Abundance	Total Abundance	3	0	NA
5	Cleary and Priadjati	2005	Vegetation Response to burning in a rain forest Borno	Plant Ecology	177	145	163	DOI:﻿10.1007/s11258-005-2107-0	Asia	Indonesia	﻿Sungai Wain Pro- tected Forest Reserve	﻿Sungai Wain Pro- tected Forest Reserve	-1.16	116.54	40	140	90	Protected	Rainforest	TSMBF	Fire-senstitve	Burned-unburned	Non-prescribed	1	1	1	plots	200	20	4000	9	36000	9	36000	> 1.5	< 8.0	Woody	Tree	Tree	Phyllanthaceae	Antidesma	Antidesma neurocarpum	Abundance	Total Abundance	6	0	NA
5	Cleary and Priadjati	2005	Vegetation Response to burning in a rain forest Borno	Plant Ecology	177	145	163	DOI:﻿10.1007/s11258-005-2107-0	Asia	Indonesia	﻿Sungai Wain Pro- tected Forest Reserve	﻿Sungai Wain Pro- tected Forest Reserve	-1.16	116.54	40	140	90	Protected	Rainforest	TSMBF	Fire-senstitve	Burned-unburned	Non-prescribed	1	1	1	plots	200	20	4000	9	36000	9	36000	> 1.5	< 8.0	Woody	Tree	Tree	Phyllanthaceae	Aporosa	Aporosa sp.	Abundance	Total Abundance	84	3	NA
5	Cleary and Priadjati	2005	Vegetation Response to burning in a rain forest Borno	Plant Ecology	177	145	163	DOI:﻿10.1007/s11258-005-2107-0	Asia	Indonesia	﻿Sungai Wain Pro- tected Forest Reserve	﻿Sungai Wain Pro- tected Forest Reserve	-1.16	116.54	40	140	90	Protected	Rainforest	TSMBF	Fire-senstitve	Burned-unburned	Non-prescribed	1	1	1	plots	200	20	4000	9	36000	9	36000	> 1.5	< 8.0	Woody	Tree	Tree	Thymelaeaceae	Aquilaria	Aquilaria malaccensis	Abundance	Total Abundance	2	0	CR
5	Cleary and Priadjati	2005	Vegetation Response to burning in a rain forest Borno	Plant Ecology	177	145	163	DOI:﻿10.1007/s11258-005-2107-0	Asia	Indonesia	﻿Sungai Wain Pro- tected Forest Reserve	﻿Sungai Wain Pro- tected Forest Reserve	-1.16	116.54	40	140	90	Protected	Rainforest	TSMBF	Fire-senstitve	Burned-unburned	Non-prescribed	1	1	1	plots	200	20	4000	9	36000	9	36000	> 1.5	< 8.0	Woody	Tree	Tree	Fabaceae	Archidendron	Archidendron sp.	Abundance	Total Abundance	9	0	NA
5	Cleary and Priadjati	2005	Vegetation Response to burning in a rain forest Borno	Plant Ecology	177	145	163	DOI:﻿10.1007/s11258-005-2107-0	Asia	Indonesia	﻿Sungai Wain Pro- tected Forest Reserve	﻿Sungai Wain Pro- tected Forest Reserve	-1.16	116.54	40	140	90	Protected	Rainforest	TSMBF	Fire-senstitve	Burned-unburned	Non-prescribed	1	1	1	plots	200	20	4000	9	36000	9	36000	> 1.5	< 8.0	Woody	Tree	Tree	Primulaceae	Ardisia	Ardisia korthalsiana	Abundance	Total Abundance	14	0	LC
5	Cleary and Priadjati	2005	Vegetation Response to burning in a rain forest Borno	Plant Ecology	177	145	163	DOI:﻿10.1007/s11258-005-2107-0	Asia	Indonesia	﻿Sungai Wain Pro- tected Forest Reserve	﻿Sungai Wain Pro- tected Forest Reserve	-1.16	116.54	40	140	90	Protected	Rainforest	TSMBF	Fire-senstitve	Burned-unburned	Non-prescribed	1	1	1	plots	200	20	4000	9	36000	9	36000	> 1.5	< 8.0	Woody	Tree	Tree	Moraceae	Artocarpus	Artocarpus sp.	Abundance	Total Abundance	24	0	NA
5	Cleary and Priadjati	2005	Vegetation Response to burning in a rain forest Borno	Plant Ecology	177	145	163	DOI:﻿10.1007/s11258-005-2107-0	Asia	Indonesia	﻿Sungai Wain Pro- tected Forest Reserve	﻿Sungai Wain Pro- tected Forest Reserve	-1.16	116.54	40	140	90	Protected	Rainforest	TSMBF	Fire-senstitve	Burned-unburned	Non-prescribed	1	1	1	plots	200	20	4000	9	36000	9	36000	> 1.5	< 8.0	Woody	Tree	Tree	Chrysobalanaceae	Atuna	Atuna racemosa	Abundance	Total Abundance	1	0	NA
5	Cleary and Priadjati	2005	Vegetation Response to burning in a rain forest Borno	Plant Ecology	177	145	163	DOI:﻿10.1007/s11258-005-2107-0	Asia	Indonesia	﻿Sungai Wain Pro- tected Forest Reserve	﻿Sungai Wain Pro- tected Forest Reserve	-1.16	116.54	40	140	90	Protected	Rainforest	TSMBF	Fire-senstitve	Burned-unburned	Non-prescribed	1	1	1	plots	200	20	4000	9	36000	9	36000	> 1.5	< 8.0	Woody	Tree	Tree	Phyllanthaceae	Baccaurea	Baccaurea sp.	Abundance	Total Abundance	48	1	NA
5	Cleary and Priadjati	2005	Vegetation Response to burning in a rain forest Borno	Plant Ecology	177	145	163	DOI:﻿10.1007/s11258-005-2107-0	Asia	Indonesia	﻿Sungai Wain Pro- tected Forest Reserve	﻿Sungai Wain Pro- tected Forest Reserve	-1.16	116.54	40	140	90	Protected	Rainforest	TSMBF	Fire-senstitve	Burned-unburned	Non-prescribed	1	1	1	plots	200	20	4000	9	36000	9	36000	> 1.5	< 8.0	Woody	Tree	Tree	Lecythidaceae	Barringtonia	Barringtonia macrostachya	Abundance	Total Abundance	15	1	NA
5	Cleary and Priadjati	2005	Vegetation Response to burning in a rain forest Borno	Plant Ecology	177	145	163	DOI:﻿10.1007/s11258-005-2107-0	Asia	Indonesia	﻿Sungai Wain Pro- tected Forest Reserve	﻿Sungai Wain Pro- tected Forest Reserve	-1.16	116.54	40	140	90	Protected	Rainforest	TSMBF	Fire-senstitve	Burned-unburned	Non-prescribed	1	1	1	plots	200	20	4000	9	36000	9	36000	> 1.5	< 8.0	Woody	Tree	Tree	Lauraceae	Beilschmiedia	Beilschmiedia sp.	Abundance	Total Abundance	11	1	NA
5	Cleary and Priadjati	2005	Vegetation Response to burning in a rain forest Borno	Plant Ecology	177	145	163	DOI:﻿10.1007/s11258-005-2107-0	Asia	Indonesia	﻿Sungai Wain Pro- tected Forest Reserve	﻿Sungai Wain Pro- tected Forest Reserve	-1.16	116.54	40	140	90	Protected	Rainforest	TSMBF	Fire-senstitve	Burned-unburned	Non-prescribed	1	1	1	plots	200	20	4000	9	36000	9	36000	> 1.5	< 8.0	Woody	Tree	Tree	Anacardiaceae	Bouea	Bouea oppositifolia	Abundance	Total Abundance	2	0	NA
5	Cleary and Priadjati	2005	Vegetation Response to burning in a rain forest Borno	Plant Ecology	177	145	163	DOI:﻿10.1007/s11258-005-2107-0	Asia	Indonesia	﻿Sungai Wain Pro- tected Forest Reserve	﻿Sungai Wain Pro- tected Forest Reserve	-1.16	116.54	40	140	90	Protected	Rainforest	TSMBF	Fire-senstitve	Burned-unburned	Non-prescribed	1	1	1	plots	200	20	4000	9	36000	9	36000	> 1.5	< 8.0	Woody	Tree	Tree	Anacardiaceae	Buchanania	Buchanania sessilifolia	Abundance	Total Abundance	1	0	NA
5	Cleary and Priadjati	2005	Vegetation Response to burning in a rain forest Borno	Plant Ecology	177	145	163	DOI:﻿10.1007/s11258-005-2107-0	Asia	Indonesia	﻿Sungai Wain Pro- tected Forest Reserve	﻿Sungai Wain Pro- tected Forest Reserve	-1.16	116.54	40	140	90	Protected	Rainforest	TSMBF	Fire-senstitve	Burned-unburned	Non-prescribed	1	1	1	plots	200	20	4000	9	36000	9	36000	> 1.5	< 8.0	Woody	Tree	Tree	Calophyllaceae	Calophyllum	Calophyllum nodosum	Abundance	Total Abundance	3	0	NA
5	Cleary and Priadjati	2005	Vegetation Response to burning in a rain forest Borno	Plant Ecology	177	145	163	DOI:﻿10.1007/s11258-005-2107-0	Asia	Indonesia	﻿Sungai Wain Pro- tected Forest Reserve	﻿Sungai Wain Pro- tected Forest Reserve	-1.16	116.54	40	140	90	Protected	Rainforest	TSMBF	Fire-senstitve	Burned-unburned	Non-prescribed	1	1	1	plots	200	20	4000	9	36000	9	36000	> 1.5	< 8.0	Woody	Tree	Tree	Calophyllaceae	Calophyllum	Calophyllum wallichianum	Abundance	Total Abundance	1	0	NA
5	Cleary and Priadjati	2005	Vegetation Response to burning in a rain forest Borno	Plant Ecology	177	145	163	DOI:﻿10.1007/s11258-005-2107-0	Asia	Indonesia	﻿Sungai Wain Pro- tected Forest Reserve	﻿Sungai Wain Pro- tected Forest Reserve	-1.16	116.54	40	140	90	Protected	Rainforest	TSMBF	Fire-senstitve	Burned-unburned	Non-prescribed	1	1	1	plots	200	20	4000	9	36000	9	36000	> 1.5	< 8.0	Woody	Tree	Tree	Burseraceae	Canarium	Canarium sp.	Abundance	Total Abundance	12	0	NA
5	Cleary and Priadjati	2005	Vegetation Response to burning in a rain forest Borno	Plant Ecology	177	145	163	DOI:﻿10.1007/s11258-005-2107-0	Asia	Indonesia	﻿Sungai Wain Pro- tected Forest Reserve	﻿Sungai Wain Pro- tected Forest Reserve	-1.16	116.54	40	140	90	Protected	Rainforest	TSMBF	Fire-senstitve	Burned-unburned	Non-prescribed	1	1	1	plots	200	20	4000	9	36000	9	36000	> 1.5	< 8.0	Woody	Tree	Tree	Fagaceae	Castanopsis	Castanopsis fulva	Abundance	Total Abundance	4	0	NA
5	Cleary and Priadjati	2005	Vegetation Response to burning in a rain forest Borno	Plant Ecology	177	145	163	DOI:﻿10.1007/s11258-005-2107-0	Asia	Indonesia	﻿Sungai Wain Pro- tected Forest Reserve	﻿Sungai Wain Pro- tected Forest Reserve	-1.16	116.54	40	140	90	Protected	Rainforest	TSMBF	Fire-senstitve	Burned-unburned	Non-prescribed	1	1	1	plots	200	20	4000	9	36000	9	36000	> 1.5	< 8.0	Woody	Tree	Tree	Peraceae	Chaetocarpus	Chaetocarpus castanocarpus	Abundance	Total Abundance	8	0	LC
5	Cleary and Priadjati	2005	Vegetation Response to burning in a rain forest Borno	Plant Ecology	177	145	163	DOI:﻿10.1007/s11258-005-2107-0	Asia	Indonesia	﻿Sungai Wain Pro- tected Forest Reserve	﻿Sungai Wain Pro- tected Forest Reserve	-1.16	116.54	40	140	90	Protected	Rainforest	TSMBF	Fire-senstitve	Burned-unburned	Non-prescribed	1	1	1	plots	200	20	4000	9	36000	9	36000	> 1.5	< 8.0	Woody	Tree	Tree	Lauraceae	﻿Cinnamomum	﻿Cinnamomum sp.	Abundance	Total Abundance	1	0	NA
5	Cleary and Priadjati	2005	Vegetation Response to burning in a rain forest Borno	Plant Ecology	177	145	163	DOI:﻿10.1007/s11258-005-2107-0	Asia	Indonesia	﻿Sungai Wain Pro- tected Forest Reserve	﻿Sungai Wain Pro- tected Forest Reserve	-1.16	116.54	40	140	90	Protected	Rainforest	TSMBF	Fire-senstitve	Burned-unburned	Non-prescribed	1	1	1	plots	200	20	4000	9	36000	9	36000	> 1.5	< 8.0	Woody	Tree	Tree	Phyllanthaceae	Cleistanthus	Cleistanthus sp.	Abundance	Total Abundance	28	0	NA
5	Cleary and Priadjati	2005	Vegetation Response to burning in a rain forest Borno	Plant Ecology	177	145	163	DOI:﻿10.1007/s11258-005-2107-0	Asia	Indonesia	﻿Sungai Wain Pro- tected Forest Reserve	﻿Sungai Wain Pro- tected Forest Reserve	-1.16	116.54	40	140	90	Protected	Rainforest	TSMBF	Fire-senstitve	Burned-unburned	Non-prescribed	1	1	1	plots	200	20	4000	9	36000	9	36000	> 1.5	< 8.0	Woody	Tree	Tree	Lamiaceae	Clerodendrum	Clerodendrum disparifolium	Abundance	Total Abundance	1	0	LC
5	Cleary and Priadjati	2005	Vegetation Response to burning in a rain forest Borno	Plant Ecology	177	145	163	DOI:﻿10.1007/s11258-005-2107-0	Asia	Indonesia	﻿Sungai Wain Pro- tected Forest Reserve	﻿Sungai Wain Pro- tected Forest Reserve	-1.16	116.54	40	140	90	Protected	Rainforest	TSMBF	Fire-senstitve	Burned-unburned	Non-prescribed	1	1	1	plots	200	20	4000	9	36000	9	36000	> 1.5	< 8.0	Woody	Tree	Tree	Dipterocarpaceae	Cotylelobium	Cotylelobium melanoxylon	Abundance	Total Abundance	21	1	LC
5	Cleary and Priadjati	2005	Vegetation Response to burning in a rain forest Borno	Plant Ecology	177	145	163	DOI:﻿10.1007/s11258-005-2107-0	Asia	Indonesia	﻿Sungai Wain Pro- tected Forest Reserve	﻿Sungai Wain Pro- tected Forest Reserve	-1.16	116.54	40	140	90	Protected	Rainforest	TSMBF	Fire-senstitve	Burned-unburned	Non-prescribed	1	1	1	plots	200	20	4000	9	36000	9	36000	> 1.5	< 8.0	Woody	Tree	Tree	Euphorbiaceae	Croton	Croton argyratus	Abundance	Total Abundance	5	0	LC
5	Cleary and Priadjati	2005	Vegetation Response to burning in a rain forest Borno	Plant Ecology	177	145	163	DOI:﻿10.1007/s11258-005-2107-0	Asia	Indonesia	﻿Sungai Wain Pro- tected Forest Reserve	﻿Sungai Wain Pro- tected Forest Reserve	-1.16	116.54	40	140	90	Protected	Rainforest	TSMBF	Fire-senstitve	Burned-unburned	Non-prescribed	1	1	1	plots	200	20	4000	9	36000	9	36000	> 1.5	< 8.0	Woody	Tree	Tree	Fabaceae	Crudia	Crudia bantamensis	Abundance	Total Abundance	13	1	NA
5	Cleary and Priadjati	2005	Vegetation Response to burning in a rain forest Borno	Plant Ecology	177	145	163	DOI:﻿10.1007/s11258-005-2107-0	Asia	Indonesia	﻿Sungai Wain Pro- tected Forest Reserve	﻿Sungai Wain Pro- tected Forest Reserve	-1.16	116.54	40	140	90	Protected	Rainforest	TSMBF	Fire-senstitve	Burned-unburned	Non-prescribed	1	1	1	plots	200	20	4000	9	36000	9	36000	> 1.5	< 8.0	Woody	Tree	Tree	﻿Crypteroniaceae	Crypteronia	Crypteronia griffithii	Abundance	Total Abundance	2	0	NA
5	Cleary and Priadjati	2005	Vegetation Response to burning in a rain forest Borno	Plant Ecology	177	145	163	DOI:﻿10.1007/s11258-005-2107-0	Asia	Indonesia	﻿Sungai Wain Pro- tected Forest Reserve	﻿Sungai Wain Pro- tected Forest Reserve	-1.16	116.54	40	140	90	Protected	Rainforest	TSMBF	Fire-senstitve	Burned-unburned	Non-prescribed	1	1	1	plots	200	20	4000	9	36000	9	36000	> 1.5	< 8.0	Woody	Tree	Tree	Lauraceae	Cryptocarya	Cryptocarya crassinervia	Abundance	Total Abundance	9	0	NA
5	Cleary and Priadjati	2005	Vegetation Response to burning in a rain forest Borno	Plant Ecology	177	145	163	DOI:﻿10.1007/s11258-005-2107-0	Asia	Indonesia	﻿Sungai Wain Pro- tected Forest Reserve	﻿Sungai Wain Pro- tected Forest Reserve	-1.16	116.54	40	140	90	Protected	Rainforest	TSMBF	Fire-senstitve	Burned-unburned	Non-prescribed	1	1	1	plots	200	20	4000	9	36000	9	36000	> 1.5	< 8.0	Woody	Tree	Tree	﻿Burseraceae	Dacryodes	Dacryodes rostrata	Abundance	Total Abundance	45	0	LC
5	Cleary and Priadjati	2005	Vegetation Response to burning in a rain forest Borno	Plant Ecology	177	145	163	DOI:﻿10.1007/s11258-005-2107-0	Asia	Indonesia	﻿Sungai Wain Pro- tected Forest Reserve	﻿Sungai Wain Pro- tected Forest Reserve	-1.16	116.54	40	140	90	Protected	Rainforest	TSMBF	Fire-senstitve	Burned-unburned	Non-prescribed	1	1	1	plots	200	20	4000	9	36000	9	36000	> 1.5	< 8.0	Woody	Tree	Tree	﻿Burseraceae	Dacryodes	Dacryodes rugosa	Abundance	Total Abundance	7	0	LC
5	Cleary and Priadjati	2005	Vegetation Response to burning in a rain forest Borno	Plant Ecology	177	145	163	DOI:﻿10.1007/s11258-005-2107-0	Asia	Indonesia	﻿Sungai Wain Pro- tected Forest Reserve	﻿Sungai Wain Pro- tected Forest Reserve	-1.16	116.54	40	140	90	Protected	Rainforest	TSMBF	Fire-senstitve	Burned-unburned	Non-prescribed	1	1	1	plots	200	20	4000	9	36000	9	36000	> 1.5	< 8.0	Woody	Tree	Tree	Lauraceae	Dehaasia	Dehaasia sp.	Abundance	Total Abundance	7	0	NA
5	Cleary and Priadjati	2005	Vegetation Response to burning in a rain forest Borno	Plant Ecology	177	145	163	DOI:﻿10.1007/s11258-005-2107-0	Asia	Indonesia	﻿Sungai Wain Pro- tected Forest Reserve	﻿Sungai Wain Pro- tected Forest Reserve	-1.16	116.54	40	140	90	Protected	Rainforest	TSMBF	Fire-senstitve	Burned-unburned	Non-prescribed	1	1	1	plots	200	20	4000	9	36000	9	36000	> 1.5	< 8.0	Woody	Tree	Tree	Leguminosae	Dialium	Dialium indum	Abundance	Total Abundance	3	0	NA
5	Cleary and Priadjati	2005	Vegetation Response to burning in a rain forest Borno	Plant Ecology	177	145	163	DOI:﻿10.1007/s11258-005-2107-0	Asia	Indonesia	﻿Sungai Wain Pro- tected Forest Reserve	﻿Sungai Wain Pro- tected Forest Reserve	-1.16	116.54	40	140	90	Protected	Rainforest	TSMBF	Fire-senstitve	Burned-unburned	Non-prescribed	1	1	1	plots	200	20	4000	9	36000	9	36000	> 1.5	< 8.0	Woody	Tree	Tree	﻿Dilleniaceae	Dillenia	Dillenia sp.	Abundance	Total Abundance	8	0	NA
5	Cleary and Priadjati	2005	Vegetation Response to burning in a rain forest Borno	Plant Ecology	177	145	163	DOI:﻿10.1007/s11258-005-2107-0	Asia	Indonesia	﻿Sungai Wain Pro- tected Forest Reserve	﻿Sungai Wain Pro- tected Forest Reserve	-1.16	116.54	40	140	90	Protected	Rainforest	TSMBF	Fire-senstitve	Burned-unburned	Non-prescribed	1	1	1	plots	200	20	4000	9	36000	9	36000	> 1.5	< 8.0	Woody	Tree	Tree	Sapindaceae	Dimocarpus	Dimocarpus longan	Abundance	Total Abundance	5	0	NT
5	Cleary and Priadjati	2005	Vegetation Response to burning in a rain forest Borno	Plant Ecology	177	145	163	DOI:﻿10.1007/s11258-005-2107-0	Asia	Indonesia	﻿Sungai Wain Pro- tected Forest Reserve	﻿Sungai Wain Pro- tected Forest Reserve	-1.16	116.54	40	140	90	Protected	Rainforest	TSMBF	Fire-senstitve	Burned-unburned	Non-prescribed	1	1	1	plots	200	20	4000	9	36000	9	36000	> 1.5	< 8.0	Woody	Tree	Tree	Euphorbiaceae	Dimorphocalyx	Dimorphocalyx muricatus	Abundance	Total Abundance	4	0	NA
5	Cleary and Priadjati	2005	Vegetation Response to burning in a rain forest Borno	Plant Ecology	177	145	163	DOI:﻿10.1007/s11258-005-2107-0	Asia	Indonesia	﻿Sungai Wain Pro- tected Forest Reserve	﻿Sungai Wain Pro- tected Forest Reserve	-1.16	116.54	40	140	90	Protected	Rainforest	TSMBF	Fire-senstitve	Burned-unburned	Non-prescribed	1	1	1	plots	200	20	4000	9	36000	9	36000	> 1.5	< 8.0	Woody	Tree	Tree	Ebenaceae	Diospyros	Diospyros sp.	Abundance	Total Abundance	23	0	NA
5	Cleary and Priadjati	2005	Vegetation Response to burning in a rain forest Borno	Plant Ecology	177	145	163	DOI:﻿10.1007/s11258-005-2107-0	Asia	Indonesia	﻿Sungai Wain Pro- tected Forest Reserve	﻿Sungai Wain Pro- tected Forest Reserve	-1.16	116.54	40	140	90	Protected	Rainforest	TSMBF	Fire-senstitve	Burned-unburned	Non-prescribed	1	1	1	plots	200	20	4000	9	36000	9	36000	> 1.5	< 8.0	Woody	Tree	Tree	Dipterocarpaceae	Dipterocarpus	Dipterocarpus confertus	Abundance	Total Abundance	21	0	NT
5	Cleary and Priadjati	2005	Vegetation Response to burning in a rain forest Borno	Plant Ecology	177	145	163	DOI:﻿10.1007/s11258-005-2107-0	Asia	Indonesia	﻿Sungai Wain Pro- tected Forest Reserve	﻿Sungai Wain Pro- tected Forest Reserve	-1.16	116.54	40	140	90	Protected	Rainforest	TSMBF	Fire-senstitve	Burned-unburned	Non-prescribed	1	1	1	plots	200	20	4000	9	36000	9	36000	> 1.5	< 8.0	Woody	Tree	Tree	Dipterocarpaceae	Dipterocarpus	Dipterocarpus cornutus	Abundance	Total Abundance	12	2	CR
5	Cleary and Priadjati	2005	Vegetation Response to burning in a rain forest Borno	Plant Ecology	177	145	163	DOI:﻿10.1007/s11258-005-2107-0	Asia	Indonesia	﻿Sungai Wain Pro- tected Forest Reserve	﻿Sungai Wain Pro- tected Forest Reserve	-1.16	116.54	40	140	90	Protected	Rainforest	TSMBF	Fire-senstitve	Burned-unburned	Non-prescribed	1	1	1	plots	200	20	4000	9	36000	9	36000	> 1.5	< 8.0	Woody	Tree	Tree	Dipterocarpaceae	Dipterocarpus	Dipterocarpus tempehes	Abundance	Total Abundance	10	0	EN
5	Cleary and Priadjati	2005	Vegetation Response to burning in a rain forest Borno	Plant Ecology	177	145	163	DOI:﻿10.1007/s11258-005-2107-0	Asia	Indonesia	﻿Sungai Wain Pro- tected Forest Reserve	﻿Sungai Wain Pro- tected Forest Reserve	-1.16	116.54	40	140	90	Protected	Rainforest	TSMBF	Fire-senstitve	Burned-unburned	Non-prescribed	1	1	1	plots	200	20	4000	9	36000	9	36000	> 1.5	< 8.0	Woody	Tree	Tree	Anacardiaceae	Drimycarpus	Drimycarpus luridus	Abundance	Total Abundance	1	0	NA
5	Cleary and Priadjati	2005	Vegetation Response to burning in a rain forest Borno	Plant Ecology	177	145	163	DOI:﻿10.1007/s11258-005-2107-0	Asia	Indonesia	﻿Sungai Wain Pro- tected Forest Reserve	﻿Sungai Wain Pro- tected Forest Reserve	-1.16	116.54	40	140	90	Protected	Rainforest	TSMBF	Fire-senstitve	Burned-unburned	Non-prescribed	1	1	1	plots	200	20	4000	9	36000	9	36000	> 1.5	< 8.0	Woody	Tree	Tree	Putranjivaceae	Drypetes	Drypetes kikir	Abundance	Total Abundance	26	2	NA
5	Cleary and Priadjati	2005	Vegetation Response to burning in a rain forest Borno	Plant Ecology	177	145	163	DOI:﻿10.1007/s11258-005-2107-0	Asia	Indonesia	﻿Sungai Wain Pro- tected Forest Reserve	﻿Sungai Wain Pro- tected Forest Reserve	-1.16	116.54	40	140	90	Protected	Rainforest	TSMBF	Fire-senstitve	Burned-unburned	Non-prescribed	1	1	1	plots	200	20	4000	9	36000	9	36000	> 1.5	< 8.0	Woody	Tree	Tree	Putranjivaceae	Drypetes	Drypetes longifolia	Abundance	Total Abundance	2	0	NA
5	Cleary and Priadjati	2005	Vegetation Response to burning in a rain forest Borno	Plant Ecology	177	145	163	DOI:﻿10.1007/s11258-005-2107-0	Asia	Indonesia	﻿Sungai Wain Pro- tected Forest Reserve	﻿Sungai Wain Pro- tected Forest Reserve	-1.16	116.54	40	140	90	Protected	Rainforest	TSMBF	Fire-senstitve	Burned-unburned	Non-prescribed	1	1	1	plots	200	20	4000	9	36000	9	36000	> 1.5	< 8.0	Woody	Tree	Tree	Putranjivaceae	Drypetes	Drypetes oblongifolia	Abundance	Total Abundance	1	0	NA
5	Cleary and Priadjati	2005	Vegetation Response to burning in a rain forest Borno	Plant Ecology	177	145	163	DOI:﻿10.1007/s11258-005-2107-0	Asia	Indonesia	﻿Sungai Wain Pro- tected Forest Reserve	﻿Sungai Wain Pro- tected Forest Reserve	-1.16	116.54	40	140	90	Protected	Rainforest	TSMBF	Fire-senstitve	Burned-unburned	Non-prescribed	1	1	1	plots	200	20	4000	9	36000	9	36000	> 1.5	< 8.0	Woody	Tree	Tree	Bombaceae	Durio	Durio sp.	Abundance	Total Abundance	40	1	NA
5	Cleary and Priadjati	2005	Vegetation Response to burning in a rain forest Borno	Plant Ecology	177	145	163	DOI:﻿10.1007/s11258-005-2107-0	Asia	Indonesia	﻿Sungai Wain Pro- tected Forest Reserve	﻿Sungai Wain Pro- tected Forest Reserve	-1.16	116.54	40	140	90	Protected	Rainforest	TSMBF	Fire-senstitve	Burned-unburned	Non-prescribed	1	1	1	plots	200	20	4000	9	36000	9	36000	> 1.5	< 8.0	Woody	Tree	Tree	Meliaceae	Dysoxylum	Dysoxylum alliaceum	Abundance	Total Abundance	17	0	LC
5	Cleary and Priadjati	2005	Vegetation Response to burning in a rain forest Borno	Plant Ecology	177	145	163	DOI:﻿10.1007/s11258-005-2107-0	Asia	Indonesia	﻿Sungai Wain Pro- tected Forest Reserve	﻿Sungai Wain Pro- tected Forest Reserve	-1.16	116.54	40	140	90	Protected	Rainforest	TSMBF	Fire-senstitve	Burned-unburned	Non-prescribed	1	1	1	plots	200	20	4000	9	36000	9	36000	> 1.5	< 8.0	Woody	Tree	Tree	﻿Elaeocarpaceae	Elaeocarpus	Elaeocarpus stipularis	Abundance	Total Abundance	4	0	NA
5	Cleary and Priadjati	2005	Vegetation Response to burning in a rain forest Borno	Plant Ecology	177	145	163	DOI:﻿10.1007/s11258-005-2107-0	Asia	Indonesia	﻿Sungai Wain Pro- tected Forest Reserve	﻿Sungai Wain Pro- tected Forest Reserve	-1.16	116.54	40	140	90	Protected	Rainforest	TSMBF	Fire-senstitve	Burned-unburned	Non-prescribed	1	1	1	plots	200	20	4000	9	36000	9	36000	> 1.5	< 8.0	Woody	Shrub	Shrub	﻿Connaraceae	Ellipanthus	Ellipanthus beccarii	Abundance	Total Abundance	4	0	VU
5	Cleary and Priadjati	2005	Vegetation Response to burning in a rain forest Borno	Plant Ecology	177	145	163	DOI:﻿10.1007/s11258-005-2107-0	Asia	Indonesia	﻿Sungai Wain Pro- tected Forest Reserve	﻿Sungai Wain Pro- tected Forest Reserve	-1.16	116.54	40	140	90	Protected	Rainforest	TSMBF	Fire-senstitve	Burned-unburned	Non-prescribed	1	1	1	plots	200	20	4000	9	36000	9	36000	> 1.5	< 8.0	Woody	Shrub	Shrub	﻿Connaraceae	Ellipanthus	Ellipanthus tomentosus	Abundance	Total Abundance	2	0	NA
5	Cleary and Priadjati	2005	Vegetation Response to burning in a rain forest Borno	Plant Ecology	177	145	163	DOI:﻿10.1007/s11258-005-2107-0	Asia	Indonesia	﻿Sungai Wain Pro- tected Forest Reserve	﻿Sungai Wain Pro- tected Forest Reserve	-1.16	116.54	40	140	90	Protected	Rainforest	TSMBF	Fire-senstitve	Burned-unburned	Non-prescribed	1	1	1	plots	200	20	4000	9	36000	9	36000	> 1.5	< 8.0	Woody	Tree	Tree	Lauraceae	Endiandra	Endiandra kingiana	Abundance	Total Abundance	11	0	NA
5	Cleary and Priadjati	2005	Vegetation Response to burning in a rain forest Borno	Plant Ecology	177	145	163	DOI:﻿10.1007/s11258-005-2107-0	Asia	Indonesia	﻿Sungai Wain Pro- tected Forest Reserve	﻿Sungai Wain Pro- tected Forest Reserve	-1.16	116.54	40	140	90	Protected	Rainforest	TSMBF	Fire-senstitve	Burned-unburned	Non-prescribed	1	1	1	plots	200	20	4000	9	36000	9	36000	> 1.5	< 8.0	Woody	Tree	Tree	Euphorbiaceae	Endospermum	Endospermum peltatum	Abundance	Total Abundance	1	0	LC
5	Cleary and Priadjati	2005	Vegetation Response to burning in a rain forest Borno	Plant Ecology	177	145	163	DOI:﻿10.1007/s11258-005-2107-0	Asia	Indonesia	﻿Sungai Wain Pro- tected Forest Reserve	﻿Sungai Wain Pro- tected Forest Reserve	-1.16	116.54	40	140	90	Protected	Rainforest	TSMBF	Fire-senstitve	Burned-unburned	Non-prescribed	1	1	1	plots	200	20	4000	9	36000	9	36000	> 1.5	< 8.0	Woody	Tree	Tree	﻿Juglandaceae	Engelhardtia	Engelhardtia serrata	Abundance	Total Abundance	2	0	NA
5	Cleary and Priadjati	2005	Vegetation Response to burning in a rain forest Borno	Plant Ecology	177	145	163	DOI:﻿10.1007/s11258-005-2107-0	Asia	Indonesia	﻿Sungai Wain Pro- tected Forest Reserve	﻿Sungai Wain Pro- tected Forest Reserve	-1.16	116.54	40	140	90	Protected	Rainforest	TSMBF	Fire-senstitve	Burned-unburned	Non-prescribed	1	1	1	plots	200	20	4000	9	36000	9	36000	> 1.5	< 8.0	Woody	Tree	Tree	Myrtaceae	Eugenia	Eugenia sp.	Abundance	Total Abundance	79	3	NA
5	Cleary and Priadjati	2005	Vegetation Response to burning in a rain forest Borno	Plant Ecology	177	145	163	DOI:﻿10.1007/s11258-005-2107-0	Asia	Indonesia	﻿Sungai Wain Pro- tected Forest Reserve	﻿Sungai Wain Pro- tected Forest Reserve	-1.16	116.54	40	140	90	Protected	Rainforest	TSMBF	Fire-senstitve	Burned-unburned	Non-prescribed	1	1	1	plots	200	20	4000	9	36000	9	36000	> 1.5	< 8.0	Woody	Tree	Tree	﻿Celastraceae	Euonymus	Euonymus castaneifolius	Abundance	Total Abundance	0	0	NA
5	Cleary and Priadjati	2005	Vegetation Response to burning in a rain forest Borno	Plant Ecology	177	145	163	DOI:﻿10.1007/s11258-005-2107-0	Asia	Indonesia	﻿Sungai Wain Pro- tected Forest Reserve	﻿Sungai Wain Pro- tected Forest Reserve	-1.16	116.54	40	140	90	Protected	Rainforest	TSMBF	Fire-senstitve	Burned-unburned	Non-prescribed	1	1	1	plots	200	20	4000	9	36000	9	36000	> 1.5	< 8.0	Woody	Shrub	Shrub	﻿Simaroubaceae	Eurycoma	Eurycoma longifolia	Abundance	Total Abundance	10	0	NA
5	Cleary and Priadjati	2005	Vegetation Response to burning in a rain forest Borno	Plant Ecology	177	145	163	DOI:﻿10.1007/s11258-005-2107-0	Asia	Indonesia	﻿Sungai Wain Pro- tected Forest Reserve	﻿Sungai Wain Pro- tected Forest Reserve	-1.16	116.54	40	140	90	Protected	Rainforest	TSMBF	Fire-senstitve	Burned-unburned	Non-prescribed	1	1	1	plots	200	20	4000	9	36000	9	36000	> 1.5	< 8.0	Woody	Tree	Tree	﻿Lauraceae	Eusideroxylon	Eusideroxylon zwageri	Abundance	Total Abundance	12	0	VU
5	Cleary and Priadjati	2005	Vegetation Response to burning in a rain forest Borno	Plant Ecology	177	145	163	DOI:﻿10.1007/s11258-005-2107-0	Asia	Indonesia	﻿Sungai Wain Pro- tected Forest Reserve	﻿Sungai Wain Pro- tected Forest Reserve	-1.16	116.54	40	140	90	Protected	Rainforest	TSMBF	Fire-senstitve	Burned-unburned	Non-prescribed	1	1	1	plots	200	20	4000	9	36000	9	36000	> 1.5	< 8.0	Woody	Shrub	Shrub	﻿Loganiaceae	Fagraea	Fagraea racemosa	Abundance	Total Abundance	3	0	NA
5	Cleary and Priadjati	2005	Vegetation Response to burning in a rain forest Borno	Plant Ecology	177	145	163	DOI:﻿10.1007/s11258-005-2107-0	Asia	Indonesia	﻿Sungai Wain Pro- tected Forest Reserve	﻿Sungai Wain Pro- tected Forest Reserve	-1.16	116.54	40	140	90	Protected	Rainforest	TSMBF	Fire-senstitve	Burned-unburned	Non-prescribed	1	1	1	plots	200	20	4000	9	36000	9	36000	> 1.5	< 8.0	Woody	Tree	Tree	Moraceae	Ficus	Ficus sp.	Abundance	Total Abundance	1	0	NA
5	Cleary and Priadjati	2005	Vegetation Response to burning in a rain forest Borno	Plant Ecology	177	145	163	DOI:﻿10.1007/s11258-005-2107-0	Asia	Indonesia	﻿Sungai Wain Pro- tected Forest Reserve	﻿Sungai Wain Pro- tected Forest Reserve	-1.16	116.54	40	140	90	Protected	Rainforest	TSMBF	Fire-senstitve	Burned-unburned	Non-prescribed	1	1	1	plots	200	20	4000	9	36000	9	36000	> 1.5	< 8.0	Woody	Tree	Tree	Fabaceae	Fordia	Fordia splendidissima	Abundance	Total Abundance	66	2	LC
5	Cleary and Priadjati	2005	Vegetation Response to burning in a rain forest Borno	Plant Ecology	177	145	163	DOI:﻿10.1007/s11258-005-2107-0	Asia	Indonesia	﻿Sungai Wain Pro- tected Forest Reserve	﻿Sungai Wain Pro- tected Forest Reserve	-1.16	116.54	40	140	90	Protected	Rainforest	TSMBF	Fire-senstitve	Burned-unburned	Non-prescribed	1	1	1	plots	200	20	4000	9	36000	9	36000	> 1.5	< 8.0	Woody	Shrub	Shrub	Euphorbiaceae	Galearia	Galearia fulva	Abundance	Total Abundance	2	0	NA
5	Cleary and Priadjati	2005	Vegetation Response to burning in a rain forest Borno	Plant Ecology	177	145	163	DOI:﻿10.1007/s11258-005-2107-0	Asia	Indonesia	﻿Sungai Wain Pro- tected Forest Reserve	﻿Sungai Wain Pro- tected Forest Reserve	-1.16	116.54	40	140	90	Protected	Rainforest	TSMBF	Fire-senstitve	Burned-unburned	Non-prescribed	1	1	1	plots	200	20	4000	9	36000	9	36000	> 1.5	< 8.0	Woody	Tree	Tree	﻿Guttiferae	Garcinia	Garcinia sp.	Abundance	Total Abundance	9	0	NA
5	Cleary and Priadjati	2005	Vegetation Response to burning in a rain forest Borno	Plant Ecology	177	145	163	DOI:﻿10.1007/s11258-005-2107-0	Asia	Indonesia	﻿Sungai Wain Pro- tected Forest Reserve	﻿Sungai Wain Pro- tected Forest Reserve	-1.16	116.54	40	140	90	Protected	Rainforest	TSMBF	Fire-senstitve	Burned-unburned	Non-prescribed	1	1	1	plots	200	20	4000	9	36000	9	36000	> 1.5	< 8.0	Woody	Shrub	Shrub	﻿Guttiferae	Gardenia	Gardenia sp.	Abundance	Total Abundance	2	0	NA
5	Cleary and Priadjati	2005	Vegetation Response to burning in a rain forest Borno	Plant Ecology	177	145	163	DOI:﻿10.1007/s11258-005-2107-0	Asia	Indonesia	﻿Sungai Wain Pro- tected Forest Reserve	﻿Sungai Wain Pro- tected Forest Reserve	-1.16	116.54	40	140	90	Protected	Rainforest	TSMBF	Fire-senstitve	Burned-unburned	Non-prescribed	1	1	1	plots	200	20	4000	9	36000	9	36000	> 1.5	< 8.0	Woody	Tree	Tree	﻿Ulmaceae	Gironniera	Gironniera nervosa	Abundance	Total Abundance	36	0	NA
5	Cleary and Priadjati	2005	Vegetation Response to burning in a rain forest Borno	Plant Ecology	177	145	163	DOI:﻿10.1007/s11258-005-2107-0	Asia	Indonesia	﻿Sungai Wain Pro- tected Forest Reserve	﻿Sungai Wain Pro- tected Forest Reserve	-1.16	116.54	40	140	90	Protected	Rainforest	TSMBF	Fire-senstitve	Burned-unburned	Non-prescribed	1	1	1	plots	200	20	4000	9	36000	9	36000	> 1.5	< 8.0	Woody	Shrub	Shrub	﻿Euphorbiaceae	Glochidion	Glochidion glomerulatum	Abundance	Total Abundance	0	0	NA
5	Cleary and Priadjati	2005	Vegetation Response to burning in a rain forest Borno	Plant Ecology	177	145	163	DOI:﻿10.1007/s11258-005-2107-0	Asia	Indonesia	﻿Sungai Wain Pro- tected Forest Reserve	﻿Sungai Wain Pro- tected Forest Reserve	-1.16	116.54	40	140	90	Protected	Rainforest	TSMBF	Fire-senstitve	Burned-unburned	Non-prescribed	1	1	1	plots	200	20	4000	9	36000	9	36000	> 1.5	< 8.0	Woody	Tree	Tree	﻿Anacardiaceae	Gluta	Gluta sp.	Abundance	Total Abundance	18	0	NA
5	Cleary and Priadjati	2005	Vegetation Response to burning in a rain forest Borno	Plant Ecology	177	145	163	DOI:﻿10.1007/s11258-005-2107-0	Asia	Indonesia	﻿Sungai Wain Pro- tected Forest Reserve	﻿Sungai Wain Pro- tected Forest Reserve	-1.16	116.54	40	140	90	Protected	Rainforest	TSMBF	Fire-senstitve	Burned-unburned	Non-prescribed	1	1	1	plots	200	20	4000	9	36000	9	36000	> 1.5	< 8.0	Woody	Shrub	Shrub	﻿Ochnaceae	Gomphia	Gomphia serrata	Abundance	Total Abundance	1	0	LC
5	Cleary and Priadjati	2005	Vegetation Response to burning in a rain forest Borno	Plant Ecology	177	145	163	DOI:﻿10.1007/s11258-005-2107-0	Asia	Indonesia	﻿Sungai Wain Pro- tected Forest Reserve	﻿Sungai Wain Pro- tected Forest Reserve	-1.16	116.54	40	140	90	Protected	Rainforest	TSMBF	Fire-senstitve	Burned-unburned	Non-prescribed	1	1	1	plots	200	20	4000	9	36000	9	36000	> 1.5	< 8.0	Woody	Tree	Tree	﻿Annonaceae	Goniothalamus	Goniothalamus sp.	Abundance	Total Abundance	3	1	NA
5	Cleary and Priadjati	2005	Vegetation Response to burning in a rain forest Borno	Plant Ecology	177	145	163	DOI:﻿10.1007/s11258-005-2107-0	Asia	Indonesia	﻿Sungai Wain Pro- tected Forest Reserve	﻿Sungai Wain Pro- tected Forest Reserve	-1.16	116.54	40	140	90	Protected	Rainforest	TSMBF	Fire-senstitve	Burned-unburned	Non-prescribed	1	1	1	plots	200	20	4000	9	36000	9	36000	> 1.5	< 8.0	Woody	Tree	Tree	﻿Icacinaceae	Gonocaryum	Gonocaryum sp.	Abundance	Total Abundance	3	0	NA
5	Cleary and Priadjati	2005	Vegetation Response to burning in a rain forest Borno	Plant Ecology	177	145	163	DOI:﻿10.1007/s11258-005-2107-0	Asia	Indonesia	﻿Sungai Wain Pro- tected Forest Reserve	﻿Sungai Wain Pro- tected Forest Reserve	-1.16	116.54	40	140	90	Protected	Rainforest	TSMBF	Fire-senstitve	Burned-unburned	Non-prescribed	1	1	1	plots	200	20	4000	9	36000	9	36000	> 1.5	< 8.0	Woody	Tree	Tree	﻿Thymelaeaceae	Gonystylus	Gonystylus affinis	Abundance	Total Abundance	7	1	VU
5	Cleary and Priadjati	2005	Vegetation Response to burning in a rain forest Borno	Plant Ecology	177	145	163	DOI:﻿10.1007/s11258-005-2107-0	Asia	Indonesia	﻿Sungai Wain Pro- tected Forest Reserve	﻿Sungai Wain Pro- tected Forest Reserve	-1.16	116.54	40	140	90	Protected	Rainforest	TSMBF	Fire-senstitve	Burned-unburned	Non-prescribed	1	1	1	plots	200	20	4000	9	36000	9	36000	> 1.5	< 8.0	Woody	Tree	Tree	﻿Theaceae	Gordonia	Gordonia borneensis	Abundance	Total Abundance	3	0	NA
5	Cleary and Priadjati	2005	Vegetation Response to burning in a rain forest Borno	Plant Ecology	177	145	163	DOI:﻿10.1007/s11258-005-2107-0	Asia	Indonesia	﻿Sungai Wain Pro- tected Forest Reserve	﻿Sungai Wain Pro- tected Forest Reserve	-1.16	116.54	40	140	90	Protected	Rainforest	TSMBF	Fire-senstitve	Burned-unburned	Non-prescribed	1	1	1	plots	200	20	4000	9	36000	9	36000	> 1.5	< 8.0	Woody	Tree	Tree	﻿Myristicaceae	﻿Gymnacranthera	﻿Gymnacranthera sp.	Abundance	Total Abundance	6	0	NA
5	Cleary and Priadjati	2005	Vegetation Response to burning in a rain forest Borno	Plant Ecology	177	145	163	DOI:﻿10.1007/s11258-005-2107-0	Asia	Indonesia	﻿Sungai Wain Pro- tected Forest Reserve	﻿Sungai Wain Pro- tected Forest Reserve	-1.16	116.54	40	140	90	Protected	Rainforest	TSMBF	Fire-senstitve	Burned-unburned	Non-prescribed	1	1	1	plots	200	20	4000	9	36000	9	36000	> 1.5	< 8.0	Woody	Tree	Tree	﻿Sterculiaceae	Heritiera	Heritiera sp.	Abundance	Total Abundance	1	0	NA
5	Cleary and Priadjati	2005	Vegetation Response to burning in a rain forest Borno	Plant Ecology	177	145	163	DOI:﻿10.1007/s11258-005-2107-0	Asia	Indonesia	﻿Sungai Wain Pro- tected Forest Reserve	﻿Sungai Wain Pro- tected Forest Reserve	-1.16	116.54	40	140	90	Protected	Rainforest	TSMBF	Fire-senstitve	Burned-unburned	Non-prescribed	1	1	1	plots	200	20	4000	9	36000	9	36000	> 1.5	< 8.0	Woody	Tree	Tree	﻿Dipterocarpaceae	Hopea	Hopea dryobalanoides	Abundance	Total Abundance	3	0	LC
5	Cleary and Priadjati	2005	Vegetation Response to burning in a rain forest Borno	Plant Ecology	177	145	163	DOI:﻿10.1007/s11258-005-2107-0	Asia	Indonesia	﻿Sungai Wain Pro- tected Forest Reserve	﻿Sungai Wain Pro- tected Forest Reserve	-1.16	116.54	40	140	90	Protected	Rainforest	TSMBF	Fire-senstitve	Burned-unburned	Non-prescribed	1	1	1	plots	200	20	4000	9	36000	9	36000	> 1.5	< 8.0	Woody	Tree	Tree	﻿Dipterocarpaceae	Hopea	Hopea mengerawan	Abundance	Total Abundance	3	0	CR
5	Cleary and Priadjati	2005	Vegetation Response to burning in a rain forest Borno	Plant Ecology	177	145	163	DOI:﻿10.1007/s11258-005-2107-0	Asia	Indonesia	﻿Sungai Wain Pro- tected Forest Reserve	﻿Sungai Wain Pro- tected Forest Reserve	-1.16	116.54	40	140	90	Protected	Rainforest	TSMBF	Fire-senstitve	Burned-unburned	Non-prescribed	1	1	1	plots	200	20	4000	9	36000	9	36000	> 1.5	< 8.0	Woody	Tree	Tree	﻿Dipterocarpaceae	Hopea	Hopea rudiformis	Abundance	Total Abundance	0	1	CR
5	Cleary and Priadjati	2005	Vegetation Response to burning in a rain forest Borno	Plant Ecology	177	145	163	DOI:﻿10.1007/s11258-005-2107-0	Asia	Indonesia	﻿Sungai Wain Pro- tected Forest Reserve	﻿Sungai Wain Pro- tected Forest Reserve	-1.16	116.54	40	140	90	Protected	Rainforest	TSMBF	Fire-senstitve	Burned-unburned	Non-prescribed	1	1	1	plots	200	20	4000	9	36000	9	36000	> 1.5	< 8.0	Woody	Tree	Tree	﻿Myristicaceae	Horsfieldia	Horsfieldia grandis	Abundance	Total Abundance	1	0	LC
5	Cleary and Priadjati	2005	Vegetation Response to burning in a rain forest Borno	Plant Ecology	177	145	163	DOI:﻿10.1007/s11258-005-2107-0	Asia	Indonesia	﻿Sungai Wain Pro- tected Forest Reserve	﻿Sungai Wain Pro- tected Forest Reserve	-1.16	116.54	40	140	90	Protected	Rainforest	TSMBF	Fire-senstitve	Burned-unburned	Non-prescribed	1	1	1	plots	200	20	4000	9	36000	9	36000	> 1.5	< 8.0	Woody	Tree	Tree	﻿Flacourtiaceae	Hydnocarpus	Hydnocarpus polypetala	Abundance	Total Abundance	3	0	NA
5	Cleary and Priadjati	2005	Vegetation Response to burning in a rain forest Borno	Plant Ecology	177	145	163	DOI:﻿10.1007/s11258-005-2107-0	Asia	Indonesia	﻿Sungai Wain Pro- tected Forest Reserve	﻿Sungai Wain Pro- tected Forest Reserve	-1.16	116.54	40	140	90	Protected	Rainforest	TSMBF	Fire-senstitve	Burned-unburned	Non-prescribed	1	1	1	plots	200	20	4000	9	36000	9	36000	> 1.5	< 8.0	Woody	Tree	Tree	﻿Rubiaceae	Hypobathrum	Hypobathrum sp.	Abundance	Total Abundance	6	0	NA
5	Cleary and Priadjati	2005	Vegetation Response to burning in a rain forest Borno	Plant Ecology	177	145	163	DOI:﻿10.1007/s11258-005-2107-0	Asia	Indonesia	﻿Sungai Wain Pro- tected Forest Reserve	﻿Sungai Wain Pro- tected Forest Reserve	-1.16	116.54	40	140	90	Protected	Rainforest	TSMBF	Fire-senstitve	Burned-unburned	Non-prescribed	1	1	1	plots	200	20	4000	9	36000	9	36000	> 1.5	< 8.0	Woody	Tree	Tree	﻿Aquifoliaceae	Ilex	Ilex cymosa	Abundance	Total Abundance	1	0	LC
5	Cleary and Priadjati	2005	Vegetation Response to burning in a rain forest Borno	Plant Ecology	177	145	163	DOI:﻿10.1007/s11258-005-2107-0	Asia	Indonesia	﻿Sungai Wain Pro- tected Forest Reserve	﻿Sungai Wain Pro- tected Forest Reserve	-1.16	116.54	40	140	90	Protected	Rainforest	TSMBF	Fire-senstitve	Burned-unburned	Non-prescribed	1	1	1	plots	200	20	4000	9	36000	9	36000	> 1.5	< 8.0	Woody	Tree	Tree	Irvingaceae	Irvingia	Irvingia malayana	Abundance	Total Abundance	1	0	LC
5	Cleary and Priadjati	2005	Vegetation Response to burning in a rain forest Borno	Plant Ecology	177	145	163	DOI:﻿10.1007/s11258-005-2107-0	Asia	Indonesia	﻿Sungai Wain Pro- tected Forest Reserve	﻿Sungai Wain Pro- tected Forest Reserve	-1.16	116.54	40	140	90	Protected	Rainforest	TSMBF	Fire-senstitve	Burned-unburned	Non-prescribed	1	1	1	plots	200	20	4000	9	36000	9	36000	> 1.5	< 8.0	Woody	Tree	Tree	﻿Rubiaceae	Ixora	Ixora sp.	Abundance	Total Abundance	10	0	NA
5	Cleary and Priadjati	2005	Vegetation Response to burning in a rain forest Borno	Plant Ecology	177	145	163	DOI:﻿10.1007/s11258-005-2107-0	Asia	Indonesia	﻿Sungai Wain Pro- tected Forest Reserve	﻿Sungai Wain Pro- tected Forest Reserve	-1.16	116.54	40	140	90	Protected	Rainforest	TSMBF	Fire-senstitve	Burned-unburned	Non-prescribed	1	1	1	plots	200	20	4000	9	36000	9	36000	> 1.5	< 8.0	Woody	Tree	Tree	﻿Apocynaceae	Kibatalia	Kibatalia sp.	Abundance	Total Abundance	1	0	NA
5	Cleary and Priadjati	2005	Vegetation Response to burning in a rain forest Borno	Plant Ecology	177	145	163	DOI:﻿10.1007/s11258-005-2107-0	Asia	Indonesia	﻿Sungai Wain Pro- tected Forest Reserve	﻿Sungai Wain Pro- tected Forest Reserve	-1.16	116.54	40	140	90	Protected	Rainforest	TSMBF	Fire-senstitve	Burned-unburned	Non-prescribed	1	1	1	plots	200	20	4000	9	36000	9	36000	> 1.5	< 8.0	Woody	Tree	NA	﻿Myristicaceae	Knema	Knema sp.	Abundance	Total Abundance	67	5	NA
5	Cleary and Priadjati	2005	Vegetation Response to burning in a rain forest Borno	Plant Ecology	177	145	163	DOI:﻿10.1007/s11258-005-2107-0	Asia	Indonesia	﻿Sungai Wain Pro- tected Forest Reserve	﻿Sungai Wain Pro- tected Forest Reserve	-1.16	116.54	40	140	90	Protected	Rainforest	TSMBF	Fire-senstitve	Burned-unburned	Non-prescribed	1	1	1	plots	200	20	4000	9	36000	9	36000	> 1.5	< 8.0	Woody	Tree	Tree	﻿Fabaceae	Koompassia	Koompassia malaccensis	Abundance	Total Abundance	8	0	CD
5	Cleary and Priadjati	2005	Vegetation Response to burning in a rain forest Borno	Plant Ecology	177	145	163	DOI:﻿10.1007/s11258-005-2107-0	Asia	Indonesia	﻿Sungai Wain Pro- tected Forest Reserve	﻿Sungai Wain Pro- tected Forest Reserve	-1.16	116.54	40	140	90	Protected	Rainforest	TSMBF	Fire-senstitve	Burned-unburned	Non-prescribed	1	1	1	plots	200	20	4000	9	36000	9	36000	> 1.5	< 8.0	Woody	Tree	Tree	﻿Anacardiaceae	Koordersiodendron	Koordersiodendron pinnatum	Abundance	Total Abundance	1	0	NA
5	Cleary and Priadjati	2005	Vegetation Response to burning in a rain forest Borno	Plant Ecology	177	145	163	DOI:﻿10.1007/s11258-005-2107-0	Asia	Indonesia	﻿Sungai Wain Pro- tected Forest Reserve	﻿Sungai Wain Pro- tected Forest Reserve	-1.16	116.54	40	140	90	Protected	Rainforest	TSMBF	Fire-senstitve	Burned-unburned	Non-prescribed	1	1	1	plots	200	20	4000	9	36000	9	36000	> 1.5	< 8.0	Woody	Tree	Tree	﻿Meliaceae	Lansium	Lansium domesticum	Abundance	Total Abundance	1	0	NA
5	Cleary and Priadjati	2005	Vegetation Response to burning in a rain forest Borno	Plant Ecology	177	145	163	DOI:﻿10.1007/s11258-005-2107-0	Asia	Indonesia	﻿Sungai Wain Pro- tected Forest Reserve	﻿Sungai Wain Pro- tected Forest Reserve	-1.16	116.54	40	140	90	Protected	Rainforest	TSMBF	Fire-senstitve	Burned-unburned	Non-prescribed	1	1	1	plots	200	20	4000	9	36000	9	36000	> 1.5	< 8.0	Woody	Tree	NA	﻿Sapindaceae	Lepisanthes	Lepisanthes sp.	Abundance	Total Abundance	2	1	NA
5	Cleary and Priadjati	2005	Vegetation Response to burning in a rain forest Borno	Plant Ecology	177	145	163	DOI:﻿10.1007/s11258-005-2107-0	Asia	Indonesia	﻿Sungai Wain Pro- tected Forest Reserve	﻿Sungai Wain Pro- tected Forest Reserve	-1.16	116.54	40	140	90	Protected	Rainforest	TSMBF	Fire-senstitve	Burned-unburned	Non-prescribed	1	1	1	plots	200	20	4000	9	36000	9	36000	> 1.5	< 8.0	Woody	Tree	Tree	﻿Fagaceae	Lithocarpus	Lithocarpus leptogyne	Abundance	Total Abundance	10	0	NA
5	Cleary and Priadjati	2005	Vegetation Response to burning in a rain forest Borno	Plant Ecology	177	145	163	DOI:﻿10.1007/s11258-005-2107-0	Asia	Indonesia	﻿Sungai Wain Pro- tected Forest Reserve	﻿Sungai Wain Pro- tected Forest Reserve	-1.16	116.54	40	140	90	Protected	Rainforest	TSMBF	Fire-senstitve	Burned-unburned	Non-prescribed	1	1	1	plots	200	20	4000	9	36000	9	36000	> 1.5	< 8.0	Woody	Tree	NA	﻿Lauraceae	Litsea	Litsea sp.	Abundance	Total Abundance	9	1	NA
5	Cleary and Priadjati	2005	Vegetation Response to burning in a rain forest Borno	Plant Ecology	177	145	163	DOI:﻿10.1007/s11258-005-2107-0	Asia	Indonesia	﻿Sungai Wain Pro- tected Forest Reserve	﻿Sungai Wain Pro- tected Forest Reserve	-1.16	116.54	40	140	90	Protected	Rainforest	TSMBF	Fire-senstitve	Burned-unburned	Non-prescribed	1	1	1	plots	200	20	4000	9	36000	9	36000	> 1.5	< 8.0	Woody	Tree	Tree	﻿Celastraceae	Lophopetalum	Lophopetalum beccarianum	Abundance	Total Abundance	7	0	NA
5	Cleary and Priadjati	2005	Vegetation Response to burning in a rain forest Borno	Plant Ecology	177	145	163	DOI:﻿10.1007/s11258-005-2107-0	Asia	Indonesia	﻿Sungai Wain Pro- tected Forest Reserve	﻿Sungai Wain Pro- tected Forest Reserve	-1.16	116.54	40	140	90	Protected	Rainforest	TSMBF	Fire-senstitve	Burned-unburned	Non-prescribed	1	1	1	plots	200	20	4000	9	36000	9	36000	> 1.5	< 8.0	Woody	Tree	Tree	Euphorbiaceae	Macaranga	Macaranga aetheadenia	Abundance	Total Abundance	1	0	NA
5	Cleary and Priadjati	2005	Vegetation Response to burning in a rain forest Borno	Plant Ecology	177	145	163	DOI:﻿10.1007/s11258-005-2107-0	Asia	Indonesia	﻿Sungai Wain Pro- tected Forest Reserve	﻿Sungai Wain Pro- tected Forest Reserve	-1.16	116.54	40	140	90	Protected	Rainforest	TSMBF	Fire-senstitve	Burned-unburned	Non-prescribed	1	1	1	plots	200	20	4000	9	36000	9	36000	> 1.5	< 8.0	Woody	Tree	Tree	Euphorbiaceae	Macaranga	Macaranga hypoleuca	Abundance	Total Abundance	2	0	NA
5	Cleary and Priadjati	2005	Vegetation Response to burning in a rain forest Borno	Plant Ecology	177	145	163	DOI:﻿10.1007/s11258-005-2107-0	Asia	Indonesia	﻿Sungai Wain Pro- tected Forest Reserve	﻿Sungai Wain Pro- tected Forest Reserve	-1.16	116.54	40	140	90	Protected	Rainforest	TSMBF	Fire-senstitve	Burned-unburned	Non-prescribed	1	1	1	plots	200	20	4000	9	36000	9	36000	> 1.5	< 8.0	Woody	Tree	Tree	Euphorbiaceae	Macaranga	Macaranga lowii	Abundance	Total Abundance	122	2	LC
5	Cleary and Priadjati	2005	Vegetation Response to burning in a rain forest Borno	Plant Ecology	177	145	163	DOI:﻿10.1007/s11258-005-2107-0	Asia	Indonesia	﻿Sungai Wain Pro- tected Forest Reserve	﻿Sungai Wain Pro- tected Forest Reserve	-1.16	116.54	40	140	90	Protected	Rainforest	TSMBF	Fire-senstitve	Burned-unburned	Non-prescribed	1	1	1	plots	200	20	4000	9	36000	9	36000	> 1.5	< 8.0	Woody	Tree	Tree	Euphorbiaceae	Macaranga	Macaranga trichocarpa	Abundance	Total Abundance	2	0	NA
5	Cleary and Priadjati	2005	Vegetation Response to burning in a rain forest Borno	Plant Ecology	177	145	163	DOI:﻿10.1007/s11258-005-2107-0	Asia	Indonesia	﻿Sungai Wain Pro- tected Forest Reserve	﻿Sungai Wain Pro- tected Forest Reserve	-1.16	116.54	40	140	90	Protected	Rainforest	TSMBF	Fire-senstitve	Burned-unburned	Non-prescribed	1	1	1	plots	200	20	4000	9	36000	9	36000	> 1.5	< 8.0	Woody	Tree	Tree	﻿Sapotaceae	Madhuca	Madhuca kingiana	Abundance	Total Abundance	20	1	NT
5	Cleary and Priadjati	2005	Vegetation Response to burning in a rain forest Borno	Plant Ecology	177	145	163	DOI:﻿10.1007/s11258-005-2107-0	Asia	Indonesia	﻿Sungai Wain Pro- tected Forest Reserve	﻿Sungai Wain Pro- tected Forest Reserve	-1.16	116.54	40	140	90	Protected	Rainforest	TSMBF	Fire-senstitve	Burned-unburned	Non-prescribed	1	1	1	plots	200	20	4000	9	36000	9	36000	> 1.5	< 8.0	Woody	Tree	Tree	﻿Sapotaceae	Madhuca	Madhuca pallida	Abundance	Total Abundance	9	0	NT
5	Cleary and Priadjati	2005	Vegetation Response to burning in a rain forest Borno	Plant Ecology	177	145	163	DOI:﻿10.1007/s11258-005-2107-0	Asia	Indonesia	﻿Sungai Wain Pro- tected Forest Reserve	﻿Sungai Wain Pro- tected Forest Reserve	-1.16	116.54	40	140	90	Protected	Rainforest	TSMBF	Fire-senstitve	Burned-unburned	Non-prescribed	1	1	1	plots	200	20	4000	9	36000	9	36000	> 1.5	< 8.0	Woody	Tree	Tree	﻿Sapotaceae	Madhuca	Madhuca sericea	Abundance	Total Abundance	5	0	VU
5	Cleary and Priadjati	2005	Vegetation Response to burning in a rain forest Borno	Plant Ecology	177	145	163	DOI:﻿10.1007/s11258-005-2107-0	Asia	Indonesia	﻿Sungai Wain Pro- tected Forest Reserve	﻿Sungai Wain Pro- tected Forest Reserve	-1.16	116.54	40	140	90	Protected	Rainforest	TSMBF	Fire-senstitve	Burned-unburned	Non-prescribed	1	1	1	plots	200	20	4000	9	36000	9	36000	> 1.5	< 8.0	Woody	Tree	Tree	﻿Magnoliaceae	Magnolia	Magnolia lasia	Abundance	Total Abundance	2	0	DD
5	Cleary and Priadjati	2005	Vegetation Response to burning in a rain forest Borno	Plant Ecology	177	145	163	DOI:﻿10.1007/s11258-005-2107-0	Asia	Indonesia	﻿Sungai Wain Pro- tected Forest Reserve	﻿Sungai Wain Pro- tected Forest Reserve	-1.16	116.54	40	140	90	Protected	Rainforest	TSMBF	Fire-senstitve	Burned-unburned	Non-prescribed	1	1	1	plots	200	20	4000	9	36000	9	36000	> 1.5	< 8.0	Woody	Tree	Tree	Euphorbiaceae	﻿Mallotus	﻿Mallotus macrostachyus	Abundance	Total Abundance	1	0	NA
5	Cleary and Priadjati	2005	Vegetation Response to burning in a rain forest Borno	Plant Ecology	177	145	163	DOI:﻿10.1007/s11258-005-2107-0	Asia	Indonesia	﻿Sungai Wain Pro- tected Forest Reserve	﻿Sungai Wain Pro- tected Forest Reserve	-1.16	116.54	40	140	90	Protected	Rainforest	TSMBF	Fire-senstitve	Burned-unburned	Non-prescribed	1	1	1	plots	200	20	4000	9	36000	9	36000	> 1.5	< 8.0	Woody	Tree	Tree	﻿Anacardiaceae	Melanochyla	Melanochyla castaneifolia	Abundance	Total Abundance	2	0	NA
5	Cleary and Priadjati	2005	Vegetation Response to burning in a rain forest Borno	Plant Ecology	177	145	163	DOI:﻿10.1007/s11258-005-2107-0	Asia	Indonesia	﻿Sungai Wain Pro- tected Forest Reserve	﻿Sungai Wain Pro- tected Forest Reserve	-1.16	116.54	40	140	90	Protected	Rainforest	TSMBF	Fire-senstitve	Burned-unburned	Non-prescribed	1	1	1	plots	200	20	4000	9	36000	9	36000	> 1.5	< 8.0	Woody	Tree	Tree	﻿Sabiaceae	Meliosma	Meliosma sumatrana	Abundance	Total Abundance	2	0	LC
5	Cleary and Priadjati	2005	Vegetation Response to burning in a rain forest Borno	Plant Ecology	177	145	163	DOI:﻿10.1007/s11258-005-2107-0	Asia	Indonesia	﻿Sungai Wain Pro- tected Forest Reserve	﻿Sungai Wain Pro- tected Forest Reserve	-1.16	116.54	40	140	90	Protected	Rainforest	TSMBF	Fire-senstitve	Burned-unburned	Non-prescribed	1	1	1	plots	200	20	4000	9	36000	9	36000	> 1.5	< 8.0	Woody	Tree	Tree	﻿Melastomataceae	Memecylon	Memecylon sp.	Abundance	Total Abundance	9	0	NA
5	Cleary and Priadjati	2005	Vegetation Response to burning in a rain forest Borno	Plant Ecology	177	145	163	DOI:﻿10.1007/s11258-005-2107-0	Asia	Indonesia	﻿Sungai Wain Pro- tected Forest Reserve	﻿Sungai Wain Pro- tected Forest Reserve	-1.16	116.54	40	140	90	Protected	Rainforest	TSMBF	Fire-senstitve	Burned-unburned	Non-prescribed	1	1	1	plots	200	20	4000	9	36000	9	36000	> 1.5	< 8.0	Woody	Tree	Tree	﻿Annonaceae	Mezzettia	Mezzettia parviflora	Abundance	Total Abundance	1	0	NA
5	Cleary and Priadjati	2005	Vegetation Response to burning in a rain forest Borno	Plant Ecology	177	145	163	DOI:﻿10.1007/s11258-005-2107-0	Asia	Indonesia	﻿Sungai Wain Pro- tected Forest Reserve	﻿Sungai Wain Pro- tected Forest Reserve	-1.16	116.54	40	140	90	Protected	Rainforest	TSMBF	Fire-senstitve	Burned-unburned	Non-prescribed	1	1	1	plots	200	20	4000	9	36000	9	36000	> 1.5	< 8.0	Woody	Tree	Tree	﻿Tiliaceae	Microcos	Microcos sp.	Abundance	Total Abundance	27	0	NA
5	Cleary and Priadjati	2005	Vegetation Response to burning in a rain forest Borno	Plant Ecology	177	145	163	DOI:﻿10.1007/s11258-005-2107-0	Asia	Indonesia	﻿Sungai Wain Pro- tected Forest Reserve	﻿Sungai Wain Pro- tected Forest Reserve	-1.16	116.54	40	140	90	Protected	Rainforest	TSMBF	Fire-senstitve	Burned-unburned	Non-prescribed	1	1	1	plots	200	20	4000	9	36000	9	36000	> 1.5	< 8.0	Woody	Tree	Tree	﻿Euphorbiaceae	Moultonianthus	Moultonianthus lembruggianus	Abundance	Total Abundance	1	0	NA
5	Cleary and Priadjati	2005	Vegetation Response to burning in a rain forest Borno	Plant Ecology	177	145	163	DOI:﻿10.1007/s11258-005-2107-0	Asia	Indonesia	﻿Sungai Wain Pro- tected Forest Reserve	﻿Sungai Wain Pro- tected Forest Reserve	-1.16	116.54	40	140	90	Protected	Rainforest	TSMBF	Fire-senstitve	Burned-unburned	Non-prescribed	1	1	1	plots	200	20	4000	9	36000	9	36000	> 1.5	< 8.0	Woody	Tree	Tree	﻿Myristicaceae	Myristica	Myristica iners	Abundance	Total Abundance	2	0	LC
5	Cleary and Priadjati	2005	Vegetation Response to burning in a rain forest Borno	Plant Ecology	177	145	163	DOI:﻿10.1007/s11258-005-2107-0	Asia	Indonesia	﻿Sungai Wain Pro- tected Forest Reserve	﻿Sungai Wain Pro- tected Forest Reserve	-1.16	116.54	40	140	90	Protected	Rainforest	TSMBF	Fire-senstitve	Burned-unburned	Non-prescribed	1	1	1	plots	200	20	4000	9	36000	9	36000	> 1.5	< 8.0	Woody	Tree	Tree	﻿Rubiaceae	Nauclea	Nauclea subdita	Abundance	Total Abundance	1	0	NA
5	Cleary and Priadjati	2005	Vegetation Response to burning in a rain forest Borno	Plant Ecology	177	145	163	DOI:﻿10.1007/s11258-005-2107-0	Asia	Indonesia	﻿Sungai Wain Pro- tected Forest Reserve	﻿Sungai Wain Pro- tected Forest Reserve	-1.16	116.54	40	140	90	Protected	Rainforest	TSMBF	Fire-senstitve	Burned-unburned	Non-prescribed	1	1	1	plots	200	20	4000	9	36000	9	36000	> 1.5	< 8.0	Woody	Tree	Tree	﻿Lauraceae	﻿Neolitsea	﻿Neolitsea sp.	Abundance	Total Abundance	1	0	NA
5	Cleary and Priadjati	2005	Vegetation Response to burning in a rain forest Borno	Plant Ecology	177	145	163	DOI:﻿10.1007/s11258-005-2107-0	Asia	Indonesia	﻿Sungai Wain Pro- tected Forest Reserve	﻿Sungai Wain Pro- tected Forest Reserve	-1.16	116.54	40	140	90	Protected	Rainforest	TSMBF	Fire-senstitve	Burned-unburned	Non-prescribed	1	1	1	plots	200	20	4000	9	36000	9	36000	> 1.5	< 8.0	Woody	Tree	Tree	﻿Euphorbiaceae	Neoscortechinia	Neoscortechinia kingii	Abundance	Total Abundance	6	0	NA
5	Cleary and Priadjati	2005	Vegetation Response to burning in a rain forest Borno	Plant Ecology	177	145	163	DOI:﻿10.1007/s11258-005-2107-0	Asia	Indonesia	﻿Sungai Wain Pro- tected Forest Reserve	﻿Sungai Wain Pro- tected Forest Reserve	-1.16	116.54	40	140	90	Protected	Rainforest	TSMBF	Fire-senstitve	Burned-unburned	Non-prescribed	1	1	1	plots	200	20	4000	9	36000	9	36000	> 1.5	< 8.0	Woody	Tree	Tree	Sapindaceae	Nephelium	Nephelium uncinatum	Abundance	Total Abundance	1	0	NA
5	Cleary and Priadjati	2005	Vegetation Response to burning in a rain forest Borno	Plant Ecology	177	145	163	DOI:﻿10.1007/s11258-005-2107-0	Asia	Indonesia	﻿Sungai Wain Pro- tected Forest Reserve	﻿Sungai Wain Pro- tected Forest Reserve	-1.16	116.54	40	140	90	Protected	Rainforest	TSMBF	Fire-senstitve	Burned-unburned	Non-prescribed	1	1	1	plots	200	20	4000	9	36000	9	36000	> 1.5	< 8.0	Woody	Tree	Tree	﻿Olacaceae	Ochanostachys	Ochanostachys amentacea	Abundance	Total Abundance	6	0	DD
5	Cleary and Priadjati	2005	Vegetation Response to burning in a rain forest Borno	Plant Ecology	177	145	163	DOI:﻿10.1007/s11258-005-2107-0	Asia	Indonesia	﻿Sungai Wain Pro- tected Forest Reserve	﻿Sungai Wain Pro- tected Forest Reserve	-1.16	116.54	40	140	90	Protected	Rainforest	TSMBF	Fire-senstitve	Burned-unburned	Non-prescribed	1	1	1	plots	200	20	4000	9	36000	9	36000	> 1.5	< 8.0	Woody	Tree	Tree	﻿Sapotaceae	Palaquium	Palaquium rostratum	Abundance	Total Abundance	1	0	NA
5	Cleary and Priadjati	2005	Vegetation Response to burning in a rain forest Borno	Plant Ecology	177	145	163	DOI:﻿10.1007/s11258-005-2107-0	Asia	Indonesia	﻿Sungai Wain Pro- tected Forest Reserve	﻿Sungai Wain Pro- tected Forest Reserve	-1.16	116.54	40	140	90	Protected	Rainforest	TSMBF	Fire-senstitve	Burned-unburned	Non-prescribed	1	1	1	plots	200	20	4000	9	36000	9	36000	> 1.5	< 8.0	Woody	Tree	Tree	﻿Sapotaceae	Palaquium	Palaquium stenophyllum	Abundance	Total Abundance	2	0	NA
5	Cleary and Priadjati	2005	Vegetation Response to burning in a rain forest Borno	Plant Ecology	177	145	163	DOI:﻿10.1007/s11258-005-2107-0	Asia	Indonesia	﻿Sungai Wain Pro- tected Forest Reserve	﻿Sungai Wain Pro- tected Forest Reserve	-1.16	116.54	40	140	90	Protected	Rainforest	TSMBF	Fire-senstitve	Burned-unburned	Non-prescribed	1	1	1	plots	200	20	4000	9	36000	9	36000	> 1.5	< 8.0	Woody	Tree	Tree	﻿Euphorbiaceae	Paracroton	Paracroton pendulus	Abundance	Total Abundance	4	0	LC
5	Cleary and Priadjati	2005	Vegetation Response to burning in a rain forest Borno	Plant Ecology	177	145	163	DOI:﻿10.1007/s11258-005-2107-0	Asia	Indonesia	﻿Sungai Wain Pro- tected Forest Reserve	﻿Sungai Wain Pro- tected Forest Reserve	-1.16	116.54	40	140	90	Protected	Rainforest	TSMBF	Fire-senstitve	Burned-unburned	Non-prescribed	1	1	1	plots	200	20	4000	9	36000	9	36000	> 1.5	< 8.0	Woody	Tree	Tree	﻿Chrysobalanaceae	Parinari	Parinari oblongifolia	Abundance	Total Abundance	1	0	NA
5	Cleary and Priadjati	2005	Vegetation Response to burning in a rain forest Borno	Plant Ecology	177	145	163	DOI:﻿10.1007/s11258-005-2107-0	Asia	Indonesia	﻿Sungai Wain Pro- tected Forest Reserve	﻿Sungai Wain Pro- tected Forest Reserve	-1.16	116.54	40	140	90	Protected	Rainforest	TSMBF	Fire-senstitve	Burned-unburned	Non-prescribed	1	1	1	plots	200	20	4000	9	36000	9	36000	> 1.5	< 8.0	Woody	Tree	Tree	﻿Sapotaceae	Payena	Payena lucida	Abundance	Total Abundance	9	0	NT
5	Cleary and Priadjati	2005	Vegetation Response to burning in a rain forest Borno	Plant Ecology	177	145	163	DOI:﻿10.1007/s11258-005-2107-0	Asia	Indonesia	﻿Sungai Wain Pro- tected Forest Reserve	﻿Sungai Wain Pro- tected Forest Reserve	-1.16	116.54	40	140	90	Protected	Rainforest	TSMBF	Fire-senstitve	Burned-unburned	Non-prescribed	1	1	1	plots	200	20	4000	9	36000	9	36000	> 1.5	< 8.0	Woody	Tree	Tree	﻿Tiliaceae	Pentace	Pentace triptera	Abundance	Total Abundance	1	0	LC
5	Cleary and Priadjati	2005	Vegetation Response to burning in a rain forest Borno	Plant Ecology	177	145	163	DOI:﻿10.1007/s11258-005-2107-0	Asia	Indonesia	﻿Sungai Wain Pro- tected Forest Reserve	﻿Sungai Wain Pro- tected Forest Reserve	-1.16	116.54	40	140	90	Protected	Rainforest	TSMBF	Fire-senstitve	Burned-unburned	Non-prescribed	1	1	1	plots	200	20	4000	9	36000	9	36000	> 1.5	< 8.0	Woody	Tree	Tree	﻿Lauraceae	Phoebe	Phoebe sp.	Abundance	Total Abundance	2	0	NA
5	Cleary and Priadjati	2005	Vegetation Response to burning in a rain forest Borno	Plant Ecology	177	145	163	DOI:﻿10.1007/s11258-005-2107-0	Asia	Indonesia	﻿Sungai Wain Pro- tected Forest Reserve	﻿Sungai Wain Pro- tected Forest Reserve	-1.16	116.54	40	140	90	Protected	Rainforest	TSMBF	Fire-senstitve	Burned-unburned	Non-prescribed	1	1	1	plots	200	20	4000	9	36000	9	36000	> 1.5	< 8.0	Woody	Tree	Tree	﻿Euphorbiaceae	Pimelodendron	Pimelodendron griffithianum	Abundance	Total Abundance	4	0	NA
5	Cleary and Priadjati	2005	Vegetation Response to burning in a rain forest Borno	Plant Ecology	177	145	163	DOI:﻿10.1007/s11258-005-2107-0	Asia	Indonesia	﻿Sungai Wain Pro- tected Forest Reserve	﻿Sungai Wain Pro- tected Forest Reserve	-1.16	116.54	40	140	90	Protected	Rainforest	TSMBF	Fire-senstitve	Burned-unburned	Non-prescribed	1	1	1	plots	200	20	4000	9	36000	9	36000	> 1.5	< 8.0	Woody	Tree	Tree	﻿Annonaceae	Polyalthia	Polyalthia lateriflora	Abundance	Total Abundance	6	0	NA
5	Cleary and Priadjati	2005	Vegetation Response to burning in a rain forest Borno	Plant Ecology	177	145	163	DOI:﻿10.1007/s11258-005-2107-0	Asia	Indonesia	﻿Sungai Wain Pro- tected Forest Reserve	﻿Sungai Wain Pro- tected Forest Reserve	-1.16	116.54	40	140	90	Protected	Rainforest	TSMBF	Fire-senstitve	Burned-unburned	Non-prescribed	1	1	1	plots	200	20	4000	9	36000	9	36000	> 1.5	< 8.0	Woody	Tree	Tree	﻿Annonaceae	Polyalthia	Polyalthia rumphii	Abundance	Total Abundance	6	1	NA
5	Cleary and Priadjati	2005	Vegetation Response to burning in a rain forest Borno	Plant Ecology	177	145	163	DOI:﻿10.1007/s11258-005-2107-0	Asia	Indonesia	﻿Sungai Wain Pro- tected Forest Reserve	﻿Sungai Wain Pro- tected Forest Reserve	-1.16	116.54	40	140	90	Protected	Rainforest	TSMBF	Fire-senstitve	Burned-unburned	Non-prescribed	1	1	1	plots	200	20	4000	9	36000	9	36000	> 1.5	< 8.0	Woody	Tree	Tree	﻿Annonaceae	Polyalthia	Polyalthia sumatrana	Abundance	Total Abundance	17	0	LC
5	Cleary and Priadjati	2005	Vegetation Response to burning in a rain forest Borno	Plant Ecology	177	145	163	DOI:﻿10.1007/s11258-005-2107-0	Asia	Indonesia	﻿Sungai Wain Pro- tected Forest Reserve	﻿Sungai Wain Pro- tected Forest Reserve	-1.16	116.54	40	140	90	Protected	Rainforest	TSMBF	Fire-senstitve	Burned-unburned	Non-prescribed	1	1	1	plots	200	20	4000	9	36000	9	36000	> 1.5	< 8.0	Woody	Tree	Tree	﻿Sapindaceae	Pometia	Pometia pinnata	Abundance	Total Abundance	1	0	LC
5	Cleary and Priadjati	2005	Vegetation Response to burning in a rain forest Borno	Plant Ecology	177	145	163	DOI:﻿10.1007/s11258-005-2107-0	Asia	Indonesia	﻿Sungai Wain Pro- tected Forest Reserve	﻿Sungai Wain Pro- tected Forest Reserve	-1.16	116.54	40	140	90	Protected	Rainforest	TSMBF	Fire-senstitve	Burned-unburned	Non-prescribed	1	1	1	plots	200	20	4000	9	36000	9	36000	> 1.5	< 8.0	Woody	Tree	Tree	﻿Annonaceae	Popowia	Popowia hirta	Abundance	Total Abundance	8	0	NA
5	Cleary and Priadjati	2005	Vegetation Response to burning in a rain forest Borno	Plant Ecology	177	145	163	DOI:﻿10.1007/s11258-005-2107-0	Asia	Indonesia	﻿Sungai Wain Pro- tected Forest Reserve	﻿Sungai Wain Pro- tected Forest Reserve	-1.16	116.54	40	140	90	Protected	Rainforest	TSMBF	Fire-senstitve	Burned-unburned	Non-prescribed	1	1	1	plots	200	20	4000	9	36000	9	36000	> 1.5	< 8.0	Woody	Tree	Tree	﻿Rubiaceae	Porterandia	Porterandia anisophylla	Abundance	Total Abundance	2	0	NA
5	Cleary and Priadjati	2005	Vegetation Response to burning in a rain forest Borno	Plant Ecology	177	145	163	DOI:﻿10.1007/s11258-005-2107-0	Asia	Indonesia	﻿Sungai Wain Pro- tected Forest Reserve	﻿Sungai Wain Pro- tected Forest Reserve	-1.16	116.54	40	140	90	Protected	Rainforest	TSMBF	Fire-senstitve	Burned-unburned	Non-prescribed	1	1	1	plots	200	20	4000	9	36000	9	36000	> 1.5	< 8.0	Woody	Tree	Tree	﻿Rubiaceae	Prismatomeris	Prismatomeris beccariana	Abundance	Total Abundance	5	0	NA
5	Cleary and Priadjati	2005	Vegetation Response to burning in a rain forest Borno	Plant Ecology	177	145	163	DOI:﻿10.1007/s11258-005-2107-0	Asia	Indonesia	﻿Sungai Wain Pro- tected Forest Reserve	﻿Sungai Wain Pro- tected Forest Reserve	-1.16	116.54	40	140	90	Protected	Rainforest	TSMBF	Fire-senstitve	Burned-unburned	Non-prescribed	1	1	1	plots	200	20	4000	9	36000	9	36000	> 1.5	< 8.0	Woody	Tree	Tree	﻿Rosaceae	Prunus	Prunus beccarii	Abundance	Total Abundance	1	0	NA
5	Cleary and Priadjati	2005	Vegetation Response to burning in a rain forest Borno	Plant Ecology	177	145	163	DOI:﻿10.1007/s11258-005-2107-0	Asia	Indonesia	﻿Sungai Wain Pro- tected Forest Reserve	﻿Sungai Wain Pro- tected Forest Reserve	-1.16	116.54	40	140	90	Protected	Rainforest	TSMBF	Fire-senstitve	Burned-unburned	Non-prescribed	1	1	1	plots	200	20	4000	9	36000	9	36000	> 1.5	< 8.0	Woody	Tree	Tree	Rubiaceae	Psychotria	Psychotria sp.	Abundance	Total Abundance	1	0	NA
5	Cleary and Priadjati	2005	Vegetation Response to burning in a rain forest Borno	Plant Ecology	177	145	163	DOI:﻿10.1007/s11258-005-2107-0	Asia	Indonesia	﻿Sungai Wain Pro- tected Forest Reserve	﻿Sungai Wain Pro- tected Forest Reserve	-1.16	116.54	40	140	90	Protected	Rainforest	TSMBF	Fire-senstitve	Burned-unburned	Non-prescribed	1	1	1	plots	200	20	4000	9	36000	9	36000	> 1.5	< 8.0	Woody	Tree	Tree	﻿Melastomataceae	Pternandra	Pternandra sp.	Abundance	Total Abundance	26	2	NA
5	Cleary and Priadjati	2005	Vegetation Response to burning in a rain forest Borno	Plant Ecology	177	145	163	DOI:﻿10.1007/s11258-005-2107-0	Asia	Indonesia	﻿Sungai Wain Pro- tected Forest Reserve	﻿Sungai Wain Pro- tected Forest Reserve	-1.16	116.54	40	140	90	Protected	Rainforest	TSMBF	Fire-senstitve	Burned-unburned	Non-prescribed	1	1	1	plots	200	20	4000	9	36000	9	36000	> 1.5	< 8.0	Woody	Tree	Tree	﻿Simaroubaceae	Quassia	Quassia indica	Abundance	Total Abundance	6	0	NA
5	Cleary and Priadjati	2005	Vegetation Response to burning in a rain forest Borno	Plant Ecology	177	145	163	DOI:﻿10.1007/s11258-005-2107-0	Asia	Indonesia	﻿Sungai Wain Pro- tected Forest Reserve	﻿Sungai Wain Pro- tected Forest Reserve	-1.16	116.54	40	140	90	Protected	Rainforest	TSMBF	Fire-senstitve	Burned-unburned	Non-prescribed	1	1	1	plots	200	20	4000	9	36000	9	36000	> 1.5	< 8.0	Woody	Tree	Tree	﻿Fagaceae	Quercus	Quercus sp.	Abundance	Total Abundance	1	0	NA
5	Cleary and Priadjati	2005	Vegetation Response to burning in a rain forest Borno	Plant Ecology	177	145	163	DOI:﻿10.1007/s11258-005-2107-0	Asia	Indonesia	﻿Sungai Wain Pro- tected Forest Reserve	﻿Sungai Wain Pro- tected Forest Reserve	-1.16	116.54	40	140	90	Protected	Rainforest	TSMBF	Fire-senstitve	Burned-unburned	Non-prescribed	1	1	1	plots	200	20	4000	9	36000	9	36000	> 1.5	< 8.0	Woody	Tree	Tree	﻿Myristaceae	Rhodamnia	Rhodamnia cinerea	Abundance	Total Abundance	1	0	LC
5	Cleary and Priadjati	2005	Vegetation Response to burning in a rain forest Borno	Plant Ecology	177	145	163	DOI:﻿10.1007/s11258-005-2107-0	Asia	Indonesia	﻿Sungai Wain Pro- tected Forest Reserve	﻿Sungai Wain Pro- tected Forest Reserve	-1.16	116.54	40	140	90	Protected	Rainforest	TSMBF	Fire-senstitve	Burned-unburned	Non-prescribed	1	1	1	plots	200	20	4000	9	36000	9	36000	> 1.5	< 8.0	Woody	Tree	Tree	﻿Myrtaceae	Rhodomyrtus	Rhodomyrtus sp.	Abundance	Total Abundance	1	0	NA
5	Cleary and Priadjati	2005	Vegetation Response to burning in a rain forest Borno	Plant Ecology	177	145	163	DOI:﻿10.1007/s11258-005-2107-0	Asia	Indonesia	﻿Sungai Wain Pro- tected Forest Reserve	﻿Sungai Wain Pro- tected Forest Reserve	-1.16	116.54	40	140	90	Protected	Rainforest	TSMBF	Fire-senstitve	Burned-unburned	Non-prescribed	1	1	1	plots	200	20	4000	9	36000	9	36000	> 1.5	< 8.0	Woody	Tree	Tree	﻿Burseraceae	Santiria	Santiria sp.	Abundance	Total Abundance	11	0	NA
5	Cleary and Priadjati	2005	Vegetation Response to burning in a rain forest Borno	Plant Ecology	177	145	163	DOI:﻿10.1007/s11258-005-2107-0	Asia	Indonesia	﻿Sungai Wain Pro- tected Forest Reserve	﻿Sungai Wain Pro- tected Forest Reserve	-1.16	116.54	40	140	90	Protected	Rainforest	TSMBF	Fire-senstitve	Burned-unburned	Non-prescribed	1	1	1	plots	200	20	4000	9	36000	9	36000	> 1.5	< 8.0	Woody	Tree	Tree	﻿Actinidiaceae	Saurauia	Saurauia sp.	Abundance	Total Abundance	30	0	NA
5	Cleary and Priadjati	2005	Vegetation Response to burning in a rain forest Borno	Plant Ecology	177	145	163	DOI:﻿10.1007/s11258-005-2107-0	Asia	Indonesia	﻿Sungai Wain Pro- tected Forest Reserve	﻿Sungai Wain Pro- tected Forest Reserve	-1.16	116.54	40	140	90	Protected	Rainforest	TSMBF	Fire-senstitve	Burned-unburned	Non-prescribed	1	1	1	plots	200	20	4000	9	36000	9	36000	> 1.5	< 8.0	Woody	Tree	Tree	﻿Sterculiaceae	Scaphium	Scaphium macropodum	Abundance	Total Abundance	4	0	LC
5	Cleary and Priadjati	2005	Vegetation Response to burning in a rain forest Borno	Plant Ecology	177	145	163	DOI:﻿10.1007/s11258-005-2107-0	Asia	Indonesia	﻿Sungai Wain Pro- tected Forest Reserve	﻿Sungai Wain Pro- tected Forest Reserve	-1.16	116.54	40	140	90	Protected	Rainforest	TSMBF	Fire-senstitve	Burned-unburned	Non-prescribed	1	1	1	plots	200	20	4000	9	36000	9	36000	> 1.5	< 8.0	Woody	Tree	Tree	﻿Olacaceae	﻿Scorodocarpus	﻿Scorodocarpus borneensis	Abundance	Total Abundance	2	0	NA
5	Cleary and Priadjati	2005	Vegetation Response to burning in a rain forest Borno	Plant Ecology	177	145	163	DOI:﻿10.1007/s11258-005-2107-0	Asia	Indonesia	﻿Sungai Wain Pro- tected Forest Reserve	﻿Sungai Wain Pro- tected Forest Reserve	-1.16	116.54	40	140	90	Protected	Rainforest	TSMBF	Fire-senstitve	Burned-unburned	Non-prescribed	1	1	1	plots	200	20	4000	9	36000	9	36000	> 1.5	< 8.0	Woody	Tree	Tree	Dipterocarpaceae	Shorea	Shorea laevis	Abundance	Total Abundance	39	0	VU
5	Cleary and Priadjati	2005	Vegetation Response to burning in a rain forest Borno	Plant Ecology	177	145	163	DOI:﻿10.1007/s11258-005-2107-0	Asia	Indonesia	﻿Sungai Wain Pro- tected Forest Reserve	﻿Sungai Wain Pro- tected Forest Reserve	-1.16	116.54	40	140	90	Protected	Rainforest	TSMBF	Fire-senstitve	Burned-unburned	Non-prescribed	1	1	1	plots	200	20	4000	9	36000	9	36000	> 1.5	< 8.0	Woody	Tree	Tree	Dipterocarpaceae	Shorea	Shorea leprosula	Abundance	Total Abundance	3	0	NT
5	Cleary and Priadjati	2005	Vegetation Response to burning in a rain forest Borno	Plant Ecology	177	145	163	DOI:﻿10.1007/s11258-005-2107-0	Asia	Indonesia	﻿Sungai Wain Pro- tected Forest Reserve	﻿Sungai Wain Pro- tected Forest Reserve	-1.16	116.54	40	140	90	Protected	Rainforest	TSMBF	Fire-senstitve	Burned-unburned	Non-prescribed	1	1	1	plots	200	20	4000	9	36000	9	36000	> 1.5	< 8.0	Woody	Tree	Tree	Dipterocarpaceae	Shorea	Shorea ovalis	Abundance	Total Abundance	22	0	LC
5	Cleary and Priadjati	2005	Vegetation Response to burning in a rain forest Borno	Plant Ecology	177	145	163	DOI:﻿10.1007/s11258-005-2107-0	Asia	Indonesia	﻿Sungai Wain Pro- tected Forest Reserve	﻿Sungai Wain Pro- tected Forest Reserve	-1.16	116.54	40	140	90	Protected	Rainforest	TSMBF	Fire-senstitve	Burned-unburned	Non-prescribed	1	1	1	plots	200	20	4000	9	36000	9	36000	> 1.5	< 8.0	Woody	Tree	Tree	Dipterocarpaceae	Shorea	Shorea parvifolia	Abundance	Total Abundance	3	0	LC
5	Cleary and Priadjati	2005	Vegetation Response to burning in a rain forest Borno	Plant Ecology	177	145	163	DOI:﻿10.1007/s11258-005-2107-0	Asia	Indonesia	﻿Sungai Wain Pro- tected Forest Reserve	﻿Sungai Wain Pro- tected Forest Reserve	-1.16	116.54	40	140	90	Protected	Rainforest	TSMBF	Fire-senstitve	Burned-unburned	Non-prescribed	1	1	1	plots	200	20	4000	9	36000	9	36000	> 1.5	< 8.0	Woody	Tree	Tree	Dipterocarpaceae	Shorea	Shorea parvistipulata	Abundance	Total Abundance	4	0	LC
5	Cleary and Priadjati	2005	Vegetation Response to burning in a rain forest Borno	Plant Ecology	177	145	163	DOI:﻿10.1007/s11258-005-2107-0	Asia	Indonesia	﻿Sungai Wain Pro- tected Forest Reserve	﻿Sungai Wain Pro- tected Forest Reserve	-1.16	116.54	40	140	90	Protected	Rainforest	TSMBF	Fire-senstitve	Burned-unburned	Non-prescribed	1	1	1	plots	200	20	4000	9	36000	9	36000	> 1.5	< 8.0	Woody	Tree	Tree	Dipterocarpaceae	Shorea	Shorea smithiana	Abundance	Total Abundance	12	0	VU
5	Cleary and Priadjati	2005	Vegetation Response to burning in a rain forest Borno	Plant Ecology	177	145	163	DOI:﻿10.1007/s11258-005-2107-0	Asia	Indonesia	﻿Sungai Wain Pro- tected Forest Reserve	﻿Sungai Wain Pro- tected Forest Reserve	-1.16	116.54	40	140	90	Protected	Rainforest	TSMBF	Fire-senstitve	Burned-unburned	Non-prescribed	1	1	1	plots	200	20	4000	9	36000	9	36000	> 1.5	< 8.0	Woody	Tree	Tree	﻿Fabaceae	Sindora	Sindora sp.	Abundance	Total Abundance	0	1	NA
5	Cleary and Priadjati	2005	Vegetation Response to burning in a rain forest Borno	Plant Ecology	177	145	163	DOI:﻿10.1007/s11258-005-2107-0	Asia	Indonesia	﻿Sungai Wain Pro- tected Forest Reserve	﻿Sungai Wain Pro- tected Forest Reserve	-1.16	116.54	40	140	90	Protected	Rainforest	TSMBF	Fire-senstitve	Burned-unburned	Non-prescribed	1	1	1	plots	200	20	4000	9	36000	9	36000	> 1.5	< 8.0	Woody	Tree	Tree	Sterculiaceae	Sterculia	Sterculia rubiginosa	Abundance	Total Abundance	6	0	NA
5	Cleary and Priadjati	2005	Vegetation Response to burning in a rain forest Borno	Plant Ecology	177	145	163	DOI:﻿10.1007/s11258-005-2107-0	Asia	Indonesia	﻿Sungai Wain Pro- tected Forest Reserve	﻿Sungai Wain Pro- tected Forest Reserve	-1.16	116.54	40	140	90	Protected	Rainforest	TSMBF	Fire-senstitve	Burned-unburned	Non-prescribed	1	1	1	plots	200	20	4000	9	36000	9	36000	> 1.5	< 8.0	Woody	Tree	Tree	Myrtaceae	Syzygium	Syzygium sp.	Abundance	Total Abundance	18	1	NA
5	Cleary and Priadjati	2005	Vegetation Response to burning in a rain forest Borno	Plant Ecology	177	145	163	DOI:﻿10.1007/s11258-005-2107-0	Asia	Indonesia	﻿Sungai Wain Pro- tected Forest Reserve	﻿Sungai Wain Pro- tected Forest Reserve	-1.16	116.54	40	140	90	Protected	Rainforest	TSMBF	Fire-senstitve	Burned-unburned	Non-prescribed	1	1	1	plots	200	20	4000	9	36000	9	36000	> 1.5	< 8.0	Woody	Shrub	Shrub	Apocynaceae	Tabernaemontana	Tabernaemontana macrocarpa	Abundance	Total Abundance	2	0	LC
5	Cleary and Priadjati	2005	Vegetation Response to burning in a rain forest Borno	Plant Ecology	177	145	163	DOI:﻿10.1007/s11258-005-2107-0	Asia	Indonesia	﻿Sungai Wain Pro- tected Forest Reserve	﻿Sungai Wain Pro- tected Forest Reserve	-1.16	116.54	40	140	90	Protected	Rainforest	TSMBF	Fire-senstitve	Burned-unburned	Non-prescribed	1	1	1	plots	200	20	4000	9	36000	9	36000	> 1.5	< 8.0	Woody	Tree	Tree	﻿Verbenaceae	Teijsmanniodendron	Teijsmanniodendron sp.	Abundance	Total Abundance	4	0	NA
5	Cleary and Priadjati	2005	Vegetation Response to burning in a rain forest Borno	Plant Ecology	177	145	163	DOI:﻿10.1007/s11258-005-2107-0	Asia	Indonesia	﻿Sungai Wain Pro- tected Forest Reserve	﻿Sungai Wain Pro- tected Forest Reserve	-1.16	116.54	40	140	90	Protected	Rainforest	TSMBF	Fire-senstitve	Burned-unburned	Non-prescribed	1	1	1	plots	200	20	4000	9	36000	9	36000	> 1.5	< 8.0	Woody	Tree	Tree	Combretaceae	Terminalia	Terminalia foetidissima	Abundance	Total Abundance	1	0	LC
5	Cleary and Priadjati	2005	Vegetation Response to burning in a rain forest Borno	Plant Ecology	177	145	163	DOI:﻿10.1007/s11258-005-2107-0	Asia	Indonesia	﻿Sungai Wain Pro- tected Forest Reserve	﻿Sungai Wain Pro- tected Forest Reserve	-1.16	116.54	40	140	90	Protected	Rainforest	TSMBF	Fire-senstitve	Burned-unburned	Non-prescribed	1	1	1	plots	200	20	4000	9	36000	9	36000	> 1.5	< 8.0	Woody	Tree	Tree	﻿Rubiaceae	Timonius	Timonius sp.	Abundance	Total Abundance	1	0	NA
5	Cleary and Priadjati	2005	Vegetation Response to burning in a rain forest Borno	Plant Ecology	177	145	163	DOI:﻿10.1007/s11258-005-2107-0	Asia	Indonesia	﻿Sungai Wain Pro- tected Forest Reserve	﻿Sungai Wain Pro- tected Forest Reserve	-1.16	116.54	40	140	90	Protected	Rainforest	TSMBF	Fire-senstitve	Burned-unburned	Non-prescribed	1	1	1	plots	200	20	4000	9	36000	9	36000	> 1.5	< 8.0	Woody	Tree	Tree	﻿Trigonoceae	Trigoniastrum	Trigoniastrum sp.	Abundance	Total Abundance	2	0	NA
5	Cleary and Priadjati	2005	Vegetation Response to burning in a rain forest Borno	Plant Ecology	177	145	163	DOI:﻿10.1007/s11258-005-2107-0	Asia	Indonesia	﻿Sungai Wain Pro- tected Forest Reserve	﻿Sungai Wain Pro- tected Forest Reserve	-1.16	116.54	40	140	90	Protected	Rainforest	TSMBF	Fire-senstitve	Burned-unburned	Non-prescribed	1	1	1	plots	200	20	4000	9	36000	9	36000	> 1.5	< 8.0	Woody	Tree	Tree	﻿Euphorbiaceae	Trigonostemon	Trigonostemon laeavigatus	Abundance	Total Abundance	3	0	NA
5	Cleary and Priadjati	2005	Vegetation Response to burning in a rain forest Borno	Plant Ecology	177	145	163	DOI:﻿10.1007/s11258-005-2107-0	Asia	Indonesia	﻿Sungai Wain Pro- tected Forest Reserve	﻿Sungai Wain Pro- tected Forest Reserve	-1.16	116.54	40	140	90	Protected	Rainforest	TSMBF	Fire-senstitve	Burned-unburned	Non-prescribed	1	1	1	plots	200	20	4000	9	36000	9	36000	> 1.5	< 8.0	Woody	Tree	Tree	﻿Rubiaceae	Urophyllum	Urophyllum arborescens	Abundance	Total Abundance	18	0	NA
5	Cleary and Priadjati	2005	Vegetation Response to burning in a rain forest Borno	Plant Ecology	177	145	163	DOI:﻿10.1007/s11258-005-2107-0	Asia	Indonesia	﻿Sungai Wain Pro- tected Forest Reserve	﻿Sungai Wain Pro- tected Forest Reserve	-1.16	116.54	40	140	90	Protected	Rainforest	TSMBF	Fire-senstitve	Burned-unburned	Non-prescribed	1	1	1	plots	200	20	4000	9	36000	9	36000	> 1.5	< 8.0	Woody	Tree	Tree	﻿Dipterocarpaceae	Vatica	Vatica umbonata	Abundance	Total Abundance	27	1	LC
5	Cleary and Priadjati	2005	Vegetation Response to burning in a rain forest Borno	Plant Ecology	177	145	163	DOI:﻿10.1007/s11258-005-2107-0	Asia	Indonesia	﻿Sungai Wain Pro- tected Forest Reserve	﻿Sungai Wain Pro- tected Forest Reserve	-1.16	116.54	40	140	90	Protected	Rainforest	TSMBF	Fire-senstitve	Burned-unburned	Non-prescribed	1	1	1	plots	200	20	4000	9	36000	9	36000	> 1.5	< 8.0	Woody	Tree	Tree	﻿Dipterocarpaceae	Vatica	Vatica venulosa	Abundance	Total Abundance	1	0	CR
5	Cleary and Priadjati	2005	Vegetation Response to burning in a rain forest Borno	Plant Ecology	177	145	163	DOI:﻿10.1007/s11258-005-2107-0	Asia	Indonesia	﻿Sungai Wain Pro- tected Forest Reserve	﻿Sungai Wain Pro- tected Forest Reserve	-1.16	116.54	40	140	90	Protected	Rainforest	TSMBF	Fire-senstitve	Burned-unburned	Non-prescribed	1	1	1	plots	200	20	4000	9	36000	9	36000	> 1.5	< 8.0	Woody	Tree	Tree	Meliaceae	Walsura	Walsura pinnata	Abundance	Total Abundance	1	0	NA
5	Cleary and Priadjati	2005	Vegetation Response to burning in a rain forest Borno	Plant Ecology	177	145	163	DOI:﻿10.1007/s11258-005-2107-0	Asia	Indonesia	﻿Sungai Wain Pro- tected Forest Reserve	﻿Sungai Wain Pro- tected Forest Reserve	-1.16	116.54	40	140	90	Protected	Rainforest	TSMBF	Fire-senstitve	Burned-unburned	Non-prescribed	1	1	1	plots	200	20	4000	9	36000	9	36000	> 1.5	< 8.0	Woody	Tree	Tree	﻿Polygalaceae	Xanthophyllum	Xanthophyllum sp.	Abundance	Total Abundance	25	0	NA
5	Cleary and Priadjati	2005	Vegetation Response to burning in a rain forest Borno	Plant Ecology	177	145	163	DOI:﻿10.1007/s11258-005-2107-0	Asia	Indonesia	﻿Sungai Wain Pro- tected Forest Reserve	﻿Sungai Wain Pro- tected Forest Reserve	-1.16	116.54	40	140	90	Protected	Rainforest	TSMBF	Fire-senstitve	Burned-unburned	Non-prescribed	1	1	1	plots	200	20	4000	9	36000	9	36000	> 1.5	< 8.0	Woody	Tree	Tree	Annonaceae	Xylopia	Xylopia sp.	Abundance	Total Abundance	8	0	NA
6	Cleary and Priadjati	2005	Vegetation Response to burning in a rain forest Borno	Plant Ecology	177	145	163	DOI:﻿10.1007/s11258-005-2107-0	Asia	Indonesia	﻿Sungai Wain Pro- tected Forest Reserve	﻿Sungai Wain Pro- tected Forest Reserve	-1.16	116.54	40	140	90	Protected	Rainforest	TSMBF	Fire-senstitve	Burned-unburned	Non-prescribed	1	0.77	1.3	plots	200	20	4000	9	36000	9	36000	> 1.5	< 8.0	Woody	Tree	Tree	Myrtaceae	Acmena	Acmena sp.	Abundance	Total Abundance	3	0	NA
6	Cleary and Priadjati	2005	Vegetation Response to burning in a rain forest Borno	Plant Ecology	177	145	163	DOI:﻿10.1007/s11258-005-2107-0	Asia	Indonesia	﻿Sungai Wain Pro- tected Forest Reserve	﻿Sungai Wain Pro- tected Forest Reserve	-1.16	116.54	40	140	90	Protected	Rainforest	TSMBF	Fire-senstitve	Burned-unburned	Non-prescribed	1	0.77	1.3	plots	200	20	4000	9	36000	9	36000	> 1.5	< 8.0	Woody	Tree	Tree	Lauraceae	Actinodaphne	Actinodaphne glabra	Abundance	Total Abundance	3	0	LC
6	Cleary and Priadjati	2005	Vegetation Response to burning in a rain forest Borno	Plant Ecology	177	145	163	DOI:﻿10.1007/s11258-005-2107-0	Asia	Indonesia	﻿Sungai Wain Pro- tected Forest Reserve	﻿Sungai Wain Pro- tected Forest Reserve	-1.16	116.54	40	140	90	Protected	Rainforest	TSMBF	Fire-senstitve	Burned-unburned	Non-prescribed	1	0.77	1.3	plots	200	20	4000	9	36000	9	36000	> 1.5	< 8.0	Woody	Tree	Tree	Fabaceae	Adenanthera	Adenanthera sp.	Abundance	Total Abundance	1	0	NA
6	Cleary and Priadjati	2005	Vegetation Response to burning in a rain forest Borno	Plant Ecology	177	145	163	DOI:﻿10.1007/s11258-005-2107-0	Asia	Indonesia	﻿Sungai Wain Pro- tected Forest Reserve	﻿Sungai Wain Pro- tected Forest Reserve	-1.16	116.54	40	140	90	Protected	Rainforest	TSMBF	Fire-senstitve	Burned-unburned	Non-prescribed	1	0.77	1.3	plots	200	20	4000	9	36000	9	36000	> 1.5	< 8.0	Woody	Tree	Tree	Pentaphylacaceae	Adinandra	Adinandra dumosa	Abundance	Total Abundance	1	0	LC
6	Cleary and Priadjati	2005	Vegetation Response to burning in a rain forest Borno	Plant Ecology	177	145	163	DOI:﻿10.1007/s11258-005-2107-0	Asia	Indonesia	﻿Sungai Wain Pro- tected Forest Reserve	﻿Sungai Wain Pro- tected Forest Reserve	-1.16	116.54	40	140	90	Protected	Rainforest	TSMBF	Fire-senstitve	Burned-unburned	Non-prescribed	1	0.77	1.3	plots	200	20	4000	9	36000	9	36000	> 1.5	< 8.0	Woody	Tree	Tree	Meliaceae	Aglaia	Aglaia sp.	Abundance	Total Abundance	42	2	NA
6	Cleary and Priadjati	2005	Vegetation Response to burning in a rain forest Borno	Plant Ecology	177	145	163	DOI:﻿10.1007/s11258-005-2107-0	Asia	Indonesia	﻿Sungai Wain Pro- tected Forest Reserve	﻿Sungai Wain Pro- tected Forest Reserve	-1.16	116.54	40	140	90	Protected	Rainforest	TSMBF	Fire-senstitve	Burned-unburned	Non-prescribed	1	0.77	1.3	plots	200	20	4000	9	36000	9	36000	> 1.5	< 8.0	Woody	Tree	Tree	Cornaceae	Alangium	Alangium ridleyi	Abundance	Total Abundance	5	0	NA
6	Cleary and Priadjati	2005	Vegetation Response to burning in a rain forest Borno	Plant Ecology	177	145	163	DOI:﻿10.1007/s11258-005-2107-0	Asia	Indonesia	﻿Sungai Wain Pro- tected Forest Reserve	﻿Sungai Wain Pro- tected Forest Reserve	-1.16	116.54	40	140	90	Protected	Rainforest	TSMBF	Fire-senstitve	Burned-unburned	Non-prescribed	1	0.77	1.3	plots	200	20	4000	9	36000	9	36000	> 1.5	< 8.0	Woody	Tree	Tree	Lauraceae	Alseodaphne	Alseodaphne sp.	Abundance	Total Abundance	11	0	NA
6	Cleary and Priadjati	2005	Vegetation Response to burning in a rain forest Borno	Plant Ecology	177	145	163	DOI:﻿10.1007/s11258-005-2107-0	Asia	Indonesia	﻿Sungai Wain Pro- tected Forest Reserve	﻿Sungai Wain Pro- tected Forest Reserve	-1.16	116.54	40	140	90	Protected	Rainforest	TSMBF	Fire-senstitve	Burned-unburned	Non-prescribed	1	0.77	1.3	plots	200	20	4000	9	36000	9	36000	> 1.5	< 8.0	Woody	Tree	Tree	Rubiaceae	Anthocephalus	Anthocephalus chinensis	Abundance	Total Abundance	3	0	NA
6	Cleary and Priadjati	2005	Vegetation Response to burning in a rain forest Borno	Plant Ecology	177	145	163	DOI:﻿10.1007/s11258-005-2107-0	Asia	Indonesia	﻿Sungai Wain Pro- tected Forest Reserve	﻿Sungai Wain Pro- tected Forest Reserve	-1.16	116.54	40	140	90	Protected	Rainforest	TSMBF	Fire-senstitve	Burned-unburned	Non-prescribed	1	0.77	1.3	plots	200	20	4000	9	36000	9	36000	> 1.5	< 8.0	Woody	Tree	Tree	Phyllanthaceae	Antidesma	Antidesma neurocarpum	Abundance	Total Abundance	6	0	NA
6	Cleary and Priadjati	2005	Vegetation Response to burning in a rain forest Borno	Plant Ecology	177	145	163	DOI:﻿10.1007/s11258-005-2107-0	Asia	Indonesia	﻿Sungai Wain Pro- tected Forest Reserve	﻿Sungai Wain Pro- tected Forest Reserve	-1.16	116.54	40	140	90	Protected	Rainforest	TSMBF	Fire-senstitve	Burned-unburned	Non-prescribed	1	0.77	1.3	plots	200	20	4000	9	36000	9	36000	> 1.5	< 8.0	Woody	Tree	Tree	Phyllanthaceae	Aporosa	Aporosa sp.	Abundance	Total Abundance	82	3	NA
6	Cleary and Priadjati	2005	Vegetation Response to burning in a rain forest Borno	Plant Ecology	177	145	163	DOI:﻿10.1007/s11258-005-2107-0	Asia	Indonesia	﻿Sungai Wain Pro- tected Forest Reserve	﻿Sungai Wain Pro- tected Forest Reserve	-1.16	116.54	40	140	90	Protected	Rainforest	TSMBF	Fire-senstitve	Burned-unburned	Non-prescribed	1	0.77	1.3	plots	200	20	4000	9	36000	9	36000	> 1.5	< 8.0	Woody	Tree	Tree	Thymelaeaceae	Aquilaria	Aquilaria malaccensis	Abundance	Total Abundance	2	0	CR
6	Cleary and Priadjati	2005	Vegetation Response to burning in a rain forest Borno	Plant Ecology	177	145	163	DOI:﻿10.1007/s11258-005-2107-0	Asia	Indonesia	﻿Sungai Wain Pro- tected Forest Reserve	﻿Sungai Wain Pro- tected Forest Reserve	-1.16	116.54	40	140	90	Protected	Rainforest	TSMBF	Fire-senstitve	Burned-unburned	Non-prescribed	1	0.77	1.3	plots	200	20	4000	9	36000	9	36000	> 1.5	< 8.0	Woody	Tree	Tree	Fabaceae	Archidendron	Archidendron sp.	Abundance	Total Abundance	9	0	NA
6	Cleary and Priadjati	2005	Vegetation Response to burning in a rain forest Borno	Plant Ecology	177	145	163	DOI:﻿10.1007/s11258-005-2107-0	Asia	Indonesia	﻿Sungai Wain Pro- tected Forest Reserve	﻿Sungai Wain Pro- tected Forest Reserve	-1.16	116.54	40	140	90	Protected	Rainforest	TSMBF	Fire-senstitve	Burned-unburned	Non-prescribed	1	0.77	1.3	plots	200	20	4000	9	36000	9	36000	> 1.5	< 8.0	Woody	Tree	Tree	Primulaceae	Ardisia	Ardisia korthalsiana	Abundance	Total Abundance	14	0	LC
6	Cleary and Priadjati	2005	Vegetation Response to burning in a rain forest Borno	Plant Ecology	177	145	163	DOI:﻿10.1007/s11258-005-2107-0	Asia	Indonesia	﻿Sungai Wain Pro- tected Forest Reserve	﻿Sungai Wain Pro- tected Forest Reserve	-1.16	116.54	40	140	90	Protected	Rainforest	TSMBF	Fire-senstitve	Burned-unburned	Non-prescribed	1	0.77	1.3	plots	200	20	4000	9	36000	9	36000	> 1.5	< 8.0	Woody	NA	Tree	Moraceae	Artocarpus	Artocarpus sp.	Abundance	Total Abundance	24	0	NA
6	Cleary and Priadjati	2005	Vegetation Response to burning in a rain forest Borno	Plant Ecology	177	145	163	DOI:﻿10.1007/s11258-005-2107-0	Asia	Indonesia	﻿Sungai Wain Pro- tected Forest Reserve	﻿Sungai Wain Pro- tected Forest Reserve	-1.16	116.54	40	140	90	Protected	Rainforest	TSMBF	Fire-senstitve	Burned-unburned	Non-prescribed	1	0.77	1.3	plots	200	20	4000	9	36000	9	36000	> 1.5	< 8.0	Woody	Tree	Tree	Chrysobalanaceae	Atuna	Atuna racemosa	Abundance	Total Abundance	1	0	NA
6	Cleary and Priadjati	2005	Vegetation Response to burning in a rain forest Borno	Plant Ecology	177	145	163	DOI:﻿10.1007/s11258-005-2107-0	Asia	Indonesia	﻿Sungai Wain Pro- tected Forest Reserve	﻿Sungai Wain Pro- tected Forest Reserve	-1.16	116.54	40	140	90	Protected	Rainforest	TSMBF	Fire-senstitve	Burned-unburned	Non-prescribed	1	0.77	1.3	plots	200	20	4000	9	36000	9	36000	> 1.5	< 8.0	Woody	NA	Tree	Phyllanthaceae	Baccaurea	Baccaurea sp.	Abundance	Total Abundance	48	1	NA
6	Cleary and Priadjati	2005	Vegetation Response to burning in a rain forest Borno	Plant Ecology	177	145	163	DOI:﻿10.1007/s11258-005-2107-0	Asia	Indonesia	﻿Sungai Wain Pro- tected Forest Reserve	﻿Sungai Wain Pro- tected Forest Reserve	-1.16	116.54	40	140	90	Protected	Rainforest	TSMBF	Fire-senstitve	Burned-unburned	Non-prescribed	1	0.77	1.3	plots	200	20	4000	9	36000	9	36000	> 1.5	< 8.0	Woody	Tree	Tree	Lecythidaceae	Barringtonia	Barringtonia macrostachya	Abundance	Total Abundance	15	1	NA
6	Cleary and Priadjati	2005	Vegetation Response to burning in a rain forest Borno	Plant Ecology	177	145	163	DOI:﻿10.1007/s11258-005-2107-0	Asia	Indonesia	﻿Sungai Wain Pro- tected Forest Reserve	﻿Sungai Wain Pro- tected Forest Reserve	-1.16	116.54	40	140	90	Protected	Rainforest	TSMBF	Fire-senstitve	Burned-unburned	Non-prescribed	1	0.77	1.3	plots	200	20	4000	9	36000	9	36000	> 1.5	< 8.0	Woody	NA	Tree	Lauraceae	Beilschmiedia	Beilschmiedia sp.	Abundance	Total Abundance	11	1	NA
6	Cleary and Priadjati	2005	Vegetation Response to burning in a rain forest Borno	Plant Ecology	177	145	163	DOI:﻿10.1007/s11258-005-2107-0	Asia	Indonesia	﻿Sungai Wain Pro- tected Forest Reserve	﻿Sungai Wain Pro- tected Forest Reserve	-1.16	116.54	40	140	90	Protected	Rainforest	TSMBF	Fire-senstitve	Burned-unburned	Non-prescribed	1	0.77	1.3	plots	200	20	4000	9	36000	9	36000	> 1.5	< 8.0	Woody	Tree	Tree	Anacardiaceae	Bouea	Bouea oppositifolia	Abundance	Total Abundance	1	0	NA
6	Cleary and Priadjati	2005	Vegetation Response to burning in a rain forest Borno	Plant Ecology	177	145	163	DOI:﻿10.1007/s11258-005-2107-0	Asia	Indonesia	﻿Sungai Wain Pro- tected Forest Reserve	﻿Sungai Wain Pro- tected Forest Reserve	-1.16	116.54	40	140	90	Protected	Rainforest	TSMBF	Fire-senstitve	Burned-unburned	Non-prescribed	1	0.77	1.3	plots	200	20	4000	9	36000	9	36000	> 1.5	< 8.0	Woody	Tree	Tree	Anacardiaceae	Buchanania	Buchanania sessilifolia	Abundance	Total Abundance	1	0	NA
6	Cleary and Priadjati	2005	Vegetation Response to burning in a rain forest Borno	Plant Ecology	177	145	163	DOI:﻿10.1007/s11258-005-2107-0	Asia	Indonesia	﻿Sungai Wain Pro- tected Forest Reserve	﻿Sungai Wain Pro- tected Forest Reserve	-1.16	116.54	40	140	90	Protected	Rainforest	TSMBF	Fire-senstitve	Burned-unburned	Non-prescribed	1	0.77	1.3	plots	200	20	4000	9	36000	9	36000	> 1.5	< 8.0	Woody	Tree	Tree	Calophyllaceae	Calophyllum	Calophyllum nodosum	Abundance	Total Abundance	3	0	NA
6	Cleary and Priadjati	2005	Vegetation Response to burning in a rain forest Borno	Plant Ecology	177	145	163	DOI:﻿10.1007/s11258-005-2107-0	Asia	Indonesia	﻿Sungai Wain Pro- tected Forest Reserve	﻿Sungai Wain Pro- tected Forest Reserve	-1.16	116.54	40	140	90	Protected	Rainforest	TSMBF	Fire-senstitve	Burned-unburned	Non-prescribed	1	0.77	1.3	plots	200	20	4000	9	36000	9	36000	> 1.5	< 8.0	Woody	Tree	Tree	Calophyllaceae	Calophyllum	Calophyllum wallichianum	Abundance	Total Abundance	1	0	NA
6	Cleary and Priadjati	2005	Vegetation Response to burning in a rain forest Borno	Plant Ecology	177	145	163	DOI:﻿10.1007/s11258-005-2107-0	Asia	Indonesia	﻿Sungai Wain Pro- tected Forest Reserve	﻿Sungai Wain Pro- tected Forest Reserve	-1.16	116.54	40	140	90	Protected	Rainforest	TSMBF	Fire-senstitve	Burned-unburned	Non-prescribed	1	0.77	1.3	plots	200	20	4000	9	36000	9	36000	> 1.5	< 8.0	Woody	Tree	Tree	Burseraceae	Canarium	Canarium sp.	Abundance	Total Abundance	12	0	NA
6	Cleary and Priadjati	2005	Vegetation Response to burning in a rain forest Borno	Plant Ecology	177	145	163	DOI:﻿10.1007/s11258-005-2107-0	Asia	Indonesia	﻿Sungai Wain Pro- tected Forest Reserve	﻿Sungai Wain Pro- tected Forest Reserve	-1.16	116.54	40	140	90	Protected	Rainforest	TSMBF	Fire-senstitve	Burned-unburned	Non-prescribed	1	0.77	1.3	plots	200	20	4000	9	36000	9	36000	> 1.5	< 8.0	Woody	Tree	Tree	Fagaceae	Castanopsis	Castanopsis fulva	Abundance	Total Abundance	4	0	NA
6	Cleary and Priadjati	2005	Vegetation Response to burning in a rain forest Borno	Plant Ecology	177	145	163	DOI:﻿10.1007/s11258-005-2107-0	Asia	Indonesia	﻿Sungai Wain Pro- tected Forest Reserve	﻿Sungai Wain Pro- tected Forest Reserve	-1.16	116.54	40	140	90	Protected	Rainforest	TSMBF	Fire-senstitve	Burned-unburned	Non-prescribed	1	0.77	1.3	plots	200	20	4000	9	36000	9	36000	> 1.5	< 8.0	Woody	Tree	Tree	Peraceae	Chaetocarpus	Chaetocarpus castanocarpus	Abundance	Total Abundance	8	0	LC
6	Cleary and Priadjati	2005	Vegetation Response to burning in a rain forest Borno	Plant Ecology	177	145	163	DOI:﻿10.1007/s11258-005-2107-0	Asia	Indonesia	﻿Sungai Wain Pro- tected Forest Reserve	﻿Sungai Wain Pro- tected Forest Reserve	-1.16	116.54	40	140	90	Protected	Rainforest	TSMBF	Fire-senstitve	Burned-unburned	Non-prescribed	1	0.77	1.3	plots	200	20	4000	9	36000	9	36000	> 1.5	< 8.0	Woody	Tree	Tree	Lauraceae	﻿Cinnamomum	﻿Cinnamomum sp.	Abundance	Total Abundance	1	0	NA
6	Cleary and Priadjati	2005	Vegetation Response to burning in a rain forest Borno	Plant Ecology	177	145	163	DOI:﻿10.1007/s11258-005-2107-0	Asia	Indonesia	﻿Sungai Wain Pro- tected Forest Reserve	﻿Sungai Wain Pro- tected Forest Reserve	-1.16	116.54	40	140	90	Protected	Rainforest	TSMBF	Fire-senstitve	Burned-unburned	Non-prescribed	1	0.77	1.3	plots	200	20	4000	9	36000	9	36000	> 1.5	< 8.0	Woody	NA	Tree	Phyllanthaceae	Cleistanthus	Cleistanthus sp.	Abundance	Total Abundance	28	0	NA
6	Cleary and Priadjati	2005	Vegetation Response to burning in a rain forest Borno	Plant Ecology	177	145	163	DOI:﻿10.1007/s11258-005-2107-0	Asia	Indonesia	﻿Sungai Wain Pro- tected Forest Reserve	﻿Sungai Wain Pro- tected Forest Reserve	-1.16	116.54	40	140	90	Protected	Rainforest	TSMBF	Fire-senstitve	Burned-unburned	Non-prescribed	1	0.77	1.3	plots	200	20	4000	9	36000	9	36000	> 1.5	< 8.0	Woody	Shrub	Shrub	Lamiaceae	Clerodendrum	Clerodendrum disparifolium	Abundance	Total Abundance	1	0	LC
6	Cleary and Priadjati	2005	Vegetation Response to burning in a rain forest Borno	Plant Ecology	177	145	163	DOI:﻿10.1007/s11258-005-2107-0	Asia	Indonesia	﻿Sungai Wain Pro- tected Forest Reserve	﻿Sungai Wain Pro- tected Forest Reserve	-1.16	116.54	40	140	90	Protected	Rainforest	TSMBF	Fire-senstitve	Burned-unburned	Non-prescribed	1	0.77	1.3	plots	200	20	4000	9	36000	9	36000	> 1.5	< 8.0	Woody	Tree	Tree	Dipterocarpaceae	Cotylelobium	Cotylelobium melanoxylon	Abundance	Total Abundance	20	1	LC
6	Cleary and Priadjati	2005	Vegetation Response to burning in a rain forest Borno	Plant Ecology	177	145	163	DOI:﻿10.1007/s11258-005-2107-0	Asia	Indonesia	﻿Sungai Wain Pro- tected Forest Reserve	﻿Sungai Wain Pro- tected Forest Reserve	-1.16	116.54	40	140	90	Protected	Rainforest	TSMBF	Fire-senstitve	Burned-unburned	Non-prescribed	1	0.77	1.3	plots	200	20	4000	9	36000	9	36000	> 1.5	< 8.0	Woody	Tree	Tree	Euphorbiaceae	Croton	Croton argyratus	Abundance	Total Abundance	5	0	LC
6	Cleary and Priadjati	2005	Vegetation Response to burning in a rain forest Borno	Plant Ecology	177	145	163	DOI:﻿10.1007/s11258-005-2107-0	Asia	Indonesia	﻿Sungai Wain Pro- tected Forest Reserve	﻿Sungai Wain Pro- tected Forest Reserve	-1.16	116.54	40	140	90	Protected	Rainforest	TSMBF	Fire-senstitve	Burned-unburned	Non-prescribed	1	0.77	1.3	plots	200	20	4000	9	36000	9	36000	> 1.5	< 8.0	Woody	Tree	Tree	Fabaceae	Crudia	Crudia bantamensis	Abundance	Total Abundance	14	1	NA
6	Cleary and Priadjati	2005	Vegetation Response to burning in a rain forest Borno	Plant Ecology	177	145	163	DOI:﻿10.1007/s11258-005-2107-0	Asia	Indonesia	﻿Sungai Wain Pro- tected Forest Reserve	﻿Sungai Wain Pro- tected Forest Reserve	-1.16	116.54	40	140	90	Protected	Rainforest	TSMBF	Fire-senstitve	Burned-unburned	Non-prescribed	1	0.77	1.3	plots	200	20	4000	9	36000	9	36000	> 1.5	< 8.0	Woody	Tree	Tree	﻿Crypteroniaceae	Crypteronia	Crypteronia griffithii	Abundance	Total Abundance	2	0	NA
6	Cleary and Priadjati	2005	Vegetation Response to burning in a rain forest Borno	Plant Ecology	177	145	163	DOI:﻿10.1007/s11258-005-2107-0	Asia	Indonesia	﻿Sungai Wain Pro- tected Forest Reserve	﻿Sungai Wain Pro- tected Forest Reserve	-1.16	116.54	40	140	90	Protected	Rainforest	TSMBF	Fire-senstitve	Burned-unburned	Non-prescribed	1	0.77	1.3	plots	200	20	4000	9	36000	9	36000	> 1.5	< 8.0	Woody	Tree	Tree	Lauraceae	Cryptocarya	Cryptocarya crassinervia	Abundance	Total Abundance	9	0	NA
6	Cleary and Priadjati	2005	Vegetation Response to burning in a rain forest Borno	Plant Ecology	177	145	163	DOI:﻿10.1007/s11258-005-2107-0	Asia	Indonesia	﻿Sungai Wain Pro- tected Forest Reserve	﻿Sungai Wain Pro- tected Forest Reserve	-1.16	116.54	40	140	90	Protected	Rainforest	TSMBF	Fire-senstitve	Burned-unburned	Non-prescribed	1	0.77	1.3	plots	200	20	4000	9	36000	9	36000	> 1.5	< 8.0	Woody	Tree	Tree	﻿Burseraceae	Dacryodes	Dacryodes rostrata	Abundance	Total Abundance	46	0	LC
6	Cleary and Priadjati	2005	Vegetation Response to burning in a rain forest Borno	Plant Ecology	177	145	163	DOI:﻿10.1007/s11258-005-2107-0	Asia	Indonesia	﻿Sungai Wain Pro- tected Forest Reserve	﻿Sungai Wain Pro- tected Forest Reserve	-1.16	116.54	40	140	90	Protected	Rainforest	TSMBF	Fire-senstitve	Burned-unburned	Non-prescribed	1	0.77	1.3	plots	200	20	4000	9	36000	9	36000	> 1.5	< 8.0	Woody	Tree	Tree	﻿Burseraceae	Dacryodes	Dacryodes rugosa	Abundance	Total Abundance	7	0	LC
6	Cleary and Priadjati	2005	Vegetation Response to burning in a rain forest Borno	Plant Ecology	177	145	163	DOI:﻿10.1007/s11258-005-2107-0	Asia	Indonesia	﻿Sungai Wain Pro- tected Forest Reserve	﻿Sungai Wain Pro- tected Forest Reserve	-1.16	116.54	40	140	90	Protected	Rainforest	TSMBF	Fire-senstitve	Burned-unburned	Non-prescribed	1	0.77	1.3	plots	200	20	4000	9	36000	9	36000	> 1.5	< 8.0	Woody	NA	Tree	Lauraceae	Dehaasia	Dehaasia sp.	Abundance	Total Abundance	7	0	NA
6	Cleary and Priadjati	2005	Vegetation Response to burning in a rain forest Borno	Plant Ecology	177	145	163	DOI:﻿10.1007/s11258-005-2107-0	Asia	Indonesia	﻿Sungai Wain Pro- tected Forest Reserve	﻿Sungai Wain Pro- tected Forest Reserve	-1.16	116.54	40	140	90	Protected	Rainforest	TSMBF	Fire-senstitve	Burned-unburned	Non-prescribed	1	0.77	1.3	plots	200	20	4000	9	36000	9	36000	> 1.5	< 8.0	Woody	Tree	Tree	Leguminosae	Dialium	Dialium indum	Abundance	Total Abundance	3	0	NA
6	Cleary and Priadjati	2005	Vegetation Response to burning in a rain forest Borno	Plant Ecology	177	145	163	DOI:﻿10.1007/s11258-005-2107-0	Asia	Indonesia	﻿Sungai Wain Pro- tected Forest Reserve	﻿Sungai Wain Pro- tected Forest Reserve	-1.16	116.54	40	140	90	Protected	Rainforest	TSMBF	Fire-senstitve	Burned-unburned	Non-prescribed	1	0.77	1.3	plots	200	20	4000	9	36000	9	36000	> 1.5	< 8.0	Woody	NA	Tree	﻿Dilleniaceae	Dillenia	Dillenia sp.	Abundance	Total Abundance	8	0	NA
6	Cleary and Priadjati	2005	Vegetation Response to burning in a rain forest Borno	Plant Ecology	177	145	163	DOI:﻿10.1007/s11258-005-2107-0	Asia	Indonesia	﻿Sungai Wain Pro- tected Forest Reserve	﻿Sungai Wain Pro- tected Forest Reserve	-1.16	116.54	40	140	90	Protected	Rainforest	TSMBF	Fire-senstitve	Burned-unburned	Non-prescribed	1	0.77	1.3	plots	200	20	4000	9	36000	9	36000	> 1.5	< 8.0	Woody	Tree	Tree	Sapindaceae	Dimocarpus	Dimocarpus longan	Abundance	Total Abundance	5	0	NT
6	Cleary and Priadjati	2005	Vegetation Response to burning in a rain forest Borno	Plant Ecology	177	145	163	DOI:﻿10.1007/s11258-005-2107-0	Asia	Indonesia	﻿Sungai Wain Pro- tected Forest Reserve	﻿Sungai Wain Pro- tected Forest Reserve	-1.16	116.54	40	140	90	Protected	Rainforest	TSMBF	Fire-senstitve	Burned-unburned	Non-prescribed	1	0.77	1.3	plots	200	20	4000	9	36000	9	36000	> 1.5	< 8.0	Woody	Tree	Tree	Euphorbiaceae	Dimorphocalyx	Dimorphocalyx muricatus	Abundance	Total Abundance	4	0	NA
6	Cleary and Priadjati	2005	Vegetation Response to burning in a rain forest Borno	Plant Ecology	177	145	163	DOI:﻿10.1007/s11258-005-2107-0	Asia	Indonesia	﻿Sungai Wain Pro- tected Forest Reserve	﻿Sungai Wain Pro- tected Forest Reserve	-1.16	116.54	40	140	90	Protected	Rainforest	TSMBF	Fire-senstitve	Burned-unburned	Non-prescribed	1	0.77	1.3	plots	200	20	4000	9	36000	9	36000	> 1.5	< 8.0	Woody	NA	Tree	Ebenaceae	Diospyros	Diospyros sp.	Abundance	Total Abundance	23	0	NA
6	Cleary and Priadjati	2005	Vegetation Response to burning in a rain forest Borno	Plant Ecology	177	145	163	DOI:﻿10.1007/s11258-005-2107-0	Asia	Indonesia	﻿Sungai Wain Pro- tected Forest Reserve	﻿Sungai Wain Pro- tected Forest Reserve	-1.16	116.54	40	140	90	Protected	Rainforest	TSMBF	Fire-senstitve	Burned-unburned	Non-prescribed	1	0.77	1.3	plots	200	20	4000	9	36000	9	36000	> 1.5	< 8.0	Woody	Tree	Tree	Dipterocarpaceae	Dipterocarpus	Dipterocarpus confertus	Abundance	Total Abundance	22	0	NT
6	Cleary and Priadjati	2005	Vegetation Response to burning in a rain forest Borno	Plant Ecology	177	145	163	DOI:﻿10.1007/s11258-005-2107-0	Asia	Indonesia	﻿Sungai Wain Pro- tected Forest Reserve	﻿Sungai Wain Pro- tected Forest Reserve	-1.16	116.54	40	140	90	Protected	Rainforest	TSMBF	Fire-senstitve	Burned-unburned	Non-prescribed	1	0.77	1.3	plots	200	20	4000	9	36000	9	36000	> 1.5	< 8.0	Woody	Tree	Tree	Dipterocarpaceae	Dipterocarpus	Dipterocarpus cornutus	Abundance	Total Abundance	12	2	CR
6	Cleary and Priadjati	2005	Vegetation Response to burning in a rain forest Borno	Plant Ecology	177	145	163	DOI:﻿10.1007/s11258-005-2107-0	Asia	Indonesia	﻿Sungai Wain Pro- tected Forest Reserve	﻿Sungai Wain Pro- tected Forest Reserve	-1.16	116.54	40	140	90	Protected	Rainforest	TSMBF	Fire-senstitve	Burned-unburned	Non-prescribed	1	0.77	1.3	plots	200	20	4000	9	36000	9	36000	> 1.5	< 8.0	Woody	Tree	Tree	Dipterocarpaceae	Dipterocarpus	Dipterocarpus tempehes	Abundance	Total Abundance	10	0	EN
6	Cleary and Priadjati	2005	Vegetation Response to burning in a rain forest Borno	Plant Ecology	177	145	163	DOI:﻿10.1007/s11258-005-2107-0	Asia	Indonesia	﻿Sungai Wain Pro- tected Forest Reserve	﻿Sungai Wain Pro- tected Forest Reserve	-1.16	116.54	40	140	90	Protected	Rainforest	TSMBF	Fire-senstitve	Burned-unburned	Non-prescribed	1	0.77	1.3	plots	200	20	4000	9	36000	9	36000	> 1.5	< 8.0	Woody	Tree	Tree	Putranjivaceae	Drypetes	Drypetes kikir	Abundance	Total Abundance	26	2	NA
6	Cleary and Priadjati	2005	Vegetation Response to burning in a rain forest Borno	Plant Ecology	177	145	163	DOI:﻿10.1007/s11258-005-2107-0	Asia	Indonesia	﻿Sungai Wain Pro- tected Forest Reserve	﻿Sungai Wain Pro- tected Forest Reserve	-1.16	116.54	40	140	90	Protected	Rainforest	TSMBF	Fire-senstitve	Burned-unburned	Non-prescribed	1	0.77	1.3	plots	200	20	4000	9	36000	9	36000	> 1.5	< 8.0	Woody	Tree	Tree	Putranjivaceae	Drypetes	Drypetes longifolia	Abundance	Total Abundance	2	0	NA
6	Cleary and Priadjati	2005	Vegetation Response to burning in a rain forest Borno	Plant Ecology	177	145	163	DOI:﻿10.1007/s11258-005-2107-0	Asia	Indonesia	﻿Sungai Wain Pro- tected Forest Reserve	﻿Sungai Wain Pro- tected Forest Reserve	-1.16	116.54	40	140	90	Protected	Rainforest	TSMBF	Fire-senstitve	Burned-unburned	Non-prescribed	1	0.77	1.3	plots	200	20	4000	9	36000	9	36000	> 1.5	< 8.0	Woody	Tree	Tree	Putranjivaceae	Drypetes	Drypetes oblongifolia	Abundance	Total Abundance	1	0	NA
6	Cleary and Priadjati	2005	Vegetation Response to burning in a rain forest Borno	Plant Ecology	177	145	163	DOI:﻿10.1007/s11258-005-2107-0	Asia	Indonesia	﻿Sungai Wain Pro- tected Forest Reserve	﻿Sungai Wain Pro- tected Forest Reserve	-1.16	116.54	40	140	90	Protected	Rainforest	TSMBF	Fire-senstitve	Burned-unburned	Non-prescribed	1	0.77	1.3	plots	200	20	4000	9	36000	9	36000	> 1.5	< 8.0	Woody	NA	Tree	Bombaceae	Durio	Durio sp.	Abundance	Total Abundance	40	1	NA
6	Cleary and Priadjati	2005	Vegetation Response to burning in a rain forest Borno	Plant Ecology	177	145	163	DOI:﻿10.1007/s11258-005-2107-0	Asia	Indonesia	﻿Sungai Wain Pro- tected Forest Reserve	﻿Sungai Wain Pro- tected Forest Reserve	-1.16	116.54	40	140	90	Protected	Rainforest	TSMBF	Fire-senstitve	Burned-unburned	Non-prescribed	1	0.77	1.3	plots	200	20	4000	9	36000	9	36000	> 1.5	< 8.0	Woody	Tree	Tree	Meliaceae	Dysoxylum	Dysoxylum alliaceum	Abundance	Total Abundance	17	0	LC
6	Cleary and Priadjati	2005	Vegetation Response to burning in a rain forest Borno	Plant Ecology	177	145	163	DOI:﻿10.1007/s11258-005-2107-0	Asia	Indonesia	﻿Sungai Wain Pro- tected Forest Reserve	﻿Sungai Wain Pro- tected Forest Reserve	-1.16	116.54	40	140	90	Protected	Rainforest	TSMBF	Fire-senstitve	Burned-unburned	Non-prescribed	1	0.77	1.3	plots	200	20	4000	9	36000	9	36000	> 1.5	< 8.0	Woody	Tree	Tree	﻿Elaeocarpaceae	Elaeocarpus	Elaeocarpus stipularis	Abundance	Total Abundance	4	0	NA
6	Cleary and Priadjati	2005	Vegetation Response to burning in a rain forest Borno	Plant Ecology	177	145	163	DOI:﻿10.1007/s11258-005-2107-0	Asia	Indonesia	﻿Sungai Wain Pro- tected Forest Reserve	﻿Sungai Wain Pro- tected Forest Reserve	-1.16	116.54	40	140	90	Protected	Rainforest	TSMBF	Fire-senstitve	Burned-unburned	Non-prescribed	1	0.77	1.3	plots	200	20	4000	9	36000	9	36000	> 1.5	< 8.0	Woody	Shrub	Shrub	﻿Connaraceae	Ellipanthus	Ellipanthus beccarii	Abundance	Total Abundance	4	0	VU
6	Cleary and Priadjati	2005	Vegetation Response to burning in a rain forest Borno	Plant Ecology	177	145	163	DOI:﻿10.1007/s11258-005-2107-0	Asia	Indonesia	﻿Sungai Wain Pro- tected Forest Reserve	﻿Sungai Wain Pro- tected Forest Reserve	-1.16	116.54	40	140	90	Protected	Rainforest	TSMBF	Fire-senstitve	Burned-unburned	Non-prescribed	1	0.77	1.3	plots	200	20	4000	9	36000	9	36000	> 1.5	< 8.0	Woody	Shrub	Shrub	﻿Connaraceae	Ellipanthus	Ellipanthus tomentosus	Abundance	Total Abundance	2	0	NA
6	Cleary and Priadjati	2005	Vegetation Response to burning in a rain forest Borno	Plant Ecology	177	145	163	DOI:﻿10.1007/s11258-005-2107-0	Asia	Indonesia	﻿Sungai Wain Pro- tected Forest Reserve	﻿Sungai Wain Pro- tected Forest Reserve	-1.16	116.54	40	140	90	Protected	Rainforest	TSMBF	Fire-senstitve	Burned-unburned	Non-prescribed	1	0.77	1.3	plots	200	20	4000	9	36000	9	36000	> 1.5	< 8.0	Woody	Tree	Tree	Lauraceae	Endiandra	Endiandra kingiana	Abundance	Total Abundance	11	0	NA
6	Cleary and Priadjati	2005	Vegetation Response to burning in a rain forest Borno	Plant Ecology	177	145	163	DOI:﻿10.1007/s11258-005-2107-0	Asia	Indonesia	﻿Sungai Wain Pro- tected Forest Reserve	﻿Sungai Wain Pro- tected Forest Reserve	-1.16	116.54	40	140	90	Protected	Rainforest	TSMBF	Fire-senstitve	Burned-unburned	Non-prescribed	1	0.77	1.3	plots	200	20	4000	9	36000	9	36000	> 1.5	< 8.0	Woody	Tree	Tree	Euphorbiaceae	Endospermum	Endospermum peltatum	Abundance	Total Abundance	1	0	LC
6	Cleary and Priadjati	2005	Vegetation Response to burning in a rain forest Borno	Plant Ecology	177	145	163	DOI:﻿10.1007/s11258-005-2107-0	Asia	Indonesia	﻿Sungai Wain Pro- tected Forest Reserve	﻿Sungai Wain Pro- tected Forest Reserve	-1.16	116.54	40	140	90	Protected	Rainforest	TSMBF	Fire-senstitve	Burned-unburned	Non-prescribed	1	0.77	1.3	plots	200	20	4000	9	36000	9	36000	> 1.5	< 8.0	Woody	Tree	Tree	﻿Juglandaceae	Engelhardtia	Engelhardtia serrata	Abundance	Total Abundance	2	0	NA
6	Cleary and Priadjati	2005	Vegetation Response to burning in a rain forest Borno	Plant Ecology	177	145	163	DOI:﻿10.1007/s11258-005-2107-0	Asia	Indonesia	﻿Sungai Wain Pro- tected Forest Reserve	﻿Sungai Wain Pro- tected Forest Reserve	-1.16	116.54	40	140	90	Protected	Rainforest	TSMBF	Fire-senstitve	Burned-unburned	Non-prescribed	1	0.77	1.3	plots	200	20	4000	9	36000	9	36000	> 1.5	< 8.0	Woody	NA	Tree	Myrtaceae	Eugenia	Eugenia sp.	Abundance	Total Abundance	80	3	NA
6	Cleary and Priadjati	2005	Vegetation Response to burning in a rain forest Borno	Plant Ecology	177	145	163	DOI:﻿10.1007/s11258-005-2107-0	Asia	Indonesia	﻿Sungai Wain Pro- tected Forest Reserve	﻿Sungai Wain Pro- tected Forest Reserve	-1.16	116.54	40	140	90	Protected	Rainforest	TSMBF	Fire-senstitve	Burned-unburned	Non-prescribed	1	0.77	1.3	plots	200	20	4000	9	36000	9	36000	> 1.5	< 8.0	Woody	Shrub	Shrub	﻿Simaroubaceae	Eurycoma	Eurycoma longifolia	Abundance	Total Abundance	10	0	NA
6	Cleary and Priadjati	2005	Vegetation Response to burning in a rain forest Borno	Plant Ecology	177	145	163	DOI:﻿10.1007/s11258-005-2107-0	Asia	Indonesia	﻿Sungai Wain Pro- tected Forest Reserve	﻿Sungai Wain Pro- tected Forest Reserve	-1.16	116.54	40	140	90	Protected	Rainforest	TSMBF	Fire-senstitve	Burned-unburned	Non-prescribed	1	0.77	1.3	plots	200	20	4000	9	36000	9	36000	> 1.5	< 8.0	Woody	Tree	Tree	﻿Lauraceae	Eusideroxylon	Eusideroxylon zwageri	Abundance	Total Abundance	12	0	VU
6	Cleary and Priadjati	2005	Vegetation Response to burning in a rain forest Borno	Plant Ecology	177	145	163	DOI:﻿10.1007/s11258-005-2107-0	Asia	Indonesia	﻿Sungai Wain Pro- tected Forest Reserve	﻿Sungai Wain Pro- tected Forest Reserve	-1.16	116.54	40	140	90	Protected	Rainforest	TSMBF	Fire-senstitve	Burned-unburned	Non-prescribed	1	0.77	1.3	plots	200	20	4000	9	36000	9	36000	> 1.5	< 8.0	Woody	Shrub	Shrub	﻿Loganiaceae	Fagraea	Fagraea racemosa	Abundance	Total Abundance	2	0	NA
6	Cleary and Priadjati	2005	Vegetation Response to burning in a rain forest Borno	Plant Ecology	177	145	163	DOI:﻿10.1007/s11258-005-2107-0	Asia	Indonesia	﻿Sungai Wain Pro- tected Forest Reserve	﻿Sungai Wain Pro- tected Forest Reserve	-1.16	116.54	40	140	90	Protected	Rainforest	TSMBF	Fire-senstitve	Burned-unburned	Non-prescribed	1	0.77	1.3	plots	200	20	4000	9	36000	9	36000	> 1.5	< 8.0	Woody	Tree	Tree	Moraceae	Ficus	Ficus sp.	Abundance	Total Abundance	1	0	NA
6	Cleary and Priadjati	2005	Vegetation Response to burning in a rain forest Borno	Plant Ecology	177	145	163	DOI:﻿10.1007/s11258-005-2107-0	Asia	Indonesia	﻿Sungai Wain Pro- tected Forest Reserve	﻿Sungai Wain Pro- tected Forest Reserve	-1.16	116.54	40	140	90	Protected	Rainforest	TSMBF	Fire-senstitve	Burned-unburned	Non-prescribed	1	0.77	1.3	plots	200	20	4000	9	36000	9	36000	> 1.5	< 8.0	Woody	Tree	Tree	Fabaceae	Fordia	Fordia splendidissima	Abundance	Total Abundance	65	2	LC
6	Cleary and Priadjati	2005	Vegetation Response to burning in a rain forest Borno	Plant Ecology	177	145	163	DOI:﻿10.1007/s11258-005-2107-0	Asia	Indonesia	﻿Sungai Wain Pro- tected Forest Reserve	﻿Sungai Wain Pro- tected Forest Reserve	-1.16	116.54	40	140	90	Protected	Rainforest	TSMBF	Fire-senstitve	Burned-unburned	Non-prescribed	1	0.77	1.3	plots	200	20	4000	9	36000	9	36000	> 1.5	< 8.0	Woody	Shrub	Shrub	Euphorbiaceae	Galearia	Galearia fulva	Abundance	Total Abundance	2	0	NA
6	Cleary and Priadjati	2005	Vegetation Response to burning in a rain forest Borno	Plant Ecology	177	145	163	DOI:﻿10.1007/s11258-005-2107-0	Asia	Indonesia	﻿Sungai Wain Pro- tected Forest Reserve	﻿Sungai Wain Pro- tected Forest Reserve	-1.16	116.54	40	140	90	Protected	Rainforest	TSMBF	Fire-senstitve	Burned-unburned	Non-prescribed	1	0.77	1.3	plots	200	20	4000	9	36000	9	36000	> 1.5	< 8.0	Woody	Tree	Tree	﻿Guttiferae	Garcinia	Garcinia sp.	Abundance	Total Abundance	9	0	NA
6	Cleary and Priadjati	2005	Vegetation Response to burning in a rain forest Borno	Plant Ecology	177	145	163	DOI:﻿10.1007/s11258-005-2107-0	Asia	Indonesia	﻿Sungai Wain Pro- tected Forest Reserve	﻿Sungai Wain Pro- tected Forest Reserve	-1.16	116.54	40	140	90	Protected	Rainforest	TSMBF	Fire-senstitve	Burned-unburned	Non-prescribed	1	0.77	1.3	plots	200	20	4000	9	36000	9	36000	> 1.5	< 8.0	Woody	Shrub	Shrub	﻿Guttiferae	Gardenia	Gardenia sp.	Abundance	Total Abundance	2	0	NA
6	Cleary and Priadjati	2005	Vegetation Response to burning in a rain forest Borno	Plant Ecology	177	145	163	DOI:﻿10.1007/s11258-005-2107-0	Asia	Indonesia	﻿Sungai Wain Pro- tected Forest Reserve	﻿Sungai Wain Pro- tected Forest Reserve	-1.16	116.54	40	140	90	Protected	Rainforest	TSMBF	Fire-senstitve	Burned-unburned	Non-prescribed	1	0.77	1.3	plots	200	20	4000	9	36000	9	36000	> 1.5	< 8.0	Woody	Tree	Tree	﻿Ulmaceae	Gironniera	Gironniera nervosa	Abundance	Total Abundance	35	0	NA
6	Cleary and Priadjati	2005	Vegetation Response to burning in a rain forest Borno	Plant Ecology	177	145	163	DOI:﻿10.1007/s11258-005-2107-0	Asia	Indonesia	﻿Sungai Wain Pro- tected Forest Reserve	﻿Sungai Wain Pro- tected Forest Reserve	-1.16	116.54	40	140	90	Protected	Rainforest	TSMBF	Fire-senstitve	Burned-unburned	Non-prescribed	1	0.77	1.3	plots	200	20	4000	9	36000	9	36000	> 1.5	< 8.0	Woody	NA	Tree	﻿Anacardiaceae	Gluta	Gluta sp.	Abundance	Total Abundance	18	0	NA
6	Cleary and Priadjati	2005	Vegetation Response to burning in a rain forest Borno	Plant Ecology	177	145	163	DOI:﻿10.1007/s11258-005-2107-0	Asia	Indonesia	﻿Sungai Wain Pro- tected Forest Reserve	﻿Sungai Wain Pro- tected Forest Reserve	-1.16	116.54	40	140	90	Protected	Rainforest	TSMBF	Fire-senstitve	Burned-unburned	Non-prescribed	1	0.77	1.3	plots	200	20	4000	9	36000	9	36000	> 1.5	< 8.0	Woody	Shrub	Shrub	﻿Ochnaceae	Gomphia	Gomphia serrata	Abundance	Total Abundance	2	0	LC
6	Cleary and Priadjati	2005	Vegetation Response to burning in a rain forest Borno	Plant Ecology	177	145	163	DOI:﻿10.1007/s11258-005-2107-0	Asia	Indonesia	﻿Sungai Wain Pro- tected Forest Reserve	﻿Sungai Wain Pro- tected Forest Reserve	-1.16	116.54	40	140	90	Protected	Rainforest	TSMBF	Fire-senstitve	Burned-unburned	Non-prescribed	1	0.77	1.3	plots	200	20	4000	9	36000	9	36000	> 1.5	< 8.0	Woody	NA	Tree	﻿Annonaceae	Goniothalamus	Goniothalamus sp.	Abundance	Total Abundance	3	1	NA
6	Cleary and Priadjati	2005	Vegetation Response to burning in a rain forest Borno	Plant Ecology	177	145	163	DOI:﻿10.1007/s11258-005-2107-0	Asia	Indonesia	﻿Sungai Wain Pro- tected Forest Reserve	﻿Sungai Wain Pro- tected Forest Reserve	-1.16	116.54	40	140	90	Protected	Rainforest	TSMBF	Fire-senstitve	Burned-unburned	Non-prescribed	1	0.77	1.3	plots	200	20	4000	9	36000	9	36000	> 1.5	< 8.0	Woody	NA	Tree	﻿Icacinaceae	Gonocaryum	Gonocaryum sp.	Abundance	Total Abundance	3	0	NA
6	Cleary and Priadjati	2005	Vegetation Response to burning in a rain forest Borno	Plant Ecology	177	145	163	DOI:﻿10.1007/s11258-005-2107-0	Asia	Indonesia	﻿Sungai Wain Pro- tected Forest Reserve	﻿Sungai Wain Pro- tected Forest Reserve	-1.16	116.54	40	140	90	Protected	Rainforest	TSMBF	Fire-senstitve	Burned-unburned	Non-prescribed	1	0.77	1.3	plots	200	20	4000	9	36000	9	36000	> 1.5	< 8.0	Woody	Tree	Tree	﻿Thymelaeaceae	Gonystylus	Gonystylus affinis	Abundance	Total Abundance	8	1	VU
6	Cleary and Priadjati	2005	Vegetation Response to burning in a rain forest Borno	Plant Ecology	177	145	163	DOI:﻿10.1007/s11258-005-2107-0	Asia	Indonesia	﻿Sungai Wain Pro- tected Forest Reserve	﻿Sungai Wain Pro- tected Forest Reserve	-1.16	116.54	40	140	90	Protected	Rainforest	TSMBF	Fire-senstitve	Burned-unburned	Non-prescribed	1	0.77	1.3	plots	200	20	4000	9	36000	9	36000	> 1.5	< 8.0	Woody	Tree	Tree	﻿Theaceae	Gordonia	Gordonia borneensis	Abundance	Total Abundance	3	0	NA
6	Cleary and Priadjati	2005	Vegetation Response to burning in a rain forest Borno	Plant Ecology	177	145	163	DOI:﻿10.1007/s11258-005-2107-0	Asia	Indonesia	﻿Sungai Wain Pro- tected Forest Reserve	﻿Sungai Wain Pro- tected Forest Reserve	-1.16	116.54	40	140	90	Protected	Rainforest	TSMBF	Fire-senstitve	Burned-unburned	Non-prescribed	1	0.77	1.3	plots	200	20	4000	9	36000	9	36000	> 1.5	< 8.0	Woody	NA	Tree	﻿Myristicaceae	﻿Gymnacranthera	﻿Gymnacranthera sp.	Abundance	Total Abundance	6	0	NA
6	Cleary and Priadjati	2005	Vegetation Response to burning in a rain forest Borno	Plant Ecology	177	145	163	DOI:﻿10.1007/s11258-005-2107-0	Asia	Indonesia	﻿Sungai Wain Pro- tected Forest Reserve	﻿Sungai Wain Pro- tected Forest Reserve	-1.16	116.54	40	140	90	Protected	Rainforest	TSMBF	Fire-senstitve	Burned-unburned	Non-prescribed	1	0.77	1.3	plots	200	20	4000	9	36000	9	36000	> 1.5	< 8.0	Woody	NA	Tree	﻿Sterculiaceae	Heritiera	Heritiera sp.	Abundance	Total Abundance	1	0	NA
6	Cleary and Priadjati	2005	Vegetation Response to burning in a rain forest Borno	Plant Ecology	177	145	163	DOI:﻿10.1007/s11258-005-2107-0	Asia	Indonesia	﻿Sungai Wain Pro- tected Forest Reserve	﻿Sungai Wain Pro- tected Forest Reserve	-1.16	116.54	40	140	90	Protected	Rainforest	TSMBF	Fire-senstitve	Burned-unburned	Non-prescribed	1	0.77	1.3	plots	200	20	4000	9	36000	9	36000	> 1.5	< 8.0	Woody	Tree	Tree	﻿Dipterocarpaceae	Hopea	Hopea dryobalanoides	Abundance	Total Abundance	3	0	LC
6	Cleary and Priadjati	2005	Vegetation Response to burning in a rain forest Borno	Plant Ecology	177	145	163	DOI:﻿10.1007/s11258-005-2107-0	Asia	Indonesia	﻿Sungai Wain Pro- tected Forest Reserve	﻿Sungai Wain Pro- tected Forest Reserve	-1.16	116.54	40	140	90	Protected	Rainforest	TSMBF	Fire-senstitve	Burned-unburned	Non-prescribed	1	0.77	1.3	plots	200	20	4000	9	36000	9	36000	> 1.5	< 8.0	Woody	Tree	Tree	﻿Dipterocarpaceae	Hopea	Hopea mengerawan	Abundance	Total Abundance	3	0	CR
6	Cleary and Priadjati	2005	Vegetation Response to burning in a rain forest Borno	Plant Ecology	177	145	163	DOI:﻿10.1007/s11258-005-2107-0	Asia	Indonesia	﻿Sungai Wain Pro- tected Forest Reserve	﻿Sungai Wain Pro- tected Forest Reserve	-1.16	116.54	40	140	90	Protected	Rainforest	TSMBF	Fire-senstitve	Burned-unburned	Non-prescribed	1	0.77	1.3	plots	200	20	4000	9	36000	9	36000	> 1.5	< 8.0	Woody	Tree	Tree	﻿Dipterocarpaceae	Hopea	Hopea rudiformis	Abundance	Total Abundance	0	1	CR
6	Cleary and Priadjati	2005	Vegetation Response to burning in a rain forest Borno	Plant Ecology	177	145	163	DOI:﻿10.1007/s11258-005-2107-0	Asia	Indonesia	﻿Sungai Wain Pro- tected Forest Reserve	﻿Sungai Wain Pro- tected Forest Reserve	-1.16	116.54	40	140	90	Protected	Rainforest	TSMBF	Fire-senstitve	Burned-unburned	Non-prescribed	1	0.77	1.3	plots	200	20	4000	9	36000	9	36000	> 1.5	< 8.0	Woody	Tree	Tree	﻿Myristicaceae	Horsfieldia	Horsfieldia grandis	Abundance	Total Abundance	1	0	LC
6	Cleary and Priadjati	2005	Vegetation Response to burning in a rain forest Borno	Plant Ecology	177	145	163	DOI:﻿10.1007/s11258-005-2107-0	Asia	Indonesia	﻿Sungai Wain Pro- tected Forest Reserve	﻿Sungai Wain Pro- tected Forest Reserve	-1.16	116.54	40	140	90	Protected	Rainforest	TSMBF	Fire-senstitve	Burned-unburned	Non-prescribed	1	0.77	1.3	plots	200	20	4000	9	36000	9	36000	> 1.5	< 8.0	Woody	Tree	Tree	﻿Flacourtiaceae	Hydnocarpus	Hydnocarpus polypetala	Abundance	Total Abundance	3	0	NA
6	Cleary and Priadjati	2005	Vegetation Response to burning in a rain forest Borno	Plant Ecology	177	145	163	DOI:﻿10.1007/s11258-005-2107-0	Asia	Indonesia	﻿Sungai Wain Pro- tected Forest Reserve	﻿Sungai Wain Pro- tected Forest Reserve	-1.16	116.54	40	140	90	Protected	Rainforest	TSMBF	Fire-senstitve	Burned-unburned	Non-prescribed	1	0.77	1.3	plots	200	20	4000	9	36000	9	36000	> 1.5	< 8.0	Woody	NA	Tree	﻿Rubiaceae	Hypobathrum	Hypobathrum sp.	Abundance	Total Abundance	6	0	NA
6	Cleary and Priadjati	2005	Vegetation Response to burning in a rain forest Borno	Plant Ecology	177	145	163	DOI:﻿10.1007/s11258-005-2107-0	Asia	Indonesia	﻿Sungai Wain Pro- tected Forest Reserve	﻿Sungai Wain Pro- tected Forest Reserve	-1.16	116.54	40	140	90	Protected	Rainforest	TSMBF	Fire-senstitve	Burned-unburned	Non-prescribed	1	0.77	1.3	plots	200	20	4000	9	36000	9	36000	> 1.5	< 8.0	Woody	Tree	Tree	﻿Aquifoliaceae	Ilex	Ilex cymosa	Abundance	Total Abundance	1	0	LC
6	Cleary and Priadjati	2005	Vegetation Response to burning in a rain forest Borno	Plant Ecology	177	145	163	DOI:﻿10.1007/s11258-005-2107-0	Asia	Indonesia	﻿Sungai Wain Pro- tected Forest Reserve	﻿Sungai Wain Pro- tected Forest Reserve	-1.16	116.54	40	140	90	Protected	Rainforest	TSMBF	Fire-senstitve	Burned-unburned	Non-prescribed	1	0.77	1.3	plots	200	20	4000	9	36000	9	36000	> 1.5	< 8.0	Woody	Tree	Tree	Irvingaceae	Irvingia	Irvingia malayana	Abundance	Total Abundance	1	0	LC
6	Cleary and Priadjati	2005	Vegetation Response to burning in a rain forest Borno	Plant Ecology	177	145	163	DOI:﻿10.1007/s11258-005-2107-0	Asia	Indonesia	﻿Sungai Wain Pro- tected Forest Reserve	﻿Sungai Wain Pro- tected Forest Reserve	-1.16	116.54	40	140	90	Protected	Rainforest	TSMBF	Fire-senstitve	Burned-unburned	Non-prescribed	1	0.77	1.3	plots	200	20	4000	9	36000	9	36000	> 1.5	< 8.0	Woody	Tree	Tree	﻿Rubiaceae	Ixora	Ixora sp.	Abundance	Total Abundance	11	0	NA
6	Cleary and Priadjati	2005	Vegetation Response to burning in a rain forest Borno	Plant Ecology	177	145	163	DOI:﻿10.1007/s11258-005-2107-0	Asia	Indonesia	﻿Sungai Wain Pro- tected Forest Reserve	﻿Sungai Wain Pro- tected Forest Reserve	-1.16	116.54	40	140	90	Protected	Rainforest	TSMBF	Fire-senstitve	Burned-unburned	Non-prescribed	1	0.77	1.3	plots	200	20	4000	9	36000	9	36000	> 1.5	< 8.0	Woody	NA	Tree	﻿Apocynaceae	Kibatalia	Kibatalia sp.	Abundance	Total Abundance	1	0	NA
6	Cleary and Priadjati	2005	Vegetation Response to burning in a rain forest Borno	Plant Ecology	177	145	163	DOI:﻿10.1007/s11258-005-2107-0	Asia	Indonesia	﻿Sungai Wain Pro- tected Forest Reserve	﻿Sungai Wain Pro- tected Forest Reserve	-1.16	116.54	40	140	90	Protected	Rainforest	TSMBF	Fire-senstitve	Burned-unburned	Non-prescribed	1	0.77	1.3	plots	200	20	4000	9	36000	9	36000	> 1.5	< 8.0	Woody	NA	Tree	﻿Myristicaceae	Knema	Knema sp.	Abundance	Total Abundance	66	5	NA
6	Cleary and Priadjati	2005	Vegetation Response to burning in a rain forest Borno	Plant Ecology	177	145	163	DOI:﻿10.1007/s11258-005-2107-0	Asia	Indonesia	﻿Sungai Wain Pro- tected Forest Reserve	﻿Sungai Wain Pro- tected Forest Reserve	-1.16	116.54	40	140	90	Protected	Rainforest	TSMBF	Fire-senstitve	Burned-unburned	Non-prescribed	1	0.77	1.3	plots	200	20	4000	9	36000	9	36000	> 1.5	< 8.0	Woody	Tree	Tree	﻿Fabaceae	Koompassia	Koompassia malaccensis	Abundance	Total Abundance	8	0	CD
6	Cleary and Priadjati	2005	Vegetation Response to burning in a rain forest Borno	Plant Ecology	177	145	163	DOI:﻿10.1007/s11258-005-2107-0	Asia	Indonesia	﻿Sungai Wain Pro- tected Forest Reserve	﻿Sungai Wain Pro- tected Forest Reserve	-1.16	116.54	40	140	90	Protected	Rainforest	TSMBF	Fire-senstitve	Burned-unburned	Non-prescribed	1	0.77	1.3	plots	200	20	4000	9	36000	9	36000	> 1.5	< 8.0	Woody	Tree	Tree	﻿Anacardiaceae	Koordersiodendron	Koordersiodendron pinnatum	Abundance	Total Abundance	1	0	NA
6	Cleary and Priadjati	2005	Vegetation Response to burning in a rain forest Borno	Plant Ecology	177	145	163	DOI:﻿10.1007/s11258-005-2107-0	Asia	Indonesia	﻿Sungai Wain Pro- tected Forest Reserve	﻿Sungai Wain Pro- tected Forest Reserve	-1.16	116.54	40	140	90	Protected	Rainforest	TSMBF	Fire-senstitve	Burned-unburned	Non-prescribed	1	0.77	1.3	plots	200	20	4000	9	36000	9	36000	> 1.5	< 8.0	Woody	Tree	Tree	﻿Meliaceae	Lansium	Lansium domesticum	Abundance	Total Abundance	1	0	NA
6	Cleary and Priadjati	2005	Vegetation Response to burning in a rain forest Borno	Plant Ecology	177	145	163	DOI:﻿10.1007/s11258-005-2107-0	Asia	Indonesia	﻿Sungai Wain Pro- tected Forest Reserve	﻿Sungai Wain Pro- tected Forest Reserve	-1.16	116.54	40	140	90	Protected	Rainforest	TSMBF	Fire-senstitve	Burned-unburned	Non-prescribed	1	0.77	1.3	plots	200	20	4000	9	36000	9	36000	> 1.5	< 8.0	Woody	NA	Tree	﻿Sapindaceae	Lepisanthes	Lepisanthes sp.	Abundance	Total Abundance	2	1	NA
6	Cleary and Priadjati	2005	Vegetation Response to burning in a rain forest Borno	Plant Ecology	177	145	163	DOI:﻿10.1007/s11258-005-2107-0	Asia	Indonesia	﻿Sungai Wain Pro- tected Forest Reserve	﻿Sungai Wain Pro- tected Forest Reserve	-1.16	116.54	40	140	90	Protected	Rainforest	TSMBF	Fire-senstitve	Burned-unburned	Non-prescribed	1	0.77	1.3	plots	200	20	4000	9	36000	9	36000	> 1.5	< 8.0	Woody	Tree	Tree	﻿Fagaceae	Lithocarpus	Lithocarpus leptogyne	Abundance	Total Abundance	10	0	NA
6	Cleary and Priadjati	2005	Vegetation Response to burning in a rain forest Borno	Plant Ecology	177	145	163	DOI:﻿10.1007/s11258-005-2107-0	Asia	Indonesia	﻿Sungai Wain Pro- tected Forest Reserve	﻿Sungai Wain Pro- tected Forest Reserve	-1.16	116.54	40	140	90	Protected	Rainforest	TSMBF	Fire-senstitve	Burned-unburned	Non-prescribed	1	0.77	1.3	plots	200	20	4000	9	36000	9	36000	> 1.5	< 8.0	Woody	NA	Tree	﻿Lauraceae	Litsea	Litsea sp.	Abundance	Total Abundance	9	1	NA
6	Cleary and Priadjati	2005	Vegetation Response to burning in a rain forest Borno	Plant Ecology	177	145	163	DOI:﻿10.1007/s11258-005-2107-0	Asia	Indonesia	﻿Sungai Wain Pro- tected Forest Reserve	﻿Sungai Wain Pro- tected Forest Reserve	-1.16	116.54	40	140	90	Protected	Rainforest	TSMBF	Fire-senstitve	Burned-unburned	Non-prescribed	1	0.77	1.3	plots	200	20	4000	9	36000	9	36000	> 1.5	< 8.0	Woody	Tree	Tree	﻿Celastraceae	Lophopetalum	Lophopetalum beccarianum	Abundance	Total Abundance	7	0	NA
6	Cleary and Priadjati	2005	Vegetation Response to burning in a rain forest Borno	Plant Ecology	177	145	163	DOI:﻿10.1007/s11258-005-2107-0	Asia	Indonesia	﻿Sungai Wain Pro- tected Forest Reserve	﻿Sungai Wain Pro- tected Forest Reserve	-1.16	116.54	40	140	90	Protected	Rainforest	TSMBF	Fire-senstitve	Burned-unburned	Non-prescribed	1	0.77	1.3	plots	200	20	4000	9	36000	9	36000	> 1.5	< 8.0	Woody	Tree	Tree	Euphorbiaceae	Macaranga	Macaranga aetheadenia	Abundance	Total Abundance	1	0	NA
6	Cleary and Priadjati	2005	Vegetation Response to burning in a rain forest Borno	Plant Ecology	177	145	163	DOI:﻿10.1007/s11258-005-2107-0	Asia	Indonesia	﻿Sungai Wain Pro- tected Forest Reserve	﻿Sungai Wain Pro- tected Forest Reserve	-1.16	116.54	40	140	90	Protected	Rainforest	TSMBF	Fire-senstitve	Burned-unburned	Non-prescribed	1	0.77	1.3	plots	200	20	4000	9	36000	9	36000	> 1.5	< 8.0	Woody	Tree	Tree	Euphorbiaceae	Macaranga	Macaranga gigantea	Abundance	Total Abundance	0	1	NA
6	Cleary and Priadjati	2005	Vegetation Response to burning in a rain forest Borno	Plant Ecology	177	145	163	DOI:﻿10.1007/s11258-005-2107-0	Asia	Indonesia	﻿Sungai Wain Pro- tected Forest Reserve	﻿Sungai Wain Pro- tected Forest Reserve	-1.16	116.54	40	140	90	Protected	Rainforest	TSMBF	Fire-senstitve	Burned-unburned	Non-prescribed	1	0.77	1.3	plots	200	20	4000	9	36000	9	36000	> 1.5	< 8.0	Woody	Tree	Tree	Euphorbiaceae	Macaranga	Macaranga hypoleuca	Abundance	Total Abundance	2	0	NA
6	Cleary and Priadjati	2005	Vegetation Response to burning in a rain forest Borno	Plant Ecology	177	145	163	DOI:﻿10.1007/s11258-005-2107-0	Asia	Indonesia	﻿Sungai Wain Pro- tected Forest Reserve	﻿Sungai Wain Pro- tected Forest Reserve	-1.16	116.54	40	140	90	Protected	Rainforest	TSMBF	Fire-senstitve	Burned-unburned	Non-prescribed	1	0.77	1.3	plots	200	20	4000	9	36000	9	36000	> 1.5	< 8.0	Woody	Tree	Tree	Euphorbiaceae	Macaranga	Macaranga lowii	Abundance	Total Abundance	122	2	LC
6	Cleary and Priadjati	2005	Vegetation Response to burning in a rain forest Borno	Plant Ecology	177	145	163	DOI:﻿10.1007/s11258-005-2107-0	Asia	Indonesia	﻿Sungai Wain Pro- tected Forest Reserve	﻿Sungai Wain Pro- tected Forest Reserve	-1.16	116.54	40	140	90	Protected	Rainforest	TSMBF	Fire-senstitve	Burned-unburned	Non-prescribed	1	0.77	1.3	plots	200	20	4000	9	36000	9	36000	> 1.5	< 8.0	Woody	Tree	Tree	Euphorbiaceae	Macaranga	Macaranga trichocarpa	Abundance	Total Abundance	1	0	NA
6	Cleary and Priadjati	2005	Vegetation Response to burning in a rain forest Borno	Plant Ecology	177	145	163	DOI:﻿10.1007/s11258-005-2107-0	Asia	Indonesia	﻿Sungai Wain Pro- tected Forest Reserve	﻿Sungai Wain Pro- tected Forest Reserve	-1.16	116.54	40	140	90	Protected	Rainforest	TSMBF	Fire-senstitve	Burned-unburned	Non-prescribed	1	0.77	1.3	plots	200	20	4000	9	36000	9	36000	> 1.5	< 8.0	Woody	Tree	Tree	﻿Sapotaceae	Madhuca	Madhuca kingiana	Abundance	Total Abundance	20	1	NT
6	Cleary and Priadjati	2005	Vegetation Response to burning in a rain forest Borno	Plant Ecology	177	145	163	DOI:﻿10.1007/s11258-005-2107-0	Asia	Indonesia	﻿Sungai Wain Pro- tected Forest Reserve	﻿Sungai Wain Pro- tected Forest Reserve	-1.16	116.54	40	140	90	Protected	Rainforest	TSMBF	Fire-senstitve	Burned-unburned	Non-prescribed	1	0.77	1.3	plots	200	20	4000	9	36000	9	36000	> 1.5	< 8.0	Woody	Tree	Tree	﻿Sapotaceae	Madhuca	Madhuca pallida	Abundance	Total Abundance	9	0	NT
6	Cleary and Priadjati	2005	Vegetation Response to burning in a rain forest Borno	Plant Ecology	177	145	163	DOI:﻿10.1007/s11258-005-2107-0	Asia	Indonesia	﻿Sungai Wain Pro- tected Forest Reserve	﻿Sungai Wain Pro- tected Forest Reserve	-1.16	116.54	40	140	90	Protected	Rainforest	TSMBF	Fire-senstitve	Burned-unburned	Non-prescribed	1	0.77	1.3	plots	200	20	4000	9	36000	9	36000	> 1.5	< 8.0	Woody	Tree	Tree	﻿Sapotaceae	Madhuca	Madhuca sericea	Abundance	Total Abundance	5	0	VU
6	Cleary and Priadjati	2005	Vegetation Response to burning in a rain forest Borno	Plant Ecology	177	145	163	DOI:﻿10.1007/s11258-005-2107-0	Asia	Indonesia	﻿Sungai Wain Pro- tected Forest Reserve	﻿Sungai Wain Pro- tected Forest Reserve	-1.16	116.54	40	140	90	Protected	Rainforest	TSMBF	Fire-senstitve	Burned-unburned	Non-prescribed	1	0.77	1.3	plots	200	20	4000	9	36000	9	36000	> 1.5	< 8.0	Woody	Tree	Tree	﻿Magnoliaceae	Magnolia	Magnolia lasia	Abundance	Total Abundance	2	0	DD
6	Cleary and Priadjati	2005	Vegetation Response to burning in a rain forest Borno	Plant Ecology	177	145	163	DOI:﻿10.1007/s11258-005-2107-0	Asia	Indonesia	﻿Sungai Wain Pro- tected Forest Reserve	﻿Sungai Wain Pro- tected Forest Reserve	-1.16	116.54	40	140	90	Protected	Rainforest	TSMBF	Fire-senstitve	Burned-unburned	Non-prescribed	1	0.77	1.3	plots	200	20	4000	9	36000	9	36000	> 1.5	< 8.0	Woody	Tree	Tree	Euphorbiaceae	﻿Mallotus	﻿Mallotus macrostachyus	Abundance	Total Abundance	1	0	NA
6	Cleary and Priadjati	2005	Vegetation Response to burning in a rain forest Borno	Plant Ecology	177	145	163	DOI:﻿10.1007/s11258-005-2107-0	Asia	Indonesia	﻿Sungai Wain Pro- tected Forest Reserve	﻿Sungai Wain Pro- tected Forest Reserve	-1.16	116.54	40	140	90	Protected	Rainforest	TSMBF	Fire-senstitve	Burned-unburned	Non-prescribed	1	0.77	1.3	plots	200	20	4000	9	36000	9	36000	> 1.5	< 8.0	Woody	Tree	Tree	Euphorbiaceae	Mallotus	Mallotus mollissimus	Abundance	Total Abundance	0	2	LC
6	Cleary and Priadjati	2005	Vegetation Response to burning in a rain forest Borno	Plant Ecology	177	145	163	DOI:﻿10.1007/s11258-005-2107-0	Asia	Indonesia	﻿Sungai Wain Pro- tected Forest Reserve	﻿Sungai Wain Pro- tected Forest Reserve	-1.16	116.54	40	140	90	Protected	Rainforest	TSMBF	Fire-senstitve	Burned-unburned	Non-prescribed	1	0.77	1.3	plots	200	20	4000	9	36000	9	36000	> 1.5	< 8.0	Woody	Tree	Tree	Euphorbiaceae	Mallotus	Mallotus paniculatus	Abundance	Total Abundance	1	3	LC
6	Cleary and Priadjati	2005	Vegetation Response to burning in a rain forest Borno	Plant Ecology	177	145	163	DOI:﻿10.1007/s11258-005-2107-0	Asia	Indonesia	﻿Sungai Wain Pro- tected Forest Reserve	﻿Sungai Wain Pro- tected Forest Reserve	-1.16	116.54	40	140	90	Protected	Rainforest	TSMBF	Fire-senstitve	Burned-unburned	Non-prescribed	1	0.77	1.3	plots	200	20	4000	9	36000	9	36000	> 1.5	< 8.0	Woody	Tree	Tree	Euphorbiaceae	Mallotus	Mallotus penangensis	Abundance	Total Abundance	0	1	LC
6	Cleary and Priadjati	2005	Vegetation Response to burning in a rain forest Borno	Plant Ecology	177	145	163	DOI:﻿10.1007/s11258-005-2107-0	Asia	Indonesia	﻿Sungai Wain Pro- tected Forest Reserve	﻿Sungai Wain Pro- tected Forest Reserve	-1.16	116.54	40	140	90	Protected	Rainforest	TSMBF	Fire-senstitve	Burned-unburned	Non-prescribed	1	0.77	1.3	plots	200	20	4000	9	36000	9	36000	> 1.5	< 8.0	Woody	Tree	Tree	﻿Anacardiaceae	Melanochyla	Melanochyla castaneifolia	Abundance	Total Abundance	2	0	NA
6	Cleary and Priadjati	2005	Vegetation Response to burning in a rain forest Borno	Plant Ecology	177	145	163	DOI:﻿10.1007/s11258-005-2107-0	Asia	Indonesia	﻿Sungai Wain Pro- tected Forest Reserve	﻿Sungai Wain Pro- tected Forest Reserve	-1.16	116.54	40	140	90	Protected	Rainforest	TSMBF	Fire-senstitve	Burned-unburned	Non-prescribed	1	0.77	1.3	plots	200	20	4000	9	36000	9	36000	> 1.5	< 8.0	Woody	Tree	Tree	﻿Sabiaceae	Meliosma	Meliosma sumatrana	Abundance	Total Abundance	2	0	LC
6	Cleary and Priadjati	2005	Vegetation Response to burning in a rain forest Borno	Plant Ecology	177	145	163	DOI:﻿10.1007/s11258-005-2107-0	Asia	Indonesia	﻿Sungai Wain Pro- tected Forest Reserve	﻿Sungai Wain Pro- tected Forest Reserve	-1.16	116.54	40	140	90	Protected	Rainforest	TSMBF	Fire-senstitve	Burned-unburned	Non-prescribed	1	0.77	1.3	plots	200	20	4000	9	36000	9	36000	> 1.5	< 8.0	Woody	NA	Tree	﻿Melastomataceae	Memecylon	Memecylon sp.	Abundance	Total Abundance	9	0	NA
6	Cleary and Priadjati	2005	Vegetation Response to burning in a rain forest Borno	Plant Ecology	177	145	163	DOI:﻿10.1007/s11258-005-2107-0	Asia	Indonesia	﻿Sungai Wain Pro- tected Forest Reserve	﻿Sungai Wain Pro- tected Forest Reserve	-1.16	116.54	40	140	90	Protected	Rainforest	TSMBF	Fire-senstitve	Burned-unburned	Non-prescribed	1	0.77	1.3	plots	200	20	4000	9	36000	9	36000	> 1.5	< 8.0	Woody	Tree	Tree	﻿Annonaceae	Mezzettia	Mezzettia parviflora	Abundance	Total Abundance	1	0	NA
6	Cleary and Priadjati	2005	Vegetation Response to burning in a rain forest Borno	Plant Ecology	177	145	163	DOI:﻿10.1007/s11258-005-2107-0	Asia	Indonesia	﻿Sungai Wain Pro- tected Forest Reserve	﻿Sungai Wain Pro- tected Forest Reserve	-1.16	116.54	40	140	90	Protected	Rainforest	TSMBF	Fire-senstitve	Burned-unburned	Non-prescribed	1	0.77	1.3	plots	200	20	4000	9	36000	9	36000	> 1.5	< 8.0	Woody	NA	Tree	﻿Tiliaceae	Microcos	Microcos sp.	Abundance	Total Abundance	27	0	NA
6	Cleary and Priadjati	2005	Vegetation Response to burning in a rain forest Borno	Plant Ecology	177	145	163	DOI:﻿10.1007/s11258-005-2107-0	Asia	Indonesia	﻿Sungai Wain Pro- tected Forest Reserve	﻿Sungai Wain Pro- tected Forest Reserve	-1.16	116.54	40	140	90	Protected	Rainforest	TSMBF	Fire-senstitve	Burned-unburned	Non-prescribed	1	0.77	1.3	plots	200	20	4000	9	36000	9	36000	> 1.5	< 8.0	Woody	Tree	Tree	﻿Euphorbiaceae	Moultonianthus	Moultonianthus lembruggianus	Abundance	Total Abundance	2	0	NA
6	Cleary and Priadjati	2005	Vegetation Response to burning in a rain forest Borno	Plant Ecology	177	145	163	DOI:﻿10.1007/s11258-005-2107-0	Asia	Indonesia	﻿Sungai Wain Pro- tected Forest Reserve	﻿Sungai Wain Pro- tected Forest Reserve	-1.16	116.54	40	140	90	Protected	Rainforest	TSMBF	Fire-senstitve	Burned-unburned	Non-prescribed	1	0.77	1.3	plots	200	20	4000	9	36000	9	36000	> 1.5	< 8.0	Woody	Tree	Tree	﻿Myristicaceae	Myristica	Myristica iners	Abundance	Total Abundance	2	0	LC
6	Cleary and Priadjati	2005	Vegetation Response to burning in a rain forest Borno	Plant Ecology	177	145	163	DOI:﻿10.1007/s11258-005-2107-0	Asia	Indonesia	﻿Sungai Wain Pro- tected Forest Reserve	﻿Sungai Wain Pro- tected Forest Reserve	-1.16	116.54	40	140	90	Protected	Rainforest	TSMBF	Fire-senstitve	Burned-unburned	Non-prescribed	1	0.77	1.3	plots	200	20	4000	9	36000	9	36000	> 1.5	< 8.0	Woody	Tree	Tree	﻿Rubiaceae	Nauclea	Nauclea subdita	Abundance	Total Abundance	1	0	NA
6	Cleary and Priadjati	2005	Vegetation Response to burning in a rain forest Borno	Plant Ecology	177	145	163	DOI:﻿10.1007/s11258-005-2107-0	Asia	Indonesia	﻿Sungai Wain Pro- tected Forest Reserve	﻿Sungai Wain Pro- tected Forest Reserve	-1.16	116.54	40	140	90	Protected	Rainforest	TSMBF	Fire-senstitve	Burned-unburned	Non-prescribed	1	0.77	1.3	plots	200	20	4000	9	36000	9	36000	> 1.5	< 8.0	Woody	NA	Tree	﻿Lauraceae	﻿Neolitsea	﻿Neolitsea sp.	Abundance	Total Abundance	1	0	NA
6	Cleary and Priadjati	2005	Vegetation Response to burning in a rain forest Borno	Plant Ecology	177	145	163	DOI:﻿10.1007/s11258-005-2107-0	Asia	Indonesia	﻿Sungai Wain Pro- tected Forest Reserve	﻿Sungai Wain Pro- tected Forest Reserve	-1.16	116.54	40	140	90	Protected	Rainforest	TSMBF	Fire-senstitve	Burned-unburned	Non-prescribed	1	0.77	1.3	plots	200	20	4000	9	36000	9	36000	> 1.5	< 8.0	Woody	Tree	Tree	﻿Euphorbiaceae	Neoscortechinia	Neoscortechinia kingii	Abundance	Total Abundance	6	0	NA
6	Cleary and Priadjati	2005	Vegetation Response to burning in a rain forest Borno	Plant Ecology	177	145	163	DOI:﻿10.1007/s11258-005-2107-0	Asia	Indonesia	﻿Sungai Wain Pro- tected Forest Reserve	﻿Sungai Wain Pro- tected Forest Reserve	-1.16	116.54	40	140	90	Protected	Rainforest	TSMBF	Fire-senstitve	Burned-unburned	Non-prescribed	1	0.77	1.3	plots	200	20	4000	9	36000	9	36000	> 1.5	< 8.0	Woody	Tree	Tree	Sapindaceae	Nephelium	Nephelium uncinatum	Abundance	Total Abundance	1	0	NA
6	Cleary and Priadjati	2005	Vegetation Response to burning in a rain forest Borno	Plant Ecology	177	145	163	DOI:﻿10.1007/s11258-005-2107-0	Asia	Indonesia	﻿Sungai Wain Pro- tected Forest Reserve	﻿Sungai Wain Pro- tected Forest Reserve	-1.16	116.54	40	140	90	Protected	Rainforest	TSMBF	Fire-senstitve	Burned-unburned	Non-prescribed	1	0.77	1.3	plots	200	20	4000	9	36000	9	36000	> 1.5	< 8.0	Woody	Tree	Tree	﻿Olacaceae	Ochanostachys	Ochanostachys amentacea	Abundance	Total Abundance	6	0	DD
6	Cleary and Priadjati	2005	Vegetation Response to burning in a rain forest Borno	Plant Ecology	177	145	163	DOI:﻿10.1007/s11258-005-2107-0	Asia	Indonesia	﻿Sungai Wain Pro- tected Forest Reserve	﻿Sungai Wain Pro- tected Forest Reserve	-1.16	116.54	40	140	90	Protected	Rainforest	TSMBF	Fire-senstitve	Burned-unburned	Non-prescribed	1	0.77	1.3	plots	200	20	4000	9	36000	9	36000	> 1.5	< 8.0	Woody	Tree	Tree	﻿Sapotaceae	Palaquium	Palaquium rostratum	Abundance	Total Abundance	1	0	NA
6	Cleary and Priadjati	2005	Vegetation Response to burning in a rain forest Borno	Plant Ecology	177	145	163	DOI:﻿10.1007/s11258-005-2107-0	Asia	Indonesia	﻿Sungai Wain Pro- tected Forest Reserve	﻿Sungai Wain Pro- tected Forest Reserve	-1.16	116.54	40	140	90	Protected	Rainforest	TSMBF	Fire-senstitve	Burned-unburned	Non-prescribed	1	0.77	1.3	plots	200	20	4000	9	36000	9	36000	> 1.5	< 8.0	Woody	Tree	Tree	﻿Sapotaceae	Palaquium	Palaquium stenophyllum	Abundance	Total Abundance	2	0	NA
6	Cleary and Priadjati	2005	Vegetation Response to burning in a rain forest Borno	Plant Ecology	177	145	163	DOI:﻿10.1007/s11258-005-2107-0	Asia	Indonesia	﻿Sungai Wain Pro- tected Forest Reserve	﻿Sungai Wain Pro- tected Forest Reserve	-1.16	116.54	40	140	90	Protected	Rainforest	TSMBF	Fire-senstitve	Burned-unburned	Non-prescribed	1	0.77	1.3	plots	200	20	4000	9	36000	9	36000	> 1.5	< 8.0	Woody	Tree	Tree	﻿Euphorbiaceae	Paracroton	Paracroton pendulus	Abundance	Total Abundance	4	0	LC
6	Cleary and Priadjati	2005	Vegetation Response to burning in a rain forest Borno	Plant Ecology	177	145	163	DOI:﻿10.1007/s11258-005-2107-0	Asia	Indonesia	﻿Sungai Wain Pro- tected Forest Reserve	﻿Sungai Wain Pro- tected Forest Reserve	-1.16	116.54	40	140	90	Protected	Rainforest	TSMBF	Fire-senstitve	Burned-unburned	Non-prescribed	1	0.77	1.3	plots	200	20	4000	9	36000	9	36000	> 1.5	< 8.0	Woody	Tree	Tree	﻿Chrysobalanaceae	Parinari	Parinari oblongifolia	Abundance	Total Abundance	1	0	NA
6	Cleary and Priadjati	2005	Vegetation Response to burning in a rain forest Borno	Plant Ecology	177	145	163	DOI:﻿10.1007/s11258-005-2107-0	Asia	Indonesia	﻿Sungai Wain Pro- tected Forest Reserve	﻿Sungai Wain Pro- tected Forest Reserve	-1.16	116.54	40	140	90	Protected	Rainforest	TSMBF	Fire-senstitve	Burned-unburned	Non-prescribed	1	0.77	1.3	plots	200	20	4000	9	36000	9	36000	> 1.5	< 8.0	Woody	Tree	Tree	﻿Sapotaceae	Payena	Payena lucida	Abundance	Total Abundance	9	0	NT
6	Cleary and Priadjati	2005	Vegetation Response to burning in a rain forest Borno	Plant Ecology	177	145	163	DOI:﻿10.1007/s11258-005-2107-0	Asia	Indonesia	﻿Sungai Wain Pro- tected Forest Reserve	﻿Sungai Wain Pro- tected Forest Reserve	-1.16	116.54	40	140	90	Protected	Rainforest	TSMBF	Fire-senstitve	Burned-unburned	Non-prescribed	1	0.77	1.3	plots	200	20	4000	9	36000	9	36000	> 1.5	< 8.0	Woody	Tree	Tree	﻿Tiliaceae	Pentace	Pentace triptera	Abundance	Total Abundance	1	0	LC
6	Cleary and Priadjati	2005	Vegetation Response to burning in a rain forest Borno	Plant Ecology	177	145	163	DOI:﻿10.1007/s11258-005-2107-0	Asia	Indonesia	﻿Sungai Wain Pro- tected Forest Reserve	﻿Sungai Wain Pro- tected Forest Reserve	-1.16	116.54	40	140	90	Protected	Rainforest	TSMBF	Fire-senstitve	Burned-unburned	Non-prescribed	1	0.77	1.3	plots	200	20	4000	9	36000	9	36000	> 1.5	< 8.0	Woody	NA	Tree	﻿Lauraceae	Phoebe	Phoebe sp.	Abundance	Total Abundance	2	0	NA
6	Cleary and Priadjati	2005	Vegetation Response to burning in a rain forest Borno	Plant Ecology	177	145	163	DOI:﻿10.1007/s11258-005-2107-0	Asia	Indonesia	﻿Sungai Wain Pro- tected Forest Reserve	﻿Sungai Wain Pro- tected Forest Reserve	-1.16	116.54	40	140	90	Protected	Rainforest	TSMBF	Fire-senstitve	Burned-unburned	Non-prescribed	1	0.77	1.3	plots	200	20	4000	9	36000	9	36000	> 1.5	< 8.0	Woody	Tree	Tree	﻿Euphorbiaceae	Pimelodendron	Pimelodendron griffithianum	Abundance	Total Abundance	4	0	NA
6	Cleary and Priadjati	2005	Vegetation Response to burning in a rain forest Borno	Plant Ecology	177	145	163	DOI:﻿10.1007/s11258-005-2107-0	Asia	Indonesia	﻿Sungai Wain Pro- tected Forest Reserve	﻿Sungai Wain Pro- tected Forest Reserve	-1.16	116.54	40	140	90	Protected	Rainforest	TSMBF	Fire-senstitve	Burned-unburned	Non-prescribed	1	0.77	1.3	plots	200	20	4000	9	36000	9	36000	> 1.5	< 8.0	Woody	Tree	Tree	﻿Annonaceae	Polyalthia	Polyalthia lateriflora	Abundance	Total Abundance	6	0	NA
6	Cleary and Priadjati	2005	Vegetation Response to burning in a rain forest Borno	Plant Ecology	177	145	163	DOI:﻿10.1007/s11258-005-2107-0	Asia	Indonesia	﻿Sungai Wain Pro- tected Forest Reserve	﻿Sungai Wain Pro- tected Forest Reserve	-1.16	116.54	40	140	90	Protected	Rainforest	TSMBF	Fire-senstitve	Burned-unburned	Non-prescribed	1	0.77	1.3	plots	200	20	4000	9	36000	9	36000	> 1.5	< 8.0	Woody	Tree	Tree	﻿Annonaceae	Polyalthia	Polyalthia rumphii	Abundance	Total Abundance	6	1	NA
6	Cleary and Priadjati	2005	Vegetation Response to burning in a rain forest Borno	Plant Ecology	177	145	163	DOI:﻿10.1007/s11258-005-2107-0	Asia	Indonesia	﻿Sungai Wain Pro- tected Forest Reserve	﻿Sungai Wain Pro- tected Forest Reserve	-1.16	116.54	40	140	90	Protected	Rainforest	TSMBF	Fire-senstitve	Burned-unburned	Non-prescribed	1	0.77	1.3	plots	200	20	4000	9	36000	9	36000	> 1.5	< 8.0	Woody	Tree	Tree	﻿Annonaceae	Polyalthia	Polyalthia sumatrana	Abundance	Total Abundance	17	0	LC
6	Cleary and Priadjati	2005	Vegetation Response to burning in a rain forest Borno	Plant Ecology	177	145	163	DOI:﻿10.1007/s11258-005-2107-0	Asia	Indonesia	﻿Sungai Wain Pro- tected Forest Reserve	﻿Sungai Wain Pro- tected Forest Reserve	-1.16	116.54	40	140	90	Protected	Rainforest	TSMBF	Fire-senstitve	Burned-unburned	Non-prescribed	1	0.77	1.3	plots	200	20	4000	9	36000	9	36000	> 1.5	< 8.0	Woody	Tree	Tree	﻿Sapindaceae	Pometia	Pometia pinnata	Abundance	Total Abundance	1	0	LC
6	Cleary and Priadjati	2005	Vegetation Response to burning in a rain forest Borno	Plant Ecology	177	145	163	DOI:﻿10.1007/s11258-005-2107-0	Asia	Indonesia	﻿Sungai Wain Pro- tected Forest Reserve	﻿Sungai Wain Pro- tected Forest Reserve	-1.16	116.54	40	140	90	Protected	Rainforest	TSMBF	Fire-senstitve	Burned-unburned	Non-prescribed	1	0.77	1.3	plots	200	20	4000	9	36000	9	36000	> 1.5	< 8.0	Woody	Tree	Tree	﻿Annonaceae	Popowia	Popowia hirta	Abundance	Total Abundance	8	0	NA
6	Cleary and Priadjati	2005	Vegetation Response to burning in a rain forest Borno	Plant Ecology	177	145	163	DOI:﻿10.1007/s11258-005-2107-0	Asia	Indonesia	﻿Sungai Wain Pro- tected Forest Reserve	﻿Sungai Wain Pro- tected Forest Reserve	-1.16	116.54	40	140	90	Protected	Rainforest	TSMBF	Fire-senstitve	Burned-unburned	Non-prescribed	1	0.77	1.3	plots	200	20	4000	9	36000	9	36000	> 1.5	< 8.0	Woody	Tree	Tree	﻿Rubiaceae	Porterandia	Porterandia anisophylla	Abundance	Total Abundance	2	0	NA
6	Cleary and Priadjati	2005	Vegetation Response to burning in a rain forest Borno	Plant Ecology	177	145	163	DOI:﻿10.1007/s11258-005-2107-0	Asia	Indonesia	﻿Sungai Wain Pro- tected Forest Reserve	﻿Sungai Wain Pro- tected Forest Reserve	-1.16	116.54	40	140	90	Protected	Rainforest	TSMBF	Fire-senstitve	Burned-unburned	Non-prescribed	1	0.77	1.3	plots	200	20	4000	9	36000	9	36000	> 1.5	< 8.0	Woody	Tree	Tree	﻿Rubiaceae	Prismatomeris	Prismatomeris beccariana	Abundance	Total Abundance	5	0	NA
6	Cleary and Priadjati	2005	Vegetation Response to burning in a rain forest Borno	Plant Ecology	177	145	163	DOI:﻿10.1007/s11258-005-2107-0	Asia	Indonesia	﻿Sungai Wain Pro- tected Forest Reserve	﻿Sungai Wain Pro- tected Forest Reserve	-1.16	116.54	40	140	90	Protected	Rainforest	TSMBF	Fire-senstitve	Burned-unburned	Non-prescribed	1	0.77	1.3	plots	200	20	4000	9	36000	9	36000	> 1.5	< 8.0	Woody	Tree	Tree	﻿Rosaceae	Prunus	Prunus beccarii	Abundance	Total Abundance	1	0	NA
6	Cleary and Priadjati	2005	Vegetation Response to burning in a rain forest Borno	Plant Ecology	177	145	163	DOI:﻿10.1007/s11258-005-2107-0	Asia	Indonesia	﻿Sungai Wain Pro- tected Forest Reserve	﻿Sungai Wain Pro- tected Forest Reserve	-1.16	116.54	40	140	90	Protected	Rainforest	TSMBF	Fire-senstitve	Burned-unburned	Non-prescribed	1	0.77	1.3	plots	200	20	4000	9	36000	9	36000	> 1.5	< 8.0	Woody	NA	Tree	Rubiaceae	Psychotria	Psychotria sp.	Abundance	Total Abundance	1	0	NA
6	Cleary and Priadjati	2005	Vegetation Response to burning in a rain forest Borno	Plant Ecology	177	145	163	DOI:﻿10.1007/s11258-005-2107-0	Asia	Indonesia	﻿Sungai Wain Pro- tected Forest Reserve	﻿Sungai Wain Pro- tected Forest Reserve	-1.16	116.54	40	140	90	Protected	Rainforest	TSMBF	Fire-senstitve	Burned-unburned	Non-prescribed	1	0.77	1.3	plots	200	20	4000	9	36000	9	36000	> 1.5	< 8.0	Woody	NA	Tree	﻿Melastomataceae	Pternandra	Pternandra sp.	Abundance	Total Abundance	26	2	NA
6	Cleary and Priadjati	2005	Vegetation Response to burning in a rain forest Borno	Plant Ecology	177	145	163	DOI:﻿10.1007/s11258-005-2107-0	Asia	Indonesia	﻿Sungai Wain Pro- tected Forest Reserve	﻿Sungai Wain Pro- tected Forest Reserve	-1.16	116.54	40	140	90	Protected	Rainforest	TSMBF	Fire-senstitve	Burned-unburned	Non-prescribed	1	0.77	1.3	plots	200	20	4000	9	36000	9	36000	> 1.5	< 8.0	Woody	Tree	Tree	﻿Simaroubaceae	Quassia	Quassia indica	Abundance	Total Abundance	6	0	NA
6	Cleary and Priadjati	2005	Vegetation Response to burning in a rain forest Borno	Plant Ecology	177	145	163	DOI:﻿10.1007/s11258-005-2107-0	Asia	Indonesia	﻿Sungai Wain Pro- tected Forest Reserve	﻿Sungai Wain Pro- tected Forest Reserve	-1.16	116.54	40	140	90	Protected	Rainforest	TSMBF	Fire-senstitve	Burned-unburned	Non-prescribed	1	0.77	1.3	plots	200	20	4000	9	36000	9	36000	> 1.5	< 8.0	Woody	Tree	Tree	﻿Fagaceae	Quercus	Quercus sp.	Abundance	Total Abundance	1	0	NA
6	Cleary and Priadjati	2005	Vegetation Response to burning in a rain forest Borno	Plant Ecology	177	145	163	DOI:﻿10.1007/s11258-005-2107-0	Asia	Indonesia	﻿Sungai Wain Pro- tected Forest Reserve	﻿Sungai Wain Pro- tected Forest Reserve	-1.16	116.54	40	140	90	Protected	Rainforest	TSMBF	Fire-senstitve	Burned-unburned	Non-prescribed	1	0.77	1.3	plots	200	20	4000	9	36000	9	36000	> 1.5	< 8.0	Woody	Tree	Tree	﻿Myristaceae	Rhodamnia	Rhodamnia cinerea	Abundance	Total Abundance	1	0	LC
6	Cleary and Priadjati	2005	Vegetation Response to burning in a rain forest Borno	Plant Ecology	177	145	163	DOI:﻿10.1007/s11258-005-2107-0	Asia	Indonesia	﻿Sungai Wain Pro- tected Forest Reserve	﻿Sungai Wain Pro- tected Forest Reserve	-1.16	116.54	40	140	90	Protected	Rainforest	TSMBF	Fire-senstitve	Burned-unburned	Non-prescribed	1	0.77	1.3	plots	200	20	4000	9	36000	9	36000	> 1.5	< 8.0	Woody	NA	Tree	﻿Myrtaceae	Rhodomyrtus	Rhodomyrtus sp.	Abundance	Total Abundance	1	0	NA
6	Cleary and Priadjati	2005	Vegetation Response to burning in a rain forest Borno	Plant Ecology	177	145	163	DOI:﻿10.1007/s11258-005-2107-0	Asia	Indonesia	﻿Sungai Wain Pro- tected Forest Reserve	﻿Sungai Wain Pro- tected Forest Reserve	-1.16	116.54	40	140	90	Protected	Rainforest	TSMBF	Fire-senstitve	Burned-unburned	Non-prescribed	1	0.77	1.3	plots	200	20	4000	9	36000	9	36000	> 1.5	< 8.0	Woody	NA	Tree	﻿Burseraceae	Santiria	Santiria sp.	Abundance	Total Abundance	11	0	NA
6	Cleary and Priadjati	2005	Vegetation Response to burning in a rain forest Borno	Plant Ecology	177	145	163	DOI:﻿10.1007/s11258-005-2107-0	Asia	Indonesia	﻿Sungai Wain Pro- tected Forest Reserve	﻿Sungai Wain Pro- tected Forest Reserve	-1.16	116.54	40	140	90	Protected	Rainforest	TSMBF	Fire-senstitve	Burned-unburned	Non-prescribed	1	0.77	1.3	plots	200	20	4000	9	36000	9	36000	> 1.5	< 8.0	Woody	NA	Tree	﻿Actinidiaceae	Saurauia	Saurauia sp.	Abundance	Total Abundance	28	0	NA
6	Cleary and Priadjati	2005	Vegetation Response to burning in a rain forest Borno	Plant Ecology	177	145	163	DOI:﻿10.1007/s11258-005-2107-0	Asia	Indonesia	﻿Sungai Wain Pro- tected Forest Reserve	﻿Sungai Wain Pro- tected Forest Reserve	-1.16	116.54	40	140	90	Protected	Rainforest	TSMBF	Fire-senstitve	Burned-unburned	Non-prescribed	1	0.77	1.3	plots	200	20	4000	9	36000	9	36000	> 1.5	< 8.0	Woody	Tree	Tree	﻿Sterculiaceae	Scaphium	Scaphium macropodum	Abundance	Total Abundance	4	0	LC
6	Cleary and Priadjati	2005	Vegetation Response to burning in a rain forest Borno	Plant Ecology	177	145	163	DOI:﻿10.1007/s11258-005-2107-0	Asia	Indonesia	﻿Sungai Wain Pro- tected Forest Reserve	﻿Sungai Wain Pro- tected Forest Reserve	-1.16	116.54	40	140	90	Protected	Rainforest	TSMBF	Fire-senstitve	Burned-unburned	Non-prescribed	1	0.77	1.3	plots	200	20	4000	9	36000	9	36000	> 1.5	< 8.0	Woody	Tree	Tree	﻿Olacaceae	﻿Scorodocarpus	﻿Scorodocarpus borneensis	Abundance	Total Abundance	2	0	NA
6	Cleary and Priadjati	2005	Vegetation Response to burning in a rain forest Borno	Plant Ecology	177	145	163	DOI:﻿10.1007/s11258-005-2107-0	Asia	Indonesia	﻿Sungai Wain Pro- tected Forest Reserve	﻿Sungai Wain Pro- tected Forest Reserve	-1.16	116.54	40	140	90	Protected	Rainforest	TSMBF	Fire-senstitve	Burned-unburned	Non-prescribed	1	0.77	1.3	plots	200	20	4000	9	36000	9	36000	> 1.5	< 8.0	Woody	Tree	Tree	Dipterocarpaceae	Shorea	Shorea laevis	Abundance	Total Abundance	41	0	VU
6	Cleary and Priadjati	2005	Vegetation Response to burning in a rain forest Borno	Plant Ecology	177	145	163	DOI:﻿10.1007/s11258-005-2107-0	Asia	Indonesia	﻿Sungai Wain Pro- tected Forest Reserve	﻿Sungai Wain Pro- tected Forest Reserve	-1.16	116.54	40	140	90	Protected	Rainforest	TSMBF	Fire-senstitve	Burned-unburned	Non-prescribed	1	0.77	1.3	plots	200	20	4000	9	36000	9	36000	> 1.5	< 8.0	Woody	Tree	Tree	Dipterocarpaceae	Shorea	Shorea leprosula	Abundance	Total Abundance	3	0	NT
6	Cleary and Priadjati	2005	Vegetation Response to burning in a rain forest Borno	Plant Ecology	177	145	163	DOI:﻿10.1007/s11258-005-2107-0	Asia	Indonesia	﻿Sungai Wain Pro- tected Forest Reserve	﻿Sungai Wain Pro- tected Forest Reserve	-1.16	116.54	40	140	90	Protected	Rainforest	TSMBF	Fire-senstitve	Burned-unburned	Non-prescribed	1	0.77	1.3	plots	200	20	4000	9	36000	9	36000	> 1.5	< 8.0	Woody	Tree	Tree	Dipterocarpaceae	Shorea	Shorea ovalis	Abundance	Total Abundance	21	0	LC
6	Cleary and Priadjati	2005	Vegetation Response to burning in a rain forest Borno	Plant Ecology	177	145	163	DOI:﻿10.1007/s11258-005-2107-0	Asia	Indonesia	﻿Sungai Wain Pro- tected Forest Reserve	﻿Sungai Wain Pro- tected Forest Reserve	-1.16	116.54	40	140	90	Protected	Rainforest	TSMBF	Fire-senstitve	Burned-unburned	Non-prescribed	1	0.77	1.3	plots	200	20	4000	9	36000	9	36000	> 1.5	< 8.0	Woody	Tree	Tree	Dipterocarpaceae	Shorea	Shorea parvifolia	Abundance	Total Abundance	3	0	LC
6	Cleary and Priadjati	2005	Vegetation Response to burning in a rain forest Borno	Plant Ecology	177	145	163	DOI:﻿10.1007/s11258-005-2107-0	Asia	Indonesia	﻿Sungai Wain Pro- tected Forest Reserve	﻿Sungai Wain Pro- tected Forest Reserve	-1.16	116.54	40	140	90	Protected	Rainforest	TSMBF	Fire-senstitve	Burned-unburned	Non-prescribed	1	0.77	1.3	plots	200	20	4000	9	36000	9	36000	> 1.5	< 8.0	Woody	Tree	Tree	Dipterocarpaceae	Shorea	Shorea parvistipulata	Abundance	Total Abundance	4	0	LC
6	Cleary and Priadjati	2005	Vegetation Response to burning in a rain forest Borno	Plant Ecology	177	145	163	DOI:﻿10.1007/s11258-005-2107-0	Asia	Indonesia	﻿Sungai Wain Pro- tected Forest Reserve	﻿Sungai Wain Pro- tected Forest Reserve	-1.16	116.54	40	140	90	Protected	Rainforest	TSMBF	Fire-senstitve	Burned-unburned	Non-prescribed	1	0.77	1.3	plots	200	20	4000	9	36000	9	36000	> 1.5	< 8.0	Woody	Tree	Tree	Dipterocarpaceae	Shorea	Shorea smithiana	Abundance	Total Abundance	11	0	VU
6	Cleary and Priadjati	2005	Vegetation Response to burning in a rain forest Borno	Plant Ecology	177	145	163	DOI:﻿10.1007/s11258-005-2107-0	Asia	Indonesia	﻿Sungai Wain Pro- tected Forest Reserve	﻿Sungai Wain Pro- tected Forest Reserve	-1.16	116.54	40	140	90	Protected	Rainforest	TSMBF	Fire-senstitve	Burned-unburned	Non-prescribed	1	0.77	1.3	plots	200	20	4000	9	36000	9	36000	> 1.5	< 8.0	Woody	NA	Tree	﻿Fabaceae	Sindora	Sindora sp.	Abundance	Total Abundance	0	1	NA
6	Cleary and Priadjati	2005	Vegetation Response to burning in a rain forest Borno	Plant Ecology	177	145	163	DOI:﻿10.1007/s11258-005-2107-0	Asia	Indonesia	﻿Sungai Wain Pro- tected Forest Reserve	﻿Sungai Wain Pro- tected Forest Reserve	-1.16	116.54	40	140	90	Protected	Rainforest	TSMBF	Fire-senstitve	Burned-unburned	Non-prescribed	1	0.77	1.3	plots	200	20	4000	9	36000	9	36000	> 1.5	< 8.0	Woody	Tree	Tree	Sterculiaceae	Sterculia	Sterculia rubiginosa	Abundance	Total Abundance	6	0	NA
6	Cleary and Priadjati	2005	Vegetation Response to burning in a rain forest Borno	Plant Ecology	177	145	163	DOI:﻿10.1007/s11258-005-2107-0	Asia	Indonesia	﻿Sungai Wain Pro- tected Forest Reserve	﻿Sungai Wain Pro- tected Forest Reserve	-1.16	116.54	40	140	90	Protected	Rainforest	TSMBF	Fire-senstitve	Burned-unburned	Non-prescribed	1	0.77	1.3	plots	200	20	4000	9	36000	9	36000	> 1.5	< 8.0	Woody	NA	Tree	Myrtaceae	Syzygium	Syzygium sp.	Abundance	Total Abundance	18	1	NA
6	Cleary and Priadjati	2005	Vegetation Response to burning in a rain forest Borno	Plant Ecology	177	145	163	DOI:﻿10.1007/s11258-005-2107-0	Asia	Indonesia	﻿Sungai Wain Pro- tected Forest Reserve	﻿Sungai Wain Pro- tected Forest Reserve	-1.16	116.54	40	140	90	Protected	Rainforest	TSMBF	Fire-senstitve	Burned-unburned	Non-prescribed	1	0.77	1.3	plots	200	20	4000	9	36000	9	36000	> 1.5	< 8.0	Woody	Shrub	Shrub	Apocynaceae	Tabernaemontana	Tabernaemontana macrocarpa	Abundance	Total Abundance	2	0	LC
6	Cleary and Priadjati	2005	Vegetation Response to burning in a rain forest Borno	Plant Ecology	177	145	163	DOI:﻿10.1007/s11258-005-2107-0	Asia	Indonesia	﻿Sungai Wain Pro- tected Forest Reserve	﻿Sungai Wain Pro- tected Forest Reserve	-1.16	116.54	40	140	90	Protected	Rainforest	TSMBF	Fire-senstitve	Burned-unburned	Non-prescribed	1	0.77	1.3	plots	200	20	4000	9	36000	9	36000	> 1.5	< 8.0	Woody	NA	Tree	﻿Verbenaceae	Teijsmanniodendron	Teijsmanniodendron sp.	Abundance	Total Abundance	4	0	NA
6	Cleary and Priadjati	2005	Vegetation Response to burning in a rain forest Borno	Plant Ecology	177	145	163	DOI:﻿10.1007/s11258-005-2107-0	Asia	Indonesia	﻿Sungai Wain Pro- tected Forest Reserve	﻿Sungai Wain Pro- tected Forest Reserve	-1.16	116.54	40	140	90	Protected	Rainforest	TSMBF	Fire-senstitve	Burned-unburned	Non-prescribed	1	0.77	1.3	plots	200	20	4000	9	36000	9	36000	> 1.5	< 8.0	Woody	Tree	Tree	Combretaceae	Terminalia	Terminalia foetidissima	Abundance	Total Abundance	1	0	LC
6	Cleary and Priadjati	2005	Vegetation Response to burning in a rain forest Borno	Plant Ecology	177	145	163	DOI:﻿10.1007/s11258-005-2107-0	Asia	Indonesia	﻿Sungai Wain Pro- tected Forest Reserve	﻿Sungai Wain Pro- tected Forest Reserve	-1.16	116.54	40	140	90	Protected	Rainforest	TSMBF	Fire-senstitve	Burned-unburned	Non-prescribed	1	0.77	1.3	plots	200	20	4000	9	36000	9	36000	> 1.5	< 8.0	Woody	NA	Tree	﻿Rubiaceae	Timonius	Timonius sp.	Abundance	Total Abundance	1	0	NA
6	Cleary and Priadjati	2005	Vegetation Response to burning in a rain forest Borno	Plant Ecology	177	145	163	DOI:﻿10.1007/s11258-005-2107-0	Asia	Indonesia	﻿Sungai Wain Pro- tected Forest Reserve	﻿Sungai Wain Pro- tected Forest Reserve	-1.16	116.54	40	140	90	Protected	Rainforest	TSMBF	Fire-senstitve	Burned-unburned	Non-prescribed	1	0.77	1.3	plots	200	20	4000	9	36000	9	36000	> 1.5	< 8.0	Woody	NA	Tree	﻿Trigonoceae	Trigoniastrum	Trigoniastrum sp.	Abundance	Total Abundance	2	0	NA
6	Cleary and Priadjati	2005	Vegetation Response to burning in a rain forest Borno	Plant Ecology	177	145	163	DOI:﻿10.1007/s11258-005-2107-0	Asia	Indonesia	﻿Sungai Wain Pro- tected Forest Reserve	﻿Sungai Wain Pro- tected Forest Reserve	-1.16	116.54	40	140	90	Protected	Rainforest	TSMBF	Fire-senstitve	Burned-unburned	Non-prescribed	1	0.77	1.3	plots	200	20	4000	9	36000	9	36000	> 1.5	< 8.0	Woody	Tree	Tree	﻿Euphorbiaceae	Trigonostemon	Trigonostemon laeavigatus	Abundance	Total Abundance	3	0	NA
6	Cleary and Priadjati	2005	Vegetation Response to burning in a rain forest Borno	Plant Ecology	177	145	163	DOI:﻿10.1007/s11258-005-2107-0	Asia	Indonesia	﻿Sungai Wain Pro- tected Forest Reserve	﻿Sungai Wain Pro- tected Forest Reserve	-1.16	116.54	40	140	90	Protected	Rainforest	TSMBF	Fire-senstitve	Burned-unburned	Non-prescribed	1	0.77	1.3	plots	200	20	4000	9	36000	9	36000	> 1.5	< 8.0	Woody	Tree	Tree	﻿Rubiaceae	Urophyllum	Urophyllum arborescens	Abundance	Total Abundance	18	0	NA
6	Cleary and Priadjati	2005	Vegetation Response to burning in a rain forest Borno	Plant Ecology	177	145	163	DOI:﻿10.1007/s11258-005-2107-0	Asia	Indonesia	﻿Sungai Wain Pro- tected Forest Reserve	﻿Sungai Wain Pro- tected Forest Reserve	-1.16	116.54	40	140	90	Protected	Rainforest	TSMBF	Fire-senstitve	Burned-unburned	Non-prescribed	1	0.77	1.3	plots	200	20	4000	9	36000	9	36000	> 1.5	< 8.0	Woody	Tree	Tree	﻿Dipterocarpaceae	Vatica	Vatica umbonata	Abundance	Total Abundance	26	1	LC
6	Cleary and Priadjati	2005	Vegetation Response to burning in a rain forest Borno	Plant Ecology	177	145	163	DOI:﻿10.1007/s11258-005-2107-0	Asia	Indonesia	﻿Sungai Wain Pro- tected Forest Reserve	﻿Sungai Wain Pro- tected Forest Reserve	-1.16	116.54	40	140	90	Protected	Rainforest	TSMBF	Fire-senstitve	Burned-unburned	Non-prescribed	1	0.77	1.3	plots	200	20	4000	9	36000	9	36000	> 1.5	< 8.0	Woody	Tree	Tree	﻿Dipterocarpaceae	Vatica	Vatica venulosa	Abundance	Total Abundance	1	0	CR
6	Cleary and Priadjati	2005	Vegetation Response to burning in a rain forest Borno	Plant Ecology	177	145	163	DOI:﻿10.1007/s11258-005-2107-0	Asia	Indonesia	﻿Sungai Wain Pro- tected Forest Reserve	﻿Sungai Wain Pro- tected Forest Reserve	-1.16	116.54	40	140	90	Protected	Rainforest	TSMBF	Fire-senstitve	Burned-unburned	Non-prescribed	1	0.77	1.3	plots	200	20	4000	9	36000	9	36000	> 1.5	< 8.0	Woody	Tree	Tree	Meliaceae	Walsura	Walsura pinnata	Abundance	Total Abundance	1	0	NA
6	Cleary and Priadjati	2005	Vegetation Response to burning in a rain forest Borno	Plant Ecology	177	145	163	DOI:﻿10.1007/s11258-005-2107-0	Asia	Indonesia	﻿Sungai Wain Pro- tected Forest Reserve	﻿Sungai Wain Pro- tected Forest Reserve	-1.16	116.54	40	140	90	Protected	Rainforest	TSMBF	Fire-senstitve	Burned-unburned	Non-prescribed	1	0.77	1.3	plots	200	20	4000	9	36000	9	36000	> 1.5	< 8.0	Woody	NA	Tree	﻿Polygalaceae	Xanthophyllum	Xanthophyllum sp.	Abundance	Total Abundance	25	0	NA
6	Cleary and Priadjati	2005	Vegetation Response to burning in a rain forest Borno	Plant Ecology	177	145	163	DOI:﻿10.1007/s11258-005-2107-0	Asia	Indonesia	﻿Sungai Wain Pro- tected Forest Reserve	﻿Sungai Wain Pro- tected Forest Reserve	-1.16	116.54	40	140	90	Protected	Rainforest	TSMBF	Fire-senstitve	Burned-unburned	Non-prescribed	1	0.77	1.3	plots	200	20	4000	9	36000	9	36000	> 1.5	< 8.0	Woody	NA	Tree	Annonaceae	Xylopia	Xylopia sp.	Abundance	Total Abundance	8	0	NA
7	Cleary and Priadjati	2005	Vegetation Response to burning in a rain forest Borno	Plant Ecology	177	145	163	DOI:﻿10.1007/s11258-005-2107-0	Asia	Indonesia	﻿Sungai Wain Pro- tected Forest Reserve	﻿Sungai Wain Pro- tected Forest Reserve	-1.16	116.54	40	140	90	Protected	Rainforest	TSMBF	Fire-senstitve	Burned-unburned	Non-prescribed	1	0.5	2	plots	200	20	4000	9	36000	9	36000	> 1.5	< 8.0	Woody	NA	Tree	Myrtaceae	Acmena	Acmena sp.	Abundance	Total Abundance	3	0	NA
7	Cleary and Priadjati	2005	Vegetation Response to burning in a rain forest Borno	Plant Ecology	177	145	163	DOI:﻿10.1007/s11258-005-2107-0	Asia	Indonesia	﻿Sungai Wain Pro- tected Forest Reserve	﻿Sungai Wain Pro- tected Forest Reserve	-1.16	116.54	40	140	90	Protected	Rainforest	TSMBF	Fire-senstitve	Burned-unburned	Non-prescribed	1	0.5	2	plots	200	20	4000	9	36000	9	36000	> 1.5	< 8.0	Woody	Tree	Tree	Lauraceae	Actinodaphne	Actinodaphne glabra	Abundance	Total Abundance	4	0	LC
7	Cleary and Priadjati	2005	Vegetation Response to burning in a rain forest Borno	Plant Ecology	177	145	163	DOI:﻿10.1007/s11258-005-2107-0	Asia	Indonesia	﻿Sungai Wain Pro- tected Forest Reserve	﻿Sungai Wain Pro- tected Forest Reserve	-1.16	116.54	40	140	90	Protected	Rainforest	TSMBF	Fire-senstitve	Burned-unburned	Non-prescribed	1	0.5	2	plots	200	20	4000	9	36000	9	36000	> 1.5	< 8.0	Woody	NA	Tree	Fabaceae	Adenanthera	Adenanthera sp.	Abundance	Total Abundance	1	0	NA
7	Cleary and Priadjati	2005	Vegetation Response to burning in a rain forest Borno	Plant Ecology	177	145	163	DOI:﻿10.1007/s11258-005-2107-0	Asia	Indonesia	﻿Sungai Wain Pro- tected Forest Reserve	﻿Sungai Wain Pro- tected Forest Reserve	-1.16	116.54	40	140	90	Protected	Rainforest	TSMBF	Fire-senstitve	Burned-unburned	Non-prescribed	1	0.5	2	plots	200	20	4000	9	36000	9	36000	> 1.5	< 8.0	Woody	Tree	Tree	Pentaphylacaceae	Adinandra	Adinandra dumosa	Abundance	Total Abundance	1	0	LC
7	Cleary and Priadjati	2005	Vegetation Response to burning in a rain forest Borno	Plant Ecology	177	145	163	DOI:﻿10.1007/s11258-005-2107-0	Asia	Indonesia	﻿Sungai Wain Pro- tected Forest Reserve	﻿Sungai Wain Pro- tected Forest Reserve	-1.16	116.54	40	140	90	Protected	Rainforest	TSMBF	Fire-senstitve	Burned-unburned	Non-prescribed	1	0.5	2	plots	200	20	4000	9	36000	9	36000	> 1.5	< 8.0	Woody	NA	Tree	Meliaceae	Aglaia	Aglaia sp.	Abundance	Total Abundance	43	2	NA
7	Cleary and Priadjati	2005	Vegetation Response to burning in a rain forest Borno	Plant Ecology	177	145	163	DOI:﻿10.1007/s11258-005-2107-0	Asia	Indonesia	﻿Sungai Wain Pro- tected Forest Reserve	﻿Sungai Wain Pro- tected Forest Reserve	-1.16	116.54	40	140	90	Protected	Rainforest	TSMBF	Fire-senstitve	Burned-unburned	Non-prescribed	1	0.5	2	plots	200	20	4000	9	36000	9	36000	> 1.5	< 8.0	Woody	Tree	Tree	Cornaceae	Alangium	Alangium ridleyi	Abundance	Total Abundance	5	0	NA
7	Cleary and Priadjati	2005	Vegetation Response to burning in a rain forest Borno	Plant Ecology	177	145	163	DOI:﻿10.1007/s11258-005-2107-0	Asia	Indonesia	﻿Sungai Wain Pro- tected Forest Reserve	﻿Sungai Wain Pro- tected Forest Reserve	-1.16	116.54	40	140	90	Protected	Rainforest	TSMBF	Fire-senstitve	Burned-unburned	Non-prescribed	1	0.5	2	plots	200	20	4000	9	36000	9	36000	> 1.5	< 8.0	Woody	NA	Tree	Lauraceae	Alseodaphne	Alseodaphne sp.	Abundance	Total Abundance	10	0	NA
7	Cleary and Priadjati	2005	Vegetation Response to burning in a rain forest Borno	Plant Ecology	177	145	163	DOI:﻿10.1007/s11258-005-2107-0	Asia	Indonesia	﻿Sungai Wain Pro- tected Forest Reserve	﻿Sungai Wain Pro- tected Forest Reserve	-1.16	116.54	40	140	90	Protected	Rainforest	TSMBF	Fire-senstitve	Burned-unburned	Non-prescribed	1	0.5	2	plots	200	20	4000	9	36000	9	36000	> 1.5	< 8.0	Woody	Tree	Tree	﻿Olacaceae	Anacolosa	Anacolosa frutescens	Abundance	Total Abundance	1	0	LC
7	Cleary and Priadjati	2005	Vegetation Response to burning in a rain forest Borno	Plant Ecology	177	145	163	DOI:﻿10.1007/s11258-005-2107-0	Asia	Indonesia	﻿Sungai Wain Pro- tected Forest Reserve	﻿Sungai Wain Pro- tected Forest Reserve	-1.16	116.54	40	140	90	Protected	Rainforest	TSMBF	Fire-senstitve	Burned-unburned	Non-prescribed	1	0.5	2	plots	200	20	4000	9	36000	9	36000	> 1.5	< 8.0	Woody	Tree	Tree	Rubiaceae	Anthocephalus	Anthocephalus chinensis	Abundance	Total Abundance	2	0	NA
7	Cleary and Priadjati	2005	Vegetation Response to burning in a rain forest Borno	Plant Ecology	177	145	163	DOI:﻿10.1007/s11258-005-2107-0	Asia	Indonesia	﻿Sungai Wain Pro- tected Forest Reserve	﻿Sungai Wain Pro- tected Forest Reserve	-1.16	116.54	40	140	90	Protected	Rainforest	TSMBF	Fire-senstitve	Burned-unburned	Non-prescribed	1	0.5	2	plots	200	20	4000	9	36000	9	36000	> 1.5	< 8.0	Woody	Tree	Tree	Phyllanthaceae	Antidesma	Antidesma neurocarpum	Abundance	Total Abundance	6	0	NA
7	Cleary and Priadjati	2005	Vegetation Response to burning in a rain forest Borno	Plant Ecology	177	145	163	DOI:﻿10.1007/s11258-005-2107-0	Asia	Indonesia	﻿Sungai Wain Pro- tected Forest Reserve	﻿Sungai Wain Pro- tected Forest Reserve	-1.16	116.54	40	140	90	Protected	Rainforest	TSMBF	Fire-senstitve	Burned-unburned	Non-prescribed	1	0.5	2	plots	200	20	4000	9	36000	9	36000	> 1.5	< 8.0	Woody	NA	Tree	Phyllanthaceae	Aporosa	Aporosa sp.	Abundance	Total Abundance	81	4	NA
7	Cleary and Priadjati	2005	Vegetation Response to burning in a rain forest Borno	Plant Ecology	177	145	163	DOI:﻿10.1007/s11258-005-2107-0	Asia	Indonesia	﻿Sungai Wain Pro- tected Forest Reserve	﻿Sungai Wain Pro- tected Forest Reserve	-1.16	116.54	40	140	90	Protected	Rainforest	TSMBF	Fire-senstitve	Burned-unburned	Non-prescribed	1	0.5	2	plots	200	20	4000	9	36000	9	36000	> 1.5	< 8.0	Woody	Tree	Tree	Thymelaeaceae	Aquilaria	Aquilaria malaccensis	Abundance	Total Abundance	2	0	CR
7	Cleary and Priadjati	2005	Vegetation Response to burning in a rain forest Borno	Plant Ecology	177	145	163	DOI:﻿10.1007/s11258-005-2107-0	Asia	Indonesia	﻿Sungai Wain Pro- tected Forest Reserve	﻿Sungai Wain Pro- tected Forest Reserve	-1.16	116.54	40	140	90	Protected	Rainforest	TSMBF	Fire-senstitve	Burned-unburned	Non-prescribed	1	0.5	2	plots	200	20	4000	9	36000	9	36000	> 1.5	< 8.0	Woody	NA	Tree	Fabaceae	Archidendron	Archidendron sp.	Abundance	Total Abundance	9	0	NA
7	Cleary and Priadjati	2005	Vegetation Response to burning in a rain forest Borno	Plant Ecology	177	145	163	DOI:﻿10.1007/s11258-005-2107-0	Asia	Indonesia	﻿Sungai Wain Pro- tected Forest Reserve	﻿Sungai Wain Pro- tected Forest Reserve	-1.16	116.54	40	140	90	Protected	Rainforest	TSMBF	Fire-senstitve	Burned-unburned	Non-prescribed	1	0.5	2	plots	200	20	4000	9	36000	9	36000	> 1.5	< 8.0	Woody	Tree	Tree	Primulaceae	Ardisia	Ardisia korthalsiana	Abundance	Total Abundance	14	0	LC
7	Cleary and Priadjati	2005	Vegetation Response to burning in a rain forest Borno	Plant Ecology	177	145	163	DOI:﻿10.1007/s11258-005-2107-0	Asia	Indonesia	﻿Sungai Wain Pro- tected Forest Reserve	﻿Sungai Wain Pro- tected Forest Reserve	-1.16	116.54	40	140	90	Protected	Rainforest	TSMBF	Fire-senstitve	Burned-unburned	Non-prescribed	1	0.5	2	plots	200	20	4000	9	36000	9	36000	> 1.5	< 8.0	Woody	NA	Tree	Moraceae	Artocarpus	Artocarpus sp.	Abundance	Total Abundance	24	2	NA
7	Cleary and Priadjati	2005	Vegetation Response to burning in a rain forest Borno	Plant Ecology	177	145	163	DOI:﻿10.1007/s11258-005-2107-0	Asia	Indonesia	﻿Sungai Wain Pro- tected Forest Reserve	﻿Sungai Wain Pro- tected Forest Reserve	-1.16	116.54	40	140	90	Protected	Rainforest	TSMBF	Fire-senstitve	Burned-unburned	Non-prescribed	1	0.5	2	plots	200	20	4000	9	36000	9	36000	> 1.5	< 8.0	Woody	Tree	Tree	Chrysobalanaceae	Atuna	Atuna racemosa	Abundance	Total Abundance	1	0	NA
7	Cleary and Priadjati	2005	Vegetation Response to burning in a rain forest Borno	Plant Ecology	177	145	163	DOI:﻿10.1007/s11258-005-2107-0	Asia	Indonesia	﻿Sungai Wain Pro- tected Forest Reserve	﻿Sungai Wain Pro- tected Forest Reserve	-1.16	116.54	40	140	90	Protected	Rainforest	TSMBF	Fire-senstitve	Burned-unburned	Non-prescribed	1	0.5	2	plots	200	20	4000	9	36000	9	36000	> 1.5	< 8.0	Woody	NA	Tree	Phyllanthaceae	Baccaurea	Baccaurea sp.	Abundance	Total Abundance	49	1	NA
7	Cleary and Priadjati	2005	Vegetation Response to burning in a rain forest Borno	Plant Ecology	177	145	163	DOI:﻿10.1007/s11258-005-2107-0	Asia	Indonesia	﻿Sungai Wain Pro- tected Forest Reserve	﻿Sungai Wain Pro- tected Forest Reserve	-1.16	116.54	40	140	90	Protected	Rainforest	TSMBF	Fire-senstitve	Burned-unburned	Non-prescribed	1	0.5	2	plots	200	20	4000	9	36000	9	36000	> 1.5	< 8.0	Woody	Tree	Tree	Lecythidaceae	Barringtonia	Barringtonia macrostachya	Abundance	Total Abundance	15	1	NA
7	Cleary and Priadjati	2005	Vegetation Response to burning in a rain forest Borno	Plant Ecology	177	145	163	DOI:﻿10.1007/s11258-005-2107-0	Asia	Indonesia	﻿Sungai Wain Pro- tected Forest Reserve	﻿Sungai Wain Pro- tected Forest Reserve	-1.16	116.54	40	140	90	Protected	Rainforest	TSMBF	Fire-senstitve	Burned-unburned	Non-prescribed	1	0.5	2	plots	200	20	4000	9	36000	9	36000	> 1.5	< 8.0	Woody	NA	Tree	Lauraceae	Beilschmiedia	Beilschmiedia sp.	Abundance	Total Abundance	11	1	NA
7	Cleary and Priadjati	2005	Vegetation Response to burning in a rain forest Borno	Plant Ecology	177	145	163	DOI:﻿10.1007/s11258-005-2107-0	Asia	Indonesia	﻿Sungai Wain Pro- tected Forest Reserve	﻿Sungai Wain Pro- tected Forest Reserve	-1.16	116.54	40	140	90	Protected	Rainforest	TSMBF	Fire-senstitve	Burned-unburned	Non-prescribed	1	0.5	2	plots	200	20	4000	9	36000	9	36000	> 1.5	< 8.0	Woody	Tree	Tree	﻿Celastraceae	Bhesa	Bhesa paniculata	Abundance	Total Abundance	1	0	LC
7	Cleary and Priadjati	2005	Vegetation Response to burning in a rain forest Borno	Plant Ecology	177	145	163	DOI:﻿10.1007/s11258-005-2107-0	Asia	Indonesia	﻿Sungai Wain Pro- tected Forest Reserve	﻿Sungai Wain Pro- tected Forest Reserve	-1.16	116.54	40	140	90	Protected	Rainforest	TSMBF	Fire-senstitve	Burned-unburned	Non-prescribed	1	0.5	2	plots	200	20	4000	9	36000	9	36000	> 1.5	< 8.0	Woody	Tree	Tree	Anacardiaceae	Bouea	Bouea oppositifolia	Abundance	Total Abundance	1	0	NA
7	Cleary and Priadjati	2005	Vegetation Response to burning in a rain forest Borno	Plant Ecology	177	145	163	DOI:﻿10.1007/s11258-005-2107-0	Asia	Indonesia	﻿Sungai Wain Pro- tected Forest Reserve	﻿Sungai Wain Pro- tected Forest Reserve	-1.16	116.54	40	140	90	Protected	Rainforest	TSMBF	Fire-senstitve	Burned-unburned	Non-prescribed	1	0.5	2	plots	200	20	4000	9	36000	9	36000	> 1.5	< 8.0	Woody	Tree	Tree	Anacardiaceae	Buchanania	Buchanania sessilifolia	Abundance	Total Abundance	1	0	NA
7	Cleary and Priadjati	2005	Vegetation Response to burning in a rain forest Borno	Plant Ecology	177	145	163	DOI:﻿10.1007/s11258-005-2107-0	Asia	Indonesia	﻿Sungai Wain Pro- tected Forest Reserve	﻿Sungai Wain Pro- tected Forest Reserve	-1.16	116.54	40	140	90	Protected	Rainforest	TSMBF	Fire-senstitve	Burned-unburned	Non-prescribed	1	0.5	2	plots	200	20	4000	9	36000	9	36000	> 1.5	< 8.0	Woody	Tree	Tree	Calophyllaceae	Calophyllum	Calophyllum nodosum	Abundance	Total Abundance	2	0	NA
7	Cleary and Priadjati	2005	Vegetation Response to burning in a rain forest Borno	Plant Ecology	177	145	163	DOI:﻿10.1007/s11258-005-2107-0	Asia	Indonesia	﻿Sungai Wain Pro- tected Forest Reserve	﻿Sungai Wain Pro- tected Forest Reserve	-1.16	116.54	40	140	90	Protected	Rainforest	TSMBF	Fire-senstitve	Burned-unburned	Non-prescribed	1	0.5	2	plots	200	20	4000	9	36000	9	36000	> 1.5	< 8.0	Woody	Tree	Tree	Calophyllaceae	Calophyllum	Calophyllum wallichianum	Abundance	Total Abundance	1	0	NA
7	Cleary and Priadjati	2005	Vegetation Response to burning in a rain forest Borno	Plant Ecology	177	145	163	DOI:﻿10.1007/s11258-005-2107-0	Asia	Indonesia	﻿Sungai Wain Pro- tected Forest Reserve	﻿Sungai Wain Pro- tected Forest Reserve	-1.16	116.54	40	140	90	Protected	Rainforest	TSMBF	Fire-senstitve	Burned-unburned	Non-prescribed	1	0.5	2	plots	200	20	4000	9	36000	9	36000	> 1.5	< 8.0	Woody	Tree	Tree	Burseraceae	Canarium	Canarium sp.	Abundance	Total Abundance	12	0	NA
7	Cleary and Priadjati	2005	Vegetation Response to burning in a rain forest Borno	Plant Ecology	177	145	163	DOI:﻿10.1007/s11258-005-2107-0	Asia	Indonesia	﻿Sungai Wain Pro- tected Forest Reserve	﻿Sungai Wain Pro- tected Forest Reserve	-1.16	116.54	40	140	90	Protected	Rainforest	TSMBF	Fire-senstitve	Burned-unburned	Non-prescribed	1	0.5	2	plots	200	20	4000	9	36000	9	36000	> 1.5	< 8.0	Woody	Tree	Tree	Fagaceae	Castanopsis	Castanopsis fulva	Abundance	Total Abundance	4	0	NA
7	Cleary and Priadjati	2005	Vegetation Response to burning in a rain forest Borno	Plant Ecology	177	145	163	DOI:﻿10.1007/s11258-005-2107-0	Asia	Indonesia	﻿Sungai Wain Pro- tected Forest Reserve	﻿Sungai Wain Pro- tected Forest Reserve	-1.16	116.54	40	140	90	Protected	Rainforest	TSMBF	Fire-senstitve	Burned-unburned	Non-prescribed	1	0.5	2	plots	200	20	4000	9	36000	9	36000	> 1.5	< 8.0	Woody	Tree	Tree	Peraceae	Chaetocarpus	Chaetocarpus castanocarpus	Abundance	Total Abundance	9	0	LC
7	Cleary and Priadjati	2005	Vegetation Response to burning in a rain forest Borno	Plant Ecology	177	145	163	DOI:﻿10.1007/s11258-005-2107-0	Asia	Indonesia	﻿Sungai Wain Pro- tected Forest Reserve	﻿Sungai Wain Pro- tected Forest Reserve	-1.16	116.54	40	140	90	Protected	Rainforest	TSMBF	Fire-senstitve	Burned-unburned	Non-prescribed	1	0.5	2	plots	200	20	4000	9	36000	9	36000	> 1.5	< 8.0	Woody	NA	Tree	Lauraceae	﻿Cinnamomum	﻿Cinnamomum sp.	Abundance	Total Abundance	1	0	NA
7	Cleary and Priadjati	2005	Vegetation Response to burning in a rain forest Borno	Plant Ecology	177	145	163	DOI:﻿10.1007/s11258-005-2107-0	Asia	Indonesia	﻿Sungai Wain Pro- tected Forest Reserve	﻿Sungai Wain Pro- tected Forest Reserve	-1.16	116.54	40	140	90	Protected	Rainforest	TSMBF	Fire-senstitve	Burned-unburned	Non-prescribed	1	0.5	2	plots	200	20	4000	9	36000	9	36000	> 1.5	< 8.0	Woody	NA	Tree	Phyllanthaceae	Cleistanthus	Cleistanthus sp.	Abundance	Total Abundance	28	0	NA
7	Cleary and Priadjati	2005	Vegetation Response to burning in a rain forest Borno	Plant Ecology	177	145	163	DOI:﻿10.1007/s11258-005-2107-0	Asia	Indonesia	﻿Sungai Wain Pro- tected Forest Reserve	﻿Sungai Wain Pro- tected Forest Reserve	-1.16	116.54	40	140	90	Protected	Rainforest	TSMBF	Fire-senstitve	Burned-unburned	Non-prescribed	1	0.5	2	plots	200	20	4000	9	36000	9	36000	> 1.5	< 8.0	Woody	Shrub	Shrub	Lamiaceae	Clerodendrum	Clerodendrum disparifolium	Abundance	Total Abundance	1	0	LC
7	Cleary and Priadjati	2005	Vegetation Response to burning in a rain forest Borno	Plant Ecology	177	145	163	DOI:﻿10.1007/s11258-005-2107-0	Asia	Indonesia	﻿Sungai Wain Pro- tected Forest Reserve	﻿Sungai Wain Pro- tected Forest Reserve	-1.16	116.54	40	140	90	Protected	Rainforest	TSMBF	Fire-senstitve	Burned-unburned	Non-prescribed	1	0.5	2	plots	200	20	4000	9	36000	9	36000	> 1.5	< 8.0	Woody	Tree	Tree	Dipterocarpaceae	Cotylelobium	Cotylelobium melanoxylon	Abundance	Total Abundance	20	1	LC
7	Cleary and Priadjati	2005	Vegetation Response to burning in a rain forest Borno	Plant Ecology	177	145	163	DOI:﻿10.1007/s11258-005-2107-0	Asia	Indonesia	﻿Sungai Wain Pro- tected Forest Reserve	﻿Sungai Wain Pro- tected Forest Reserve	-1.16	116.54	40	140	90	Protected	Rainforest	TSMBF	Fire-senstitve	Burned-unburned	Non-prescribed	1	0.5	2	plots	200	20	4000	9	36000	9	36000	> 1.5	< 8.0	Woody	Tree	Tree	Euphorbiaceae	Croton	Croton argyratus	Abundance	Total Abundance	6	0	LC
7	Cleary and Priadjati	2005	Vegetation Response to burning in a rain forest Borno	Plant Ecology	177	145	163	DOI:﻿10.1007/s11258-005-2107-0	Asia	Indonesia	﻿Sungai Wain Pro- tected Forest Reserve	﻿Sungai Wain Pro- tected Forest Reserve	-1.16	116.54	40	140	90	Protected	Rainforest	TSMBF	Fire-senstitve	Burned-unburned	Non-prescribed	1	0.5	2	plots	200	20	4000	9	36000	9	36000	> 1.5	< 8.0	Woody	Tree	Tree	Fabaceae	Crudia	Crudia bantamensis	Abundance	Total Abundance	14	1	NA
7	Cleary and Priadjati	2005	Vegetation Response to burning in a rain forest Borno	Plant Ecology	177	145	163	DOI:﻿10.1007/s11258-005-2107-0	Asia	Indonesia	﻿Sungai Wain Pro- tected Forest Reserve	﻿Sungai Wain Pro- tected Forest Reserve	-1.16	116.54	40	140	90	Protected	Rainforest	TSMBF	Fire-senstitve	Burned-unburned	Non-prescribed	1	0.5	2	plots	200	20	4000	9	36000	9	36000	> 1.5	< 8.0	Woody	Tree	Tree	﻿Crypteroniaceae	Crypteronia	Crypteronia griffithii	Abundance	Total Abundance	2	0	NA
7	Cleary and Priadjati	2005	Vegetation Response to burning in a rain forest Borno	Plant Ecology	177	145	163	DOI:﻿10.1007/s11258-005-2107-0	Asia	Indonesia	﻿Sungai Wain Pro- tected Forest Reserve	﻿Sungai Wain Pro- tected Forest Reserve	-1.16	116.54	40	140	90	Protected	Rainforest	TSMBF	Fire-senstitve	Burned-unburned	Non-prescribed	1	0.5	2	plots	200	20	4000	9	36000	9	36000	> 1.5	< 8.0	Woody	Tree	Tree	Lauraceae	Cryptocarya	Cryptocarya crassinervia	Abundance	Total Abundance	10	0	NA
7	Cleary and Priadjati	2005	Vegetation Response to burning in a rain forest Borno	Plant Ecology	177	145	163	DOI:﻿10.1007/s11258-005-2107-0	Asia	Indonesia	﻿Sungai Wain Pro- tected Forest Reserve	﻿Sungai Wain Pro- tected Forest Reserve	-1.16	116.54	40	140	90	Protected	Rainforest	TSMBF	Fire-senstitve	Burned-unburned	Non-prescribed	1	0.5	2	plots	200	20	4000	9	36000	9	36000	> 1.5	< 8.0	Woody	Tree	Tree	﻿Burseraceae	Dacryodes	Dacryodes rostrata	Abundance	Total Abundance	49	0	LC
7	Cleary and Priadjati	2005	Vegetation Response to burning in a rain forest Borno	Plant Ecology	177	145	163	DOI:﻿10.1007/s11258-005-2107-0	Asia	Indonesia	﻿Sungai Wain Pro- tected Forest Reserve	﻿Sungai Wain Pro- tected Forest Reserve	-1.16	116.54	40	140	90	Protected	Rainforest	TSMBF	Fire-senstitve	Burned-unburned	Non-prescribed	1	0.5	2	plots	200	20	4000	9	36000	9	36000	> 1.5	< 8.0	Woody	Tree	Tree	﻿Burseraceae	Dacryodes	Dacryodes rugosa	Abundance	Total Abundance	4	0	LC
7	Cleary and Priadjati	2005	Vegetation Response to burning in a rain forest Borno	Plant Ecology	177	145	163	DOI:﻿10.1007/s11258-005-2107-0	Asia	Indonesia	﻿Sungai Wain Pro- tected Forest Reserve	﻿Sungai Wain Pro- tected Forest Reserve	-1.16	116.54	40	140	90	Protected	Rainforest	TSMBF	Fire-senstitve	Burned-unburned	Non-prescribed	1	0.5	2	plots	200	20	4000	9	36000	9	36000	> 1.5	< 8.0	Woody	NA	Tree	Lauraceae	Dehaasia	Dehaasia sp.	Abundance	Total Abundance	7	0	NA
7	Cleary and Priadjati	2005	Vegetation Response to burning in a rain forest Borno	Plant Ecology	177	145	163	DOI:﻿10.1007/s11258-005-2107-0	Asia	Indonesia	﻿Sungai Wain Pro- tected Forest Reserve	﻿Sungai Wain Pro- tected Forest Reserve	-1.16	116.54	40	140	90	Protected	Rainforest	TSMBF	Fire-senstitve	Burned-unburned	Non-prescribed	1	0.5	2	plots	200	20	4000	9	36000	9	36000	> 1.5	< 8.0	Woody	Tree	Tree	Leguminosae	Dialium	Dialium indum	Abundance	Total Abundance	3	0	NA
7	Cleary and Priadjati	2005	Vegetation Response to burning in a rain forest Borno	Plant Ecology	177	145	163	DOI:﻿10.1007/s11258-005-2107-0	Asia	Indonesia	﻿Sungai Wain Pro- tected Forest Reserve	﻿Sungai Wain Pro- tected Forest Reserve	-1.16	116.54	40	140	90	Protected	Rainforest	TSMBF	Fire-senstitve	Burned-unburned	Non-prescribed	1	0.5	2	plots	200	20	4000	9	36000	9	36000	> 1.5	< 8.0	Woody	NA	Tree	﻿Dilleniaceae	Dillenia	Dillenia sp.	Abundance	Total Abundance	9	15	NA
7	Cleary and Priadjati	2005	Vegetation Response to burning in a rain forest Borno	Plant Ecology	177	145	163	DOI:﻿10.1007/s11258-005-2107-0	Asia	Indonesia	﻿Sungai Wain Pro- tected Forest Reserve	﻿Sungai Wain Pro- tected Forest Reserve	-1.16	116.54	40	140	90	Protected	Rainforest	TSMBF	Fire-senstitve	Burned-unburned	Non-prescribed	1	0.5	2	plots	200	20	4000	9	36000	9	36000	> 1.5	< 8.0	Woody	Tree	Tree	Sapindaceae	Dimocarpus	Dimocarpus longan	Abundance	Total Abundance	5	0	NT
7	Cleary and Priadjati	2005	Vegetation Response to burning in a rain forest Borno	Plant Ecology	177	145	163	DOI:﻿10.1007/s11258-005-2107-0	Asia	Indonesia	﻿Sungai Wain Pro- tected Forest Reserve	﻿Sungai Wain Pro- tected Forest Reserve	-1.16	116.54	40	140	90	Protected	Rainforest	TSMBF	Fire-senstitve	Burned-unburned	Non-prescribed	1	0.5	2	plots	200	20	4000	9	36000	9	36000	> 1.5	< 8.0	Woody	Tree	Tree	Euphorbiaceae	Dimorphocalyx	Dimorphocalyx muricatus	Abundance	Total Abundance	4	0	NA
7	Cleary and Priadjati	2005	Vegetation Response to burning in a rain forest Borno	Plant Ecology	177	145	163	DOI:﻿10.1007/s11258-005-2107-0	Asia	Indonesia	﻿Sungai Wain Pro- tected Forest Reserve	﻿Sungai Wain Pro- tected Forest Reserve	-1.16	116.54	40	140	90	Protected	Rainforest	TSMBF	Fire-senstitve	Burned-unburned	Non-prescribed	1	0.5	2	plots	200	20	4000	9	36000	9	36000	> 1.5	< 8.0	Woody	NA	Tree	Ebenaceae	Diospyros	Diospyros sp.	Abundance	Total Abundance	24	0	NA
7	Cleary and Priadjati	2005	Vegetation Response to burning in a rain forest Borno	Plant Ecology	177	145	163	DOI:﻿10.1007/s11258-005-2107-0	Asia	Indonesia	﻿Sungai Wain Pro- tected Forest Reserve	﻿Sungai Wain Pro- tected Forest Reserve	-1.16	116.54	40	140	90	Protected	Rainforest	TSMBF	Fire-senstitve	Burned-unburned	Non-prescribed	1	0.5	2	plots	200	20	4000	9	36000	9	36000	> 1.5	< 8.0	Woody	Tree	Tree	Dipterocarpaceae	Dipterocarpus	Dipterocarpus confertus	Abundance	Total Abundance	23	0	NT
7	Cleary and Priadjati	2005	Vegetation Response to burning in a rain forest Borno	Plant Ecology	177	145	163	DOI:﻿10.1007/s11258-005-2107-0	Asia	Indonesia	﻿Sungai Wain Pro- tected Forest Reserve	﻿Sungai Wain Pro- tected Forest Reserve	-1.16	116.54	40	140	90	Protected	Rainforest	TSMBF	Fire-senstitve	Burned-unburned	Non-prescribed	1	0.5	2	plots	200	20	4000	9	36000	9	36000	> 1.5	< 8.0	Woody	Tree	Tree	Dipterocarpaceae	Dipterocarpus	Dipterocarpus cornutus	Abundance	Total Abundance	12	2	CR
7	Cleary and Priadjati	2005	Vegetation Response to burning in a rain forest Borno	Plant Ecology	177	145	163	DOI:﻿10.1007/s11258-005-2107-0	Asia	Indonesia	﻿Sungai Wain Pro- tected Forest Reserve	﻿Sungai Wain Pro- tected Forest Reserve	-1.16	116.54	40	140	90	Protected	Rainforest	TSMBF	Fire-senstitve	Burned-unburned	Non-prescribed	1	0.5	2	plots	200	20	4000	9	36000	9	36000	> 1.5	< 8.0	Woody	Tree	Tree	Dipterocarpaceae	Dipterocarpus	Dipterocarpus tempehes	Abundance	Total Abundance	10	0	EN
7	Cleary and Priadjati	2005	Vegetation Response to burning in a rain forest Borno	Plant Ecology	177	145	163	DOI:﻿10.1007/s11258-005-2107-0	Asia	Indonesia	﻿Sungai Wain Pro- tected Forest Reserve	﻿Sungai Wain Pro- tected Forest Reserve	-1.16	116.54	40	140	90	Protected	Rainforest	TSMBF	Fire-senstitve	Burned-unburned	Non-prescribed	1	0.5	2	plots	200	20	4000	9	36000	9	36000	> 1.5	< 8.0	Woody	Tree	Tree	Putranjivaceae	Drypetes	Drypetes kikir	Abundance	Total Abundance	26	2	NA
7	Cleary and Priadjati	2005	Vegetation Response to burning in a rain forest Borno	Plant Ecology	177	145	163	DOI:﻿10.1007/s11258-005-2107-0	Asia	Indonesia	﻿Sungai Wain Pro- tected Forest Reserve	﻿Sungai Wain Pro- tected Forest Reserve	-1.16	116.54	40	140	90	Protected	Rainforest	TSMBF	Fire-senstitve	Burned-unburned	Non-prescribed	1	0.5	2	plots	200	20	4000	9	36000	9	36000	> 1.5	< 8.0	Woody	Tree	Tree	Putranjivaceae	Drypetes	Drypetes longifolia	Abundance	Total Abundance	2	0	NA
7	Cleary and Priadjati	2005	Vegetation Response to burning in a rain forest Borno	Plant Ecology	177	145	163	DOI:﻿10.1007/s11258-005-2107-0	Asia	Indonesia	﻿Sungai Wain Pro- tected Forest Reserve	﻿Sungai Wain Pro- tected Forest Reserve	-1.16	116.54	40	140	90	Protected	Rainforest	TSMBF	Fire-senstitve	Burned-unburned	Non-prescribed	1	0.5	2	plots	200	20	4000	9	36000	9	36000	> 1.5	< 8.0	Woody	Tree	Tree	Putranjivaceae	Drypetes	Drypetes oblongifolia	Abundance	Total Abundance	1	0	NA
7	Cleary and Priadjati	2005	Vegetation Response to burning in a rain forest Borno	Plant Ecology	177	145	163	DOI:﻿10.1007/s11258-005-2107-0	Asia	Indonesia	﻿Sungai Wain Pro- tected Forest Reserve	﻿Sungai Wain Pro- tected Forest Reserve	-1.16	116.54	40	140	90	Protected	Rainforest	TSMBF	Fire-senstitve	Burned-unburned	Non-prescribed	1	0.5	2	plots	200	20	4000	9	36000	9	36000	> 1.5	< 8.0	Woody	NA	Tree	Bombaceae	Durio	Durio sp.	Abundance	Total Abundance	41	1	NA
7	Cleary and Priadjati	2005	Vegetation Response to burning in a rain forest Borno	Plant Ecology	177	145	163	DOI:﻿10.1007/s11258-005-2107-0	Asia	Indonesia	﻿Sungai Wain Pro- tected Forest Reserve	﻿Sungai Wain Pro- tected Forest Reserve	-1.16	116.54	40	140	90	Protected	Rainforest	TSMBF	Fire-senstitve	Burned-unburned	Non-prescribed	1	0.5	2	plots	200	20	4000	9	36000	9	36000	> 1.5	< 8.0	Woody	Tree	Tree	Meliaceae	Dysoxylum	Dysoxylum alliaceum	Abundance	Total Abundance	17	0	LC
7	Cleary and Priadjati	2005	Vegetation Response to burning in a rain forest Borno	Plant Ecology	177	145	163	DOI:﻿10.1007/s11258-005-2107-0	Asia	Indonesia	﻿Sungai Wain Pro- tected Forest Reserve	﻿Sungai Wain Pro- tected Forest Reserve	-1.16	116.54	40	140	90	Protected	Rainforest	TSMBF	Fire-senstitve	Burned-unburned	Non-prescribed	1	0.5	2	plots	200	20	4000	9	36000	9	36000	> 1.5	< 8.0	Woody	Tree	Tree	﻿Elaeocarpaceae	Elaeocarpus	Elaeocarpus stipularis	Abundance	Total Abundance	4	0	NA
7	Cleary and Priadjati	2005	Vegetation Response to burning in a rain forest Borno	Plant Ecology	177	145	163	DOI:﻿10.1007/s11258-005-2107-0	Asia	Indonesia	﻿Sungai Wain Pro- tected Forest Reserve	﻿Sungai Wain Pro- tected Forest Reserve	-1.16	116.54	40	140	90	Protected	Rainforest	TSMBF	Fire-senstitve	Burned-unburned	Non-prescribed	1	0.5	2	plots	200	20	4000	9	36000	9	36000	> 1.5	< 8.0	Woody	Shrub	Shrub	﻿Connaraceae	Ellipanthus	Ellipanthus beccarii	Abundance	Total Abundance	4	0	VU
7	Cleary and Priadjati	2005	Vegetation Response to burning in a rain forest Borno	Plant Ecology	177	145	163	DOI:﻿10.1007/s11258-005-2107-0	Asia	Indonesia	﻿Sungai Wain Pro- tected Forest Reserve	﻿Sungai Wain Pro- tected Forest Reserve	-1.16	116.54	40	140	90	Protected	Rainforest	TSMBF	Fire-senstitve	Burned-unburned	Non-prescribed	1	0.5	2	plots	200	20	4000	9	36000	9	36000	> 1.5	< 8.0	Woody	Shrub	Shrub	﻿Connaraceae	Ellipanthus	Ellipanthus tomentosus	Abundance	Total Abundance	2	1	NA
7	Cleary and Priadjati	2005	Vegetation Response to burning in a rain forest Borno	Plant Ecology	177	145	163	DOI:﻿10.1007/s11258-005-2107-0	Asia	Indonesia	﻿Sungai Wain Pro- tected Forest Reserve	﻿Sungai Wain Pro- tected Forest Reserve	-1.16	116.54	40	140	90	Protected	Rainforest	TSMBF	Fire-senstitve	Burned-unburned	Non-prescribed	1	0.5	2	plots	200	20	4000	9	36000	9	36000	> 1.5	< 8.0	Woody	Tree	Tree	Lauraceae	Endiandra	Endiandra kingiana	Abundance	Total Abundance	11	0	NA
7	Cleary and Priadjati	2005	Vegetation Response to burning in a rain forest Borno	Plant Ecology	177	145	163	DOI:﻿10.1007/s11258-005-2107-0	Asia	Indonesia	﻿Sungai Wain Pro- tected Forest Reserve	﻿Sungai Wain Pro- tected Forest Reserve	-1.16	116.54	40	140	90	Protected	Rainforest	TSMBF	Fire-senstitve	Burned-unburned	Non-prescribed	1	0.5	2	plots	200	20	4000	9	36000	9	36000	> 1.5	< 8.0	Woody	Tree	Tree	Euphorbiaceae	Endospermum	Endospermum peltatum	Abundance	Total Abundance	1	0	LC
7	Cleary and Priadjati	2005	Vegetation Response to burning in a rain forest Borno	Plant Ecology	177	145	163	DOI:﻿10.1007/s11258-005-2107-0	Asia	Indonesia	﻿Sungai Wain Pro- tected Forest Reserve	﻿Sungai Wain Pro- tected Forest Reserve	-1.16	116.54	40	140	90	Protected	Rainforest	TSMBF	Fire-senstitve	Burned-unburned	Non-prescribed	1	0.5	2	plots	200	20	4000	9	36000	9	36000	> 1.5	< 8.0	Woody	Tree	Tree	﻿Juglandaceae	Engelhardtia	Engelhardtia serrata	Abundance	Total Abundance	2	0	NA
7	Cleary and Priadjati	2005	Vegetation Response to burning in a rain forest Borno	Plant Ecology	177	145	163	DOI:﻿10.1007/s11258-005-2107-0	Asia	Indonesia	﻿Sungai Wain Pro- tected Forest Reserve	﻿Sungai Wain Pro- tected Forest Reserve	-1.16	116.54	40	140	90	Protected	Rainforest	TSMBF	Fire-senstitve	Burned-unburned	Non-prescribed	1	0.5	2	plots	200	20	4000	9	36000	9	36000	> 1.5	< 8.0	Woody	NA	Tree	Myrtaceae	Eugenia	Eugenia sp.	Abundance	Total Abundance	79	3	NA
7	Cleary and Priadjati	2005	Vegetation Response to burning in a rain forest Borno	Plant Ecology	177	145	163	DOI:﻿10.1007/s11258-005-2107-0	Asia	Indonesia	﻿Sungai Wain Pro- tected Forest Reserve	﻿Sungai Wain Pro- tected Forest Reserve	-1.16	116.54	40	140	90	Protected	Rainforest	TSMBF	Fire-senstitve	Burned-unburned	Non-prescribed	1	0.5	2	plots	200	20	4000	9	36000	9	36000	> 1.5	< 8.0	Woody	Shrub	Shrub	﻿Simaroubaceae	Eurycoma	Eurycoma longifolia	Abundance	Total Abundance	10	0	NA
7	Cleary and Priadjati	2005	Vegetation Response to burning in a rain forest Borno	Plant Ecology	177	145	163	DOI:﻿10.1007/s11258-005-2107-0	Asia	Indonesia	﻿Sungai Wain Pro- tected Forest Reserve	﻿Sungai Wain Pro- tected Forest Reserve	-1.16	116.54	40	140	90	Protected	Rainforest	TSMBF	Fire-senstitve	Burned-unburned	Non-prescribed	1	0.5	2	plots	200	20	4000	9	36000	9	36000	> 1.5	< 8.0	Woody	Tree	Tree	﻿Lauraceae	Eusideroxylon	Eusideroxylon zwageri	Abundance	Total Abundance	12	0	VU
7	Cleary and Priadjati	2005	Vegetation Response to burning in a rain forest Borno	Plant Ecology	177	145	163	DOI:﻿10.1007/s11258-005-2107-0	Asia	Indonesia	﻿Sungai Wain Pro- tected Forest Reserve	﻿Sungai Wain Pro- tected Forest Reserve	-1.16	116.54	40	140	90	Protected	Rainforest	TSMBF	Fire-senstitve	Burned-unburned	Non-prescribed	1	0.5	2	plots	200	20	4000	9	36000	9	36000	> 1.5	< 8.0	Woody	Shrub	Shrub	﻿Loganiaceae	Fagraea	Fagraea racemosa	Abundance	Total Abundance	1	0	NA
7	Cleary and Priadjati	2005	Vegetation Response to burning in a rain forest Borno	Plant Ecology	177	145	163	DOI:﻿10.1007/s11258-005-2107-0	Asia	Indonesia	﻿Sungai Wain Pro- tected Forest Reserve	﻿Sungai Wain Pro- tected Forest Reserve	-1.16	116.54	40	140	90	Protected	Rainforest	TSMBF	Fire-senstitve	Burned-unburned	Non-prescribed	1	0.5	2	plots	200	20	4000	9	36000	9	36000	> 1.5	< 8.0	Woody	Tree	Tree	Moraceae	Ficus	Ficus sp.	Abundance	Total Abundance	1	0	NA
7	Cleary and Priadjati	2005	Vegetation Response to burning in a rain forest Borno	Plant Ecology	177	145	163	DOI:﻿10.1007/s11258-005-2107-0	Asia	Indonesia	﻿Sungai Wain Pro- tected Forest Reserve	﻿Sungai Wain Pro- tected Forest Reserve	-1.16	116.54	40	140	90	Protected	Rainforest	TSMBF	Fire-senstitve	Burned-unburned	Non-prescribed	1	0.5	2	plots	200	20	4000	9	36000	9	36000	> 1.5	< 8.0	Woody	Tree	Tree	Fabaceae	Fordia	Fordia splendidissima	Abundance	Total Abundance	66	4	LC
7	Cleary and Priadjati	2005	Vegetation Response to burning in a rain forest Borno	Plant Ecology	177	145	163	DOI:﻿10.1007/s11258-005-2107-0	Asia	Indonesia	﻿Sungai Wain Pro- tected Forest Reserve	﻿Sungai Wain Pro- tected Forest Reserve	-1.16	116.54	40	140	90	Protected	Rainforest	TSMBF	Fire-senstitve	Burned-unburned	Non-prescribed	1	0.5	2	plots	200	20	4000	9	36000	9	36000	> 1.5	< 8.0	Woody	Shrub	Shrub	Euphorbiaceae	Galearia	Galearia fulva	Abundance	Total Abundance	3	0	NA
7	Cleary and Priadjati	2005	Vegetation Response to burning in a rain forest Borno	Plant Ecology	177	145	163	DOI:﻿10.1007/s11258-005-2107-0	Asia	Indonesia	﻿Sungai Wain Pro- tected Forest Reserve	﻿Sungai Wain Pro- tected Forest Reserve	-1.16	116.54	40	140	90	Protected	Rainforest	TSMBF	Fire-senstitve	Burned-unburned	Non-prescribed	1	0.5	2	plots	200	20	4000	9	36000	9	36000	> 1.5	< 8.0	Woody	Tree	Tree	﻿Guttiferae	Garcinia	Garcinia sp.	Abundance	Total Abundance	9	0	NA
7	Cleary and Priadjati	2005	Vegetation Response to burning in a rain forest Borno	Plant Ecology	177	145	163	DOI:﻿10.1007/s11258-005-2107-0	Asia	Indonesia	﻿Sungai Wain Pro- tected Forest Reserve	﻿Sungai Wain Pro- tected Forest Reserve	-1.16	116.54	40	140	90	Protected	Rainforest	TSMBF	Fire-senstitve	Burned-unburned	Non-prescribed	1	0.5	2	plots	200	20	4000	9	36000	9	36000	> 1.5	< 8.0	Woody	Shrub	Shrub	﻿Guttiferae	Gardenia	Gardenia sp.	Abundance	Total Abundance	2	0	NA
7	Cleary and Priadjati	2005	Vegetation Response to burning in a rain forest Borno	Plant Ecology	177	145	163	DOI:﻿10.1007/s11258-005-2107-0	Asia	Indonesia	﻿Sungai Wain Pro- tected Forest Reserve	﻿Sungai Wain Pro- tected Forest Reserve	-1.16	116.54	40	140	90	Protected	Rainforest	TSMBF	Fire-senstitve	Burned-unburned	Non-prescribed	1	0.5	2	plots	200	20	4000	9	36000	9	36000	> 1.5	< 8.0	Woody	Tree	Tree	﻿Ulmaceae	Gironniera	Gironniera nervosa	Abundance	Total Abundance	39	2	NA
7	Cleary and Priadjati	2005	Vegetation Response to burning in a rain forest Borno	Plant Ecology	177	145	163	DOI:﻿10.1007/s11258-005-2107-0	Asia	Indonesia	﻿Sungai Wain Pro- tected Forest Reserve	﻿Sungai Wain Pro- tected Forest Reserve	-1.16	116.54	40	140	90	Protected	Rainforest	TSMBF	Fire-senstitve	Burned-unburned	Non-prescribed	1	0.5	2	plots	200	20	4000	9	36000	9	36000	> 1.5	< 8.0	Woody	Shrub	Shrub	﻿Euphorbiaceae	Glochidion	Glochidion glomerulatum	Abundance	Total Abundance	0	4	NA
7	Cleary and Priadjati	2005	Vegetation Response to burning in a rain forest Borno	Plant Ecology	177	145	163	DOI:﻿10.1007/s11258-005-2107-0	Asia	Indonesia	﻿Sungai Wain Pro- tected Forest Reserve	﻿Sungai Wain Pro- tected Forest Reserve	-1.16	116.54	40	140	90	Protected	Rainforest	TSMBF	Fire-senstitve	Burned-unburned	Non-prescribed	1	0.5	2	plots	200	20	4000	9	36000	9	36000	> 1.5	< 8.0	Woody	NA	Tree	﻿Anacardiaceae	Gluta	Gluta sp.	Abundance	Total Abundance	17	0	NA
7	Cleary and Priadjati	2005	Vegetation Response to burning in a rain forest Borno	Plant Ecology	177	145	163	DOI:﻿10.1007/s11258-005-2107-0	Asia	Indonesia	﻿Sungai Wain Pro- tected Forest Reserve	﻿Sungai Wain Pro- tected Forest Reserve	-1.16	116.54	40	140	90	Protected	Rainforest	TSMBF	Fire-senstitve	Burned-unburned	Non-prescribed	1	0.5	2	plots	200	20	4000	9	36000	9	36000	> 1.5	< 8.0	Woody	Shrub	Shrub	﻿Ochnaceae	Gomphia	Gomphia serrata	Abundance	Total Abundance	2	0	LC
7	Cleary and Priadjati	2005	Vegetation Response to burning in a rain forest Borno	Plant Ecology	177	145	163	DOI:﻿10.1007/s11258-005-2107-0	Asia	Indonesia	﻿Sungai Wain Pro- tected Forest Reserve	﻿Sungai Wain Pro- tected Forest Reserve	-1.16	116.54	40	140	90	Protected	Rainforest	TSMBF	Fire-senstitve	Burned-unburned	Non-prescribed	1	0.5	2	plots	200	20	4000	9	36000	9	36000	> 1.5	< 8.0	Woody	NA	Tree	﻿Annonaceae	Goniothalamus	Goniothalamus sp.	Abundance	Total Abundance	3	1	NA
7	Cleary and Priadjati	2005	Vegetation Response to burning in a rain forest Borno	Plant Ecology	177	145	163	DOI:﻿10.1007/s11258-005-2107-0	Asia	Indonesia	﻿Sungai Wain Pro- tected Forest Reserve	﻿Sungai Wain Pro- tected Forest Reserve	-1.16	116.54	40	140	90	Protected	Rainforest	TSMBF	Fire-senstitve	Burned-unburned	Non-prescribed	1	0.5	2	plots	200	20	4000	9	36000	9	36000	> 1.5	< 8.0	Woody	NA	Tree	﻿Icacinaceae	Gonocaryum	Gonocaryum sp.	Abundance	Total Abundance	3	0	NA
7	Cleary and Priadjati	2005	Vegetation Response to burning in a rain forest Borno	Plant Ecology	177	145	163	DOI:﻿10.1007/s11258-005-2107-0	Asia	Indonesia	﻿Sungai Wain Pro- tected Forest Reserve	﻿Sungai Wain Pro- tected Forest Reserve	-1.16	116.54	40	140	90	Protected	Rainforest	TSMBF	Fire-senstitve	Burned-unburned	Non-prescribed	1	0.5	2	plots	200	20	4000	9	36000	9	36000	> 1.5	< 8.0	Woody	Tree	Tree	﻿Thymelaeaceae	Gonystylus	Gonystylus affinis	Abundance	Total Abundance	9	1	VU
7	Cleary and Priadjati	2005	Vegetation Response to burning in a rain forest Borno	Plant Ecology	177	145	163	DOI:﻿10.1007/s11258-005-2107-0	Asia	Indonesia	﻿Sungai Wain Pro- tected Forest Reserve	﻿Sungai Wain Pro- tected Forest Reserve	-1.16	116.54	40	140	90	Protected	Rainforest	TSMBF	Fire-senstitve	Burned-unburned	Non-prescribed	1	0.5	2	plots	200	20	4000	9	36000	9	36000	> 1.5	< 8.0	Woody	Tree	Tree	﻿Theaceae	Gordonia	Gordonia borneensis	Abundance	Total Abundance	4	0	NA
7	Cleary and Priadjati	2005	Vegetation Response to burning in a rain forest Borno	Plant Ecology	177	145	163	DOI:﻿10.1007/s11258-005-2107-0	Asia	Indonesia	﻿Sungai Wain Pro- tected Forest Reserve	﻿Sungai Wain Pro- tected Forest Reserve	-1.16	116.54	40	140	90	Protected	Rainforest	TSMBF	Fire-senstitve	Burned-unburned	Non-prescribed	1	0.5	2	plots	200	20	4000	9	36000	9	36000	> 1.5	< 8.0	Woody	NA	Tree	﻿Myristicaceae	﻿Gymnacranthera	﻿Gymnacranthera sp.	Abundance	Total Abundance	6	0	NA
7	Cleary and Priadjati	2005	Vegetation Response to burning in a rain forest Borno	Plant Ecology	177	145	163	DOI:﻿10.1007/s11258-005-2107-0	Asia	Indonesia	﻿Sungai Wain Pro- tected Forest Reserve	﻿Sungai Wain Pro- tected Forest Reserve	-1.16	116.54	40	140	90	Protected	Rainforest	TSMBF	Fire-senstitve	Burned-unburned	Non-prescribed	1	0.5	2	plots	200	20	4000	9	36000	9	36000	> 1.5	< 8.0	Woody	NA	Tree	﻿Sterculiaceae	Heritiera	Heritiera sp.	Abundance	Total Abundance	1	0	NA
7	Cleary and Priadjati	2005	Vegetation Response to burning in a rain forest Borno	Plant Ecology	177	145	163	DOI:﻿10.1007/s11258-005-2107-0	Asia	Indonesia	﻿Sungai Wain Pro- tected Forest Reserve	﻿Sungai Wain Pro- tected Forest Reserve	-1.16	116.54	40	140	90	Protected	Rainforest	TSMBF	Fire-senstitve	Burned-unburned	Non-prescribed	1	0.5	2	plots	200	20	4000	9	36000	9	36000	> 1.5	< 8.0	Woody	Tree	Tree	﻿Dipterocarpaceae	Hopea	Hopea dryobalanoides	Abundance	Total Abundance	3	0	LC
7	Cleary and Priadjati	2005	Vegetation Response to burning in a rain forest Borno	Plant Ecology	177	145	163	DOI:﻿10.1007/s11258-005-2107-0	Asia	Indonesia	﻿Sungai Wain Pro- tected Forest Reserve	﻿Sungai Wain Pro- tected Forest Reserve	-1.16	116.54	40	140	90	Protected	Rainforest	TSMBF	Fire-senstitve	Burned-unburned	Non-prescribed	1	0.5	2	plots	200	20	4000	9	36000	9	36000	> 1.5	< 8.0	Woody	Tree	Tree	﻿Dipterocarpaceae	Hopea	Hopea mengerawan	Abundance	Total Abundance	3	0	CR
7	Cleary and Priadjati	2005	Vegetation Response to burning in a rain forest Borno	Plant Ecology	177	145	163	DOI:﻿10.1007/s11258-005-2107-0	Asia	Indonesia	﻿Sungai Wain Pro- tected Forest Reserve	﻿Sungai Wain Pro- tected Forest Reserve	-1.16	116.54	40	140	90	Protected	Rainforest	TSMBF	Fire-senstitve	Burned-unburned	Non-prescribed	1	0.5	2	plots	200	20	4000	9	36000	9	36000	> 1.5	< 8.0	Woody	Tree	Tree	﻿Dipterocarpaceae	Hopea	Hopea rudiformis	Abundance	Total Abundance	0	1	CR
7	Cleary and Priadjati	2005	Vegetation Response to burning in a rain forest Borno	Plant Ecology	177	145	163	DOI:﻿10.1007/s11258-005-2107-0	Asia	Indonesia	﻿Sungai Wain Pro- tected Forest Reserve	﻿Sungai Wain Pro- tected Forest Reserve	-1.16	116.54	40	140	90	Protected	Rainforest	TSMBF	Fire-senstitve	Burned-unburned	Non-prescribed	1	0.5	2	plots	200	20	4000	9	36000	9	36000	> 1.5	< 8.0	Woody	Tree	Tree	﻿Myristicaceae	Horsfieldia	Horsfieldia grandis	Abundance	Total Abundance	1	0	LC
7	Cleary and Priadjati	2005	Vegetation Response to burning in a rain forest Borno	Plant Ecology	177	145	163	DOI:﻿10.1007/s11258-005-2107-0	Asia	Indonesia	﻿Sungai Wain Pro- tected Forest Reserve	﻿Sungai Wain Pro- tected Forest Reserve	-1.16	116.54	40	140	90	Protected	Rainforest	TSMBF	Fire-senstitve	Burned-unburned	Non-prescribed	1	0.5	2	plots	200	20	4000	9	36000	9	36000	> 1.5	< 8.0	Woody	Tree	Tree	﻿Flacourtiaceae	Hydnocarpus	Hydnocarpus polypetala	Abundance	Total Abundance	3	0	NA
7	Cleary and Priadjati	2005	Vegetation Response to burning in a rain forest Borno	Plant Ecology	177	145	163	DOI:﻿10.1007/s11258-005-2107-0	Asia	Indonesia	﻿Sungai Wain Pro- tected Forest Reserve	﻿Sungai Wain Pro- tected Forest Reserve	-1.16	116.54	40	140	90	Protected	Rainforest	TSMBF	Fire-senstitve	Burned-unburned	Non-prescribed	1	0.5	2	plots	200	20	4000	9	36000	9	36000	> 1.5	< 8.0	Woody	NA	Tree	﻿Rubiaceae	Hypobathrum	Hypobathrum sp.	Abundance	Total Abundance	5	0	NA
7	Cleary and Priadjati	2005	Vegetation Response to burning in a rain forest Borno	Plant Ecology	177	145	163	DOI:﻿10.1007/s11258-005-2107-0	Asia	Indonesia	﻿Sungai Wain Pro- tected Forest Reserve	﻿Sungai Wain Pro- tected Forest Reserve	-1.16	116.54	40	140	90	Protected	Rainforest	TSMBF	Fire-senstitve	Burned-unburned	Non-prescribed	1	0.5	2	plots	200	20	4000	9	36000	9	36000	> 1.5	< 8.0	Woody	Tree	Tree	﻿Aquifoliaceae	Ilex	Ilex cymosa	Abundance	Total Abundance	1	0	LC
7	Cleary and Priadjati	2005	Vegetation Response to burning in a rain forest Borno	Plant Ecology	177	145	163	DOI:﻿10.1007/s11258-005-2107-0	Asia	Indonesia	﻿Sungai Wain Pro- tected Forest Reserve	﻿Sungai Wain Pro- tected Forest Reserve	-1.16	116.54	40	140	90	Protected	Rainforest	TSMBF	Fire-senstitve	Burned-unburned	Non-prescribed	1	0.5	2	plots	200	20	4000	9	36000	9	36000	> 1.5	< 8.0	Woody	Tree	Tree	Irvingaceae	Irvingia	Irvingia malayana	Abundance	Total Abundance	1	0	LC
7	Cleary and Priadjati	2005	Vegetation Response to burning in a rain forest Borno	Plant Ecology	177	145	163	DOI:﻿10.1007/s11258-005-2107-0	Asia	Indonesia	﻿Sungai Wain Pro- tected Forest Reserve	﻿Sungai Wain Pro- tected Forest Reserve	-1.16	116.54	40	140	90	Protected	Rainforest	TSMBF	Fire-senstitve	Burned-unburned	Non-prescribed	1	0.5	2	plots	200	20	4000	9	36000	9	36000	> 1.5	< 8.0	Woody	Tree	Tree	﻿Rubiaceae	Ixora	Ixora sp.	Abundance	Total Abundance	11	0	NA
7	Cleary and Priadjati	2005	Vegetation Response to burning in a rain forest Borno	Plant Ecology	177	145	163	DOI:﻿10.1007/s11258-005-2107-0	Asia	Indonesia	﻿Sungai Wain Pro- tected Forest Reserve	﻿Sungai Wain Pro- tected Forest Reserve	-1.16	116.54	40	140	90	Protected	Rainforest	TSMBF	Fire-senstitve	Burned-unburned	Non-prescribed	1	0.5	2	plots	200	20	4000	9	36000	9	36000	> 1.5	< 8.0	Woody	NA	Tree	﻿Apocynaceae	Kibatalia	Kibatalia sp.	Abundance	Total Abundance	1	0	NA
7	Cleary and Priadjati	2005	Vegetation Response to burning in a rain forest Borno	Plant Ecology	177	145	163	DOI:﻿10.1007/s11258-005-2107-0	Asia	Indonesia	﻿Sungai Wain Pro- tected Forest Reserve	﻿Sungai Wain Pro- tected Forest Reserve	-1.16	116.54	40	140	90	Protected	Rainforest	TSMBF	Fire-senstitve	Burned-unburned	Non-prescribed	1	0.5	2	plots	200	20	4000	9	36000	9	36000	> 1.5	< 8.0	Woody	NA	Tree	﻿Myristicaceae	Knema	Knema sp.	Abundance	Total Abundance	68	4	NA
7	Cleary and Priadjati	2005	Vegetation Response to burning in a rain forest Borno	Plant Ecology	177	145	163	DOI:﻿10.1007/s11258-005-2107-0	Asia	Indonesia	﻿Sungai Wain Pro- tected Forest Reserve	﻿Sungai Wain Pro- tected Forest Reserve	-1.16	116.54	40	140	90	Protected	Rainforest	TSMBF	Fire-senstitve	Burned-unburned	Non-prescribed	1	0.5	2	plots	200	20	4000	9	36000	9	36000	> 1.5	< 8.0	Woody	Tree	Tree	﻿Fabaceae	Koompassia	Koompassia malaccensis	Abundance	Total Abundance	8	0	CD
7	Cleary and Priadjati	2005	Vegetation Response to burning in a rain forest Borno	Plant Ecology	177	145	163	DOI:﻿10.1007/s11258-005-2107-0	Asia	Indonesia	﻿Sungai Wain Pro- tected Forest Reserve	﻿Sungai Wain Pro- tected Forest Reserve	-1.16	116.54	40	140	90	Protected	Rainforest	TSMBF	Fire-senstitve	Burned-unburned	Non-prescribed	1	0.5	2	plots	200	20	4000	9	36000	9	36000	> 1.5	< 8.0	Woody	Tree	Tree	﻿Anacardiaceae	Koordersiodendron	Koordersiodendron pinnatum	Abundance	Total Abundance	1	0	NA
7	Cleary and Priadjati	2005	Vegetation Response to burning in a rain forest Borno	Plant Ecology	177	145	163	DOI:﻿10.1007/s11258-005-2107-0	Asia	Indonesia	﻿Sungai Wain Pro- tected Forest Reserve	﻿Sungai Wain Pro- tected Forest Reserve	-1.16	116.54	40	140	90	Protected	Rainforest	TSMBF	Fire-senstitve	Burned-unburned	Non-prescribed	1	0.5	2	plots	200	20	4000	9	36000	9	36000	> 1.5	< 8.0	Woody	Tree	Tree	﻿Meliaceae	Lansium	Lansium domesticum	Abundance	Total Abundance	2	0	NA
7	Cleary and Priadjati	2005	Vegetation Response to burning in a rain forest Borno	Plant Ecology	177	145	163	DOI:﻿10.1007/s11258-005-2107-0	Asia	Indonesia	﻿Sungai Wain Pro- tected Forest Reserve	﻿Sungai Wain Pro- tected Forest Reserve	-1.16	116.54	40	140	90	Protected	Rainforest	TSMBF	Fire-senstitve	Burned-unburned	Non-prescribed	1	0.5	2	plots	200	20	4000	9	36000	9	36000	> 1.5	< 8.0	Woody	NA	Tree	﻿Sapindaceae	Lepisanthes	Lepisanthes sp.	Abundance	Total Abundance	2	1	NA
7	Cleary and Priadjati	2005	Vegetation Response to burning in a rain forest Borno	Plant Ecology	177	145	163	DOI:﻿10.1007/s11258-005-2107-0	Asia	Indonesia	﻿Sungai Wain Pro- tected Forest Reserve	﻿Sungai Wain Pro- tected Forest Reserve	-1.16	116.54	40	140	90	Protected	Rainforest	TSMBF	Fire-senstitve	Burned-unburned	Non-prescribed	1	0.5	2	plots	200	20	4000	9	36000	9	36000	> 1.5	< 8.0	Woody	Tree	Tree	﻿Fagaceae	Lithocarpus	Lithocarpus leptogyne	Abundance	Total Abundance	10	0	NA
7	Cleary and Priadjati	2005	Vegetation Response to burning in a rain forest Borno	Plant Ecology	177	145	163	DOI:﻿10.1007/s11258-005-2107-0	Asia	Indonesia	﻿Sungai Wain Pro- tected Forest Reserve	﻿Sungai Wain Pro- tected Forest Reserve	-1.16	116.54	40	140	90	Protected	Rainforest	TSMBF	Fire-senstitve	Burned-unburned	Non-prescribed	1	0.5	2	plots	200	20	4000	9	36000	9	36000	> 1.5	< 8.0	Woody	NA	Tree	﻿Lauraceae	Litsea	Litsea sp.	Abundance	Total Abundance	9	2	NA
7	Cleary and Priadjati	2005	Vegetation Response to burning in a rain forest Borno	Plant Ecology	177	145	163	DOI:﻿10.1007/s11258-005-2107-0	Asia	Indonesia	﻿Sungai Wain Pro- tected Forest Reserve	﻿Sungai Wain Pro- tected Forest Reserve	-1.16	116.54	40	140	90	Protected	Rainforest	TSMBF	Fire-senstitve	Burned-unburned	Non-prescribed	1	0.5	2	plots	200	20	4000	9	36000	9	36000	> 1.5	< 8.0	Woody	Tree	Tree	﻿Celastraceae	Lophopetalum	Lophopetalum beccarianum	Abundance	Total Abundance	7	0	NA
7	Cleary and Priadjati	2005	Vegetation Response to burning in a rain forest Borno	Plant Ecology	177	145	163	DOI:﻿10.1007/s11258-005-2107-0	Asia	Indonesia	﻿Sungai Wain Pro- tected Forest Reserve	﻿Sungai Wain Pro- tected Forest Reserve	-1.16	116.54	40	140	90	Protected	Rainforest	TSMBF	Fire-senstitve	Burned-unburned	Non-prescribed	1	0.5	2	plots	200	20	4000	9	36000	9	36000	> 1.5	< 8.0	Woody	Tree	Tree	Euphorbiaceae	Macaranga	Macaranga aetheadenia	Abundance	Total Abundance	1	0	NA
7	Cleary and Priadjati	2005	Vegetation Response to burning in a rain forest Borno	Plant Ecology	177	145	163	DOI:﻿10.1007/s11258-005-2107-0	Asia	Indonesia	﻿Sungai Wain Pro- tected Forest Reserve	﻿Sungai Wain Pro- tected Forest Reserve	-1.16	116.54	40	140	90	Protected	Rainforest	TSMBF	Fire-senstitve	Burned-unburned	Non-prescribed	1	0.5	2	plots	200	20	4000	9	36000	9	36000	> 1.5	< 8.0	Woody	Tree	Tree	Euphorbiaceae	Macaranga	Macaranga conifera	Abundance	Total Abundance	0	2	NA
7	Cleary and Priadjati	2005	Vegetation Response to burning in a rain forest Borno	Plant Ecology	177	145	163	DOI:﻿10.1007/s11258-005-2107-0	Asia	Indonesia	﻿Sungai Wain Pro- tected Forest Reserve	﻿Sungai Wain Pro- tected Forest Reserve	-1.16	116.54	40	140	90	Protected	Rainforest	TSMBF	Fire-senstitve	Burned-unburned	Non-prescribed	1	0.5	2	plots	200	20	4000	9	36000	9	36000	> 1.5	< 8.0	Woody	Tree	Tree	Euphorbiaceae	Macaranga	Macaranga gigantea	Abundance	Total Abundance	0	49	NA
7	Cleary and Priadjati	2005	Vegetation Response to burning in a rain forest Borno	Plant Ecology	177	145	163	DOI:﻿10.1007/s11258-005-2107-0	Asia	Indonesia	﻿Sungai Wain Pro- tected Forest Reserve	﻿Sungai Wain Pro- tected Forest Reserve	-1.16	116.54	40	140	90	Protected	Rainforest	TSMBF	Fire-senstitve	Burned-unburned	Non-prescribed	1	0.5	2	plots	200	20	4000	9	36000	9	36000	> 1.5	< 8.0	Woody	Tree	Tree	Euphorbiaceae	Macaranga	Macaranga hypoleuca	Abundance	Total Abundance	2	1	NA
7	Cleary and Priadjati	2005	Vegetation Response to burning in a rain forest Borno	Plant Ecology	177	145	163	DOI:﻿10.1007/s11258-005-2107-0	Asia	Indonesia	﻿Sungai Wain Pro- tected Forest Reserve	﻿Sungai Wain Pro- tected Forest Reserve	-1.16	116.54	40	140	90	Protected	Rainforest	TSMBF	Fire-senstitve	Burned-unburned	Non-prescribed	1	0.5	2	plots	200	20	4000	9	36000	9	36000	> 1.5	< 8.0	Woody	Tree	Tree	Euphorbiaceae	Macaranga	Macaranga lowii	Abundance	Total Abundance	123	2	LC
7	Cleary and Priadjati	2005	Vegetation Response to burning in a rain forest Borno	Plant Ecology	177	145	163	DOI:﻿10.1007/s11258-005-2107-0	Asia	Indonesia	﻿Sungai Wain Pro- tected Forest Reserve	﻿Sungai Wain Pro- tected Forest Reserve	-1.16	116.54	40	140	90	Protected	Rainforest	TSMBF	Fire-senstitve	Burned-unburned	Non-prescribed	1	0.5	2	plots	200	20	4000	9	36000	9	36000	> 1.5	< 8.0	Woody	Tree	Tree	Euphorbiaceae	Macaranga	Macaranga pearsonii	Abundance	Total Abundance	0	1	LC
7	Cleary and Priadjati	2005	Vegetation Response to burning in a rain forest Borno	Plant Ecology	177	145	163	DOI:﻿10.1007/s11258-005-2107-0	Asia	Indonesia	﻿Sungai Wain Pro- tected Forest Reserve	﻿Sungai Wain Pro- tected Forest Reserve	-1.16	116.54	40	140	90	Protected	Rainforest	TSMBF	Fire-senstitve	Burned-unburned	Non-prescribed	1	0.5	2	plots	200	20	4000	9	36000	9	36000	> 1.5	< 8.0	Woody	Tree	Tree	Euphorbiaceae	Macaranga	Macaranga trichocarpa	Abundance	Total Abundance	1	8	NA
7	Cleary and Priadjati	2005	Vegetation Response to burning in a rain forest Borno	Plant Ecology	177	145	163	DOI:﻿10.1007/s11258-005-2107-0	Asia	Indonesia	﻿Sungai Wain Pro- tected Forest Reserve	﻿Sungai Wain Pro- tected Forest Reserve	-1.16	116.54	40	140	90	Protected	Rainforest	TSMBF	Fire-senstitve	Burned-unburned	Non-prescribed	1	0.5	2	plots	200	20	4000	9	36000	9	36000	> 1.5	< 8.0	Woody	Tree	Tree	﻿Sapotaceae	Madhuca	Madhuca kingiana	Abundance	Total Abundance	20	1	NT
7	Cleary and Priadjati	2005	Vegetation Response to burning in a rain forest Borno	Plant Ecology	177	145	163	DOI:﻿10.1007/s11258-005-2107-0	Asia	Indonesia	﻿Sungai Wain Pro- tected Forest Reserve	﻿Sungai Wain Pro- tected Forest Reserve	-1.16	116.54	40	140	90	Protected	Rainforest	TSMBF	Fire-senstitve	Burned-unburned	Non-prescribed	1	0.5	2	plots	200	20	4000	9	36000	9	36000	> 1.5	< 8.0	Woody	Tree	Tree	﻿Sapotaceae	Madhuca	Madhuca pallida	Abundance	Total Abundance	9	0	NT
7	Cleary and Priadjati	2005	Vegetation Response to burning in a rain forest Borno	Plant Ecology	177	145	163	DOI:﻿10.1007/s11258-005-2107-0	Asia	Indonesia	﻿Sungai Wain Pro- tected Forest Reserve	﻿Sungai Wain Pro- tected Forest Reserve	-1.16	116.54	40	140	90	Protected	Rainforest	TSMBF	Fire-senstitve	Burned-unburned	Non-prescribed	1	0.5	2	plots	200	20	4000	9	36000	9	36000	> 1.5	< 8.0	Woody	Tree	Tree	﻿Sapotaceae	Madhuca	Madhuca sericea	Abundance	Total Abundance	5	0	VU
7	Cleary and Priadjati	2005	Vegetation Response to burning in a rain forest Borno	Plant Ecology	177	145	163	DOI:﻿10.1007/s11258-005-2107-0	Asia	Indonesia	﻿Sungai Wain Pro- tected Forest Reserve	﻿Sungai Wain Pro- tected Forest Reserve	-1.16	116.54	40	140	90	Protected	Rainforest	TSMBF	Fire-senstitve	Burned-unburned	Non-prescribed	1	0.5	2	plots	200	20	4000	9	36000	9	36000	> 1.5	< 8.0	Woody	Tree	Tree	﻿Magnoliaceae	Magnolia	Magnolia lasia	Abundance	Total Abundance	2	0	DD
7	Cleary and Priadjati	2005	Vegetation Response to burning in a rain forest Borno	Plant Ecology	177	145	163	DOI:﻿10.1007/s11258-005-2107-0	Asia	Indonesia	﻿Sungai Wain Pro- tected Forest Reserve	﻿Sungai Wain Pro- tected Forest Reserve	-1.16	116.54	40	140	90	Protected	Rainforest	TSMBF	Fire-senstitve	Burned-unburned	Non-prescribed	1	0.5	2	plots	200	20	4000	9	36000	9	36000	> 1.5	< 8.0	Woody	Tree	Tree	Euphorbiaceae	﻿Mallotus	﻿Mallotus macrostachyus	Abundance	Total Abundance	1	0	NA
7	Cleary and Priadjati	2005	Vegetation Response to burning in a rain forest Borno	Plant Ecology	177	145	163	DOI:﻿10.1007/s11258-005-2107-0	Asia	Indonesia	﻿Sungai Wain Pro- tected Forest Reserve	﻿Sungai Wain Pro- tected Forest Reserve	-1.16	116.54	40	140	90	Protected	Rainforest	TSMBF	Fire-senstitve	Burned-unburned	Non-prescribed	1	0.5	2	plots	200	20	4000	9	36000	9	36000	> 1.5	< 8.0	Woody	Tree	Tree	Euphorbiaceae	Mallotus	Mallotus mollissimus	Abundance	Total Abundance	0	3	LC
7	Cleary and Priadjati	2005	Vegetation Response to burning in a rain forest Borno	Plant Ecology	177	145	163	DOI:﻿10.1007/s11258-005-2107-0	Asia	Indonesia	﻿Sungai Wain Pro- tected Forest Reserve	﻿Sungai Wain Pro- tected Forest Reserve	-1.16	116.54	40	140	90	Protected	Rainforest	TSMBF	Fire-senstitve	Burned-unburned	Non-prescribed	1	0.5	2	plots	200	20	4000	9	36000	9	36000	> 1.5	< 8.0	Woody	Tree	Tree	Euphorbiaceae	Mallotus	Mallotus paniculatus	Abundance	Total Abundance	2	4	LC
7	Cleary and Priadjati	2005	Vegetation Response to burning in a rain forest Borno	Plant Ecology	177	145	163	DOI:﻿10.1007/s11258-005-2107-0	Asia	Indonesia	﻿Sungai Wain Pro- tected Forest Reserve	﻿Sungai Wain Pro- tected Forest Reserve	-1.16	116.54	40	140	90	Protected	Rainforest	TSMBF	Fire-senstitve	Burned-unburned	Non-prescribed	1	0.5	2	plots	200	20	4000	9	36000	9	36000	> 1.5	< 8.0	Woody	Tree	Tree	Euphorbiaceae	Mallotus	Mallotus penangensis	Abundance	Total Abundance	0	1	LC
7	Cleary and Priadjati	2005	Vegetation Response to burning in a rain forest Borno	Plant Ecology	177	145	163	DOI:﻿10.1007/s11258-005-2107-0	Asia	Indonesia	﻿Sungai Wain Pro- tected Forest Reserve	﻿Sungai Wain Pro- tected Forest Reserve	-1.16	116.54	40	140	90	Protected	Rainforest	TSMBF	Fire-senstitve	Burned-unburned	Non-prescribed	1	0.5	2	plots	200	20	4000	9	36000	9	36000	> 1.5	< 8.0	Woody	Tree	Tree	﻿Guttiferae	Mammea	Mammea acuminata	Abundance	Total Abundance	1	0	LC
7	Cleary and Priadjati	2005	Vegetation Response to burning in a rain forest Borno	Plant Ecology	177	145	163	DOI:﻿10.1007/s11258-005-2107-0	Asia	Indonesia	﻿Sungai Wain Pro- tected Forest Reserve	﻿Sungai Wain Pro- tected Forest Reserve	-1.16	116.54	40	140	90	Protected	Rainforest	TSMBF	Fire-senstitve	Burned-unburned	Non-prescribed	1	0.5	2	plots	200	20	4000	9	36000	9	36000	> 1.5	< 8.0	Woody	Tree	Tree	﻿Anacardiaceae	Melanochyla	Melanochyla castaneifolia	Abundance	Total Abundance	2	0	NA
7	Cleary and Priadjati	2005	Vegetation Response to burning in a rain forest Borno	Plant Ecology	177	145	163	DOI:﻿10.1007/s11258-005-2107-0	Asia	Indonesia	﻿Sungai Wain Pro- tected Forest Reserve	﻿Sungai Wain Pro- tected Forest Reserve	-1.16	116.54	40	140	90	Protected	Rainforest	TSMBF	Fire-senstitve	Burned-unburned	Non-prescribed	1	0.5	2	plots	200	20	4000	9	36000	9	36000	> 1.5	< 8.0	Woody	Shrub	Shrub	﻿Melastomataceae	Melastoma	Melastoma malabathricum	Abundance	Total Abundance	0	1	NA
7	Cleary and Priadjati	2005	Vegetation Response to burning in a rain forest Borno	Plant Ecology	177	145	163	DOI:﻿10.1007/s11258-005-2107-0	Asia	Indonesia	﻿Sungai Wain Pro- tected Forest Reserve	﻿Sungai Wain Pro- tected Forest Reserve	-1.16	116.54	40	140	90	Protected	Rainforest	TSMBF	Fire-senstitve	Burned-unburned	Non-prescribed	1	0.5	2	plots	200	20	4000	9	36000	9	36000	> 1.5	< 8.0	Woody	Tree	Tree	﻿Sabiaceae	Meliosma	Meliosma sumatrana	Abundance	Total Abundance	2	0	LC
7	Cleary and Priadjati	2005	Vegetation Response to burning in a rain forest Borno	Plant Ecology	177	145	163	DOI:﻿10.1007/s11258-005-2107-0	Asia	Indonesia	﻿Sungai Wain Pro- tected Forest Reserve	﻿Sungai Wain Pro- tected Forest Reserve	-1.16	116.54	40	140	90	Protected	Rainforest	TSMBF	Fire-senstitve	Burned-unburned	Non-prescribed	1	0.5	2	plots	200	20	4000	9	36000	9	36000	> 1.5	< 8.0	Woody	NA	Tree	﻿Melastomataceae	Memecylon	Memecylon sp.	Abundance	Total Abundance	9	0	NA
7	Cleary and Priadjati	2005	Vegetation Response to burning in a rain forest Borno	Plant Ecology	177	145	163	DOI:﻿10.1007/s11258-005-2107-0	Asia	Indonesia	﻿Sungai Wain Pro- tected Forest Reserve	﻿Sungai Wain Pro- tected Forest Reserve	-1.16	116.54	40	140	90	Protected	Rainforest	TSMBF	Fire-senstitve	Burned-unburned	Non-prescribed	1	0.5	2	plots	200	20	4000	9	36000	9	36000	> 1.5	< 8.0	Woody	Tree	Tree	﻿Annonaceae	Mezzettia	Mezzettia parviflora	Abundance	Total Abundance	1	0	NA
7	Cleary and Priadjati	2005	Vegetation Response to burning in a rain forest Borno	Plant Ecology	177	145	163	DOI:﻿10.1007/s11258-005-2107-0	Asia	Indonesia	﻿Sungai Wain Pro- tected Forest Reserve	﻿Sungai Wain Pro- tected Forest Reserve	-1.16	116.54	40	140	90	Protected	Rainforest	TSMBF	Fire-senstitve	Burned-unburned	Non-prescribed	1	0.5	2	plots	200	20	4000	9	36000	9	36000	> 1.5	< 8.0	Woody	NA	Tree	﻿Tiliaceae	Microcos	Microcos sp.	Abundance	Total Abundance	27	0	NA
7	Cleary and Priadjati	2005	Vegetation Response to burning in a rain forest Borno	Plant Ecology	177	145	163	DOI:﻿10.1007/s11258-005-2107-0	Asia	Indonesia	﻿Sungai Wain Pro- tected Forest Reserve	﻿Sungai Wain Pro- tected Forest Reserve	-1.16	116.54	40	140	90	Protected	Rainforest	TSMBF	Fire-senstitve	Burned-unburned	Non-prescribed	1	0.5	2	plots	200	20	4000	9	36000	9	36000	> 1.5	< 8.0	Woody	Tree	Tree	﻿Annonaceae	Monocarpia	Monocarpia kalimantanensis	Abundance	Total Abundance	2	0	LC
7	Cleary and Priadjati	2005	Vegetation Response to burning in a rain forest Borno	Plant Ecology	177	145	163	DOI:﻿10.1007/s11258-005-2107-0	Asia	Indonesia	﻿Sungai Wain Pro- tected Forest Reserve	﻿Sungai Wain Pro- tected Forest Reserve	-1.16	116.54	40	140	90	Protected	Rainforest	TSMBF	Fire-senstitve	Burned-unburned	Non-prescribed	1	0.5	2	plots	200	20	4000	9	36000	9	36000	> 1.5	< 8.0	Woody	Tree	Tree	﻿Euphorbiaceae	Moultonianthus	Moultonianthus lembruggianus	Abundance	Total Abundance	2	0	NA
7	Cleary and Priadjati	2005	Vegetation Response to burning in a rain forest Borno	Plant Ecology	177	145	163	DOI:﻿10.1007/s11258-005-2107-0	Asia	Indonesia	﻿Sungai Wain Pro- tected Forest Reserve	﻿Sungai Wain Pro- tected Forest Reserve	-1.16	116.54	40	140	90	Protected	Rainforest	TSMBF	Fire-senstitve	Burned-unburned	Non-prescribed	1	0.5	2	plots	200	20	4000	9	36000	9	36000	> 1.5	< 8.0	Woody	Tree	Tree	﻿Myristicaceae	Myristica	Myristica iners	Abundance	Total Abundance	2	0	LC
7	Cleary and Priadjati	2005	Vegetation Response to burning in a rain forest Borno	Plant Ecology	177	145	163	DOI:﻿10.1007/s11258-005-2107-0	Asia	Indonesia	﻿Sungai Wain Pro- tected Forest Reserve	﻿Sungai Wain Pro- tected Forest Reserve	-1.16	116.54	40	140	90	Protected	Rainforest	TSMBF	Fire-senstitve	Burned-unburned	Non-prescribed	1	0.5	2	plots	200	20	4000	9	36000	9	36000	> 1.5	< 8.0	Woody	Tree	Tree	﻿Rubiaceae	Nauclea	Nauclea subdita	Abundance	Total Abundance	1	0	NA
7	Cleary and Priadjati	2005	Vegetation Response to burning in a rain forest Borno	Plant Ecology	177	145	163	DOI:﻿10.1007/s11258-005-2107-0	Asia	Indonesia	﻿Sungai Wain Pro- tected Forest Reserve	﻿Sungai Wain Pro- tected Forest Reserve	-1.16	116.54	40	140	90	Protected	Rainforest	TSMBF	Fire-senstitve	Burned-unburned	Non-prescribed	1	0.5	2	plots	200	20	4000	9	36000	9	36000	> 1.5	< 8.0	Woody	NA	Tree	﻿Lauraceae	﻿Neolitsea	﻿Neolitsea sp.	Abundance	Total Abundance	1	0	NA
7	Cleary and Priadjati	2005	Vegetation Response to burning in a rain forest Borno	Plant Ecology	177	145	163	DOI:﻿10.1007/s11258-005-2107-0	Asia	Indonesia	﻿Sungai Wain Pro- tected Forest Reserve	﻿Sungai Wain Pro- tected Forest Reserve	-1.16	116.54	40	140	90	Protected	Rainforest	TSMBF	Fire-senstitve	Burned-unburned	Non-prescribed	1	0.5	2	plots	200	20	4000	9	36000	9	36000	> 1.5	< 8.0	Woody	Tree	Tree	﻿Euphorbiaceae	Neoscortechinia	Neoscortechinia kingii	Abundance	Total Abundance	6	0	NA
7	Cleary and Priadjati	2005	Vegetation Response to burning in a rain forest Borno	Plant Ecology	177	145	163	DOI:﻿10.1007/s11258-005-2107-0	Asia	Indonesia	﻿Sungai Wain Pro- tected Forest Reserve	﻿Sungai Wain Pro- tected Forest Reserve	-1.16	116.54	40	140	90	Protected	Rainforest	TSMBF	Fire-senstitve	Burned-unburned	Non-prescribed	1	0.5	2	plots	200	20	4000	9	36000	9	36000	> 1.5	< 8.0	Woody	Tree	Tree	Sapindaceae	Nephelium	Nephelium uncinatum	Abundance	Total Abundance	1	0	NA
7	Cleary and Priadjati	2005	Vegetation Response to burning in a rain forest Borno	Plant Ecology	177	145	163	DOI:﻿10.1007/s11258-005-2107-0	Asia	Indonesia	﻿Sungai Wain Pro- tected Forest Reserve	﻿Sungai Wain Pro- tected Forest Reserve	-1.16	116.54	40	140	90	Protected	Rainforest	TSMBF	Fire-senstitve	Burned-unburned	Non-prescribed	1	0.5	2	plots	200	20	4000	9	36000	9	36000	> 1.5	< 8.0	Woody	Tree	Tree	﻿Olacaceae	Ochanostachys	Ochanostachys amentacea	Abundance	Total Abundance	6	0	DD
7	Cleary and Priadjati	2005	Vegetation Response to burning in a rain forest Borno	Plant Ecology	177	145	163	DOI:﻿10.1007/s11258-005-2107-0	Asia	Indonesia	﻿Sungai Wain Pro- tected Forest Reserve	﻿Sungai Wain Pro- tected Forest Reserve	-1.16	116.54	40	140	90	Protected	Rainforest	TSMBF	Fire-senstitve	Burned-unburned	Non-prescribed	1	0.5	2	plots	200	20	4000	9	36000	9	36000	> 1.5	< 8.0	Woody	Tree	Tree	﻿Sapotaceae	Palaquium	Palaquium rostratum	Abundance	Total Abundance	1	0	NA
7	Cleary and Priadjati	2005	Vegetation Response to burning in a rain forest Borno	Plant Ecology	177	145	163	DOI:﻿10.1007/s11258-005-2107-0	Asia	Indonesia	﻿Sungai Wain Pro- tected Forest Reserve	﻿Sungai Wain Pro- tected Forest Reserve	-1.16	116.54	40	140	90	Protected	Rainforest	TSMBF	Fire-senstitve	Burned-unburned	Non-prescribed	1	0.5	2	plots	200	20	4000	9	36000	9	36000	> 1.5	< 8.0	Woody	Tree	Tree	﻿Sapotaceae	Palaquium	Palaquium stenophyllum	Abundance	Total Abundance	2	0	NA
7	Cleary and Priadjati	2005	Vegetation Response to burning in a rain forest Borno	Plant Ecology	177	145	163	DOI:﻿10.1007/s11258-005-2107-0	Asia	Indonesia	﻿Sungai Wain Pro- tected Forest Reserve	﻿Sungai Wain Pro- tected Forest Reserve	-1.16	116.54	40	140	90	Protected	Rainforest	TSMBF	Fire-senstitve	Burned-unburned	Non-prescribed	1	0.5	2	plots	200	20	4000	9	36000	9	36000	> 1.5	< 8.0	Woody	Tree	Tree	﻿Euphorbiaceae	Paracroton	Paracroton pendulus	Abundance	Total Abundance	4	0	LC
7	Cleary and Priadjati	2005	Vegetation Response to burning in a rain forest Borno	Plant Ecology	177	145	163	DOI:﻿10.1007/s11258-005-2107-0	Asia	Indonesia	﻿Sungai Wain Pro- tected Forest Reserve	﻿Sungai Wain Pro- tected Forest Reserve	-1.16	116.54	40	140	90	Protected	Rainforest	TSMBF	Fire-senstitve	Burned-unburned	Non-prescribed	1	0.5	2	plots	200	20	4000	9	36000	9	36000	> 1.5	< 8.0	Woody	Tree	Tree	﻿Chrysobalanaceae	Parinari	Parinari oblongifolia	Abundance	Total Abundance	1	0	NA
7	Cleary and Priadjati	2005	Vegetation Response to burning in a rain forest Borno	Plant Ecology	177	145	163	DOI:﻿10.1007/s11258-005-2107-0	Asia	Indonesia	﻿Sungai Wain Pro- tected Forest Reserve	﻿Sungai Wain Pro- tected Forest Reserve	-1.16	116.54	40	140	90	Protected	Rainforest	TSMBF	Fire-senstitve	Burned-unburned	Non-prescribed	1	0.5	2	plots	200	20	4000	9	36000	9	36000	> 1.5	< 8.0	Woody	Tree	Tree	﻿Sapotaceae	Payena	Payena lucida	Abundance	Total Abundance	9	0	NT
7	Cleary and Priadjati	2005	Vegetation Response to burning in a rain forest Borno	Plant Ecology	177	145	163	DOI:﻿10.1007/s11258-005-2107-0	Asia	Indonesia	﻿Sungai Wain Pro- tected Forest Reserve	﻿Sungai Wain Pro- tected Forest Reserve	-1.16	116.54	40	140	90	Protected	Rainforest	TSMBF	Fire-senstitve	Burned-unburned	Non-prescribed	1	0.5	2	plots	200	20	4000	9	36000	9	36000	> 1.5	< 8.0	Woody	Tree	Tree	﻿Tiliaceae	Pentace	Pentace triptera	Abundance	Total Abundance	2	0	LC
7	Cleary and Priadjati	2005	Vegetation Response to burning in a rain forest Borno	Plant Ecology	177	145	163	DOI:﻿10.1007/s11258-005-2107-0	Asia	Indonesia	﻿Sungai Wain Pro- tected Forest Reserve	﻿Sungai Wain Pro- tected Forest Reserve	-1.16	116.54	40	140	90	Protected	Rainforest	TSMBF	Fire-senstitve	Burned-unburned	Non-prescribed	1	0.5	2	plots	200	20	4000	9	36000	9	36000	> 1.5	< 8.0	Woody	NA	Tree	﻿Lauraceae	Phoebe	Phoebe sp.	Abundance	Total Abundance	2	0	NA
7	Cleary and Priadjati	2005	Vegetation Response to burning in a rain forest Borno	Plant Ecology	177	145	163	DOI:﻿10.1007/s11258-005-2107-0	Asia	Indonesia	﻿Sungai Wain Pro- tected Forest Reserve	﻿Sungai Wain Pro- tected Forest Reserve	-1.16	116.54	40	140	90	Protected	Rainforest	TSMBF	Fire-senstitve	Burned-unburned	Non-prescribed	1	0.5	2	plots	200	20	4000	9	36000	9	36000	> 1.5	< 8.0	Woody	Tree	Tree	﻿Euphorbiaceae	Pimelodendron	Pimelodendron griffithianum	Abundance	Total Abundance	5	0	NA
7	Cleary and Priadjati	2005	Vegetation Response to burning in a rain forest Borno	Plant Ecology	177	145	163	DOI:﻿10.1007/s11258-005-2107-0	Asia	Indonesia	﻿Sungai Wain Pro- tected Forest Reserve	﻿Sungai Wain Pro- tected Forest Reserve	-1.16	116.54	40	140	90	Protected	Rainforest	TSMBF	Fire-senstitve	Burned-unburned	Non-prescribed	1	0.5	2	plots	200	20	4000	9	36000	9	36000	> 1.5	< 8.0	Woody	Tree	Tree	﻿Annonaceae	Polyalthia	Polyalthia lateriflora	Abundance	Total Abundance	6	0	NA
7	Cleary and Priadjati	2005	Vegetation Response to burning in a rain forest Borno	Plant Ecology	177	145	163	DOI:﻿10.1007/s11258-005-2107-0	Asia	Indonesia	﻿Sungai Wain Pro- tected Forest Reserve	﻿Sungai Wain Pro- tected Forest Reserve	-1.16	116.54	40	140	90	Protected	Rainforest	TSMBF	Fire-senstitve	Burned-unburned	Non-prescribed	1	0.5	2	plots	200	20	4000	9	36000	9	36000	> 1.5	< 8.0	Woody	Tree	Tree	﻿Annonaceae	Polyalthia	Polyalthia rumphii	Abundance	Total Abundance	6	1	NA
7	Cleary and Priadjati	2005	Vegetation Response to burning in a rain forest Borno	Plant Ecology	177	145	163	DOI:﻿10.1007/s11258-005-2107-0	Asia	Indonesia	﻿Sungai Wain Pro- tected Forest Reserve	﻿Sungai Wain Pro- tected Forest Reserve	-1.16	116.54	40	140	90	Protected	Rainforest	TSMBF	Fire-senstitve	Burned-unburned	Non-prescribed	1	0.5	2	plots	200	20	4000	9	36000	9	36000	> 1.5	< 8.0	Woody	Tree	Tree	﻿Annonaceae	Polyalthia	Polyalthia sumatrana	Abundance	Total Abundance	17	0	LC
7	Cleary and Priadjati	2005	Vegetation Response to burning in a rain forest Borno	Plant Ecology	177	145	163	DOI:﻿10.1007/s11258-005-2107-0	Asia	Indonesia	﻿Sungai Wain Pro- tected Forest Reserve	﻿Sungai Wain Pro- tected Forest Reserve	-1.16	116.54	40	140	90	Protected	Rainforest	TSMBF	Fire-senstitve	Burned-unburned	Non-prescribed	1	0.5	2	plots	200	20	4000	9	36000	9	36000	> 1.5	< 8.0	Woody	Tree	Tree	﻿Sapindaceae	Pometia	Pometia pinnata	Abundance	Total Abundance	1	0	LC
7	Cleary and Priadjati	2005	Vegetation Response to burning in a rain forest Borno	Plant Ecology	177	145	163	DOI:﻿10.1007/s11258-005-2107-0	Asia	Indonesia	﻿Sungai Wain Pro- tected Forest Reserve	﻿Sungai Wain Pro- tected Forest Reserve	-1.16	116.54	40	140	90	Protected	Rainforest	TSMBF	Fire-senstitve	Burned-unburned	Non-prescribed	1	0.5	2	plots	200	20	4000	9	36000	9	36000	> 1.5	< 8.0	Woody	Tree	Tree	﻿Annonaceae	Popowia	Popowia hirta	Abundance	Total Abundance	8	0	NA
7	Cleary and Priadjati	2005	Vegetation Response to burning in a rain forest Borno	Plant Ecology	177	145	163	DOI:﻿10.1007/s11258-005-2107-0	Asia	Indonesia	﻿Sungai Wain Pro- tected Forest Reserve	﻿Sungai Wain Pro- tected Forest Reserve	-1.16	116.54	40	140	90	Protected	Rainforest	TSMBF	Fire-senstitve	Burned-unburned	Non-prescribed	1	0.5	2	plots	200	20	4000	9	36000	9	36000	> 1.5	< 8.0	Woody	Tree	Tree	﻿Rubiaceae	Porterandia	Porterandia anisophylla	Abundance	Total Abundance	2	0	NA
7	Cleary and Priadjati	2005	Vegetation Response to burning in a rain forest Borno	Plant Ecology	177	145	163	DOI:﻿10.1007/s11258-005-2107-0	Asia	Indonesia	﻿Sungai Wain Pro- tected Forest Reserve	﻿Sungai Wain Pro- tected Forest Reserve	-1.16	116.54	40	140	90	Protected	Rainforest	TSMBF	Fire-senstitve	Burned-unburned	Non-prescribed	1	0.5	2	plots	200	20	4000	9	36000	9	36000	> 1.5	< 8.0	Woody	Tree	Tree	﻿Rubiaceae	Prismatomeris	Prismatomeris beccariana	Abundance	Total Abundance	5	0	NA
7	Cleary and Priadjati	2005	Vegetation Response to burning in a rain forest Borno	Plant Ecology	177	145	163	DOI:﻿10.1007/s11258-005-2107-0	Asia	Indonesia	﻿Sungai Wain Pro- tected Forest Reserve	﻿Sungai Wain Pro- tected Forest Reserve	-1.16	116.54	40	140	90	Protected	Rainforest	TSMBF	Fire-senstitve	Burned-unburned	Non-prescribed	1	0.5	2	plots	200	20	4000	9	36000	9	36000	> 1.5	< 8.0	Woody	Tree	Tree	﻿Rosaceae	Prunus	Prunus beccarii	Abundance	Total Abundance	1	0	NA
7	Cleary and Priadjati	2005	Vegetation Response to burning in a rain forest Borno	Plant Ecology	177	145	163	DOI:﻿10.1007/s11258-005-2107-0	Asia	Indonesia	﻿Sungai Wain Pro- tected Forest Reserve	﻿Sungai Wain Pro- tected Forest Reserve	-1.16	116.54	40	140	90	Protected	Rainforest	TSMBF	Fire-senstitve	Burned-unburned	Non-prescribed	1	0.5	2	plots	200	20	4000	9	36000	9	36000	> 1.5	< 8.0	Woody	NA	Tree	Rubiaceae	Psychotria	Psychotria sp.	Abundance	Total Abundance	1	0	NA
7	Cleary and Priadjati	2005	Vegetation Response to burning in a rain forest Borno	Plant Ecology	177	145	163	DOI:﻿10.1007/s11258-005-2107-0	Asia	Indonesia	﻿Sungai Wain Pro- tected Forest Reserve	﻿Sungai Wain Pro- tected Forest Reserve	-1.16	116.54	40	140	90	Protected	Rainforest	TSMBF	Fire-senstitve	Burned-unburned	Non-prescribed	1	0.5	2	plots	200	20	4000	9	36000	9	36000	> 1.5	< 8.0	Woody	NA	Tree	﻿Melastomataceae	Pternandra	Pternandra sp.	Abundance	Total Abundance	26	2	NA
7	Cleary and Priadjati	2005	Vegetation Response to burning in a rain forest Borno	Plant Ecology	177	145	163	DOI:﻿10.1007/s11258-005-2107-0	Asia	Indonesia	﻿Sungai Wain Pro- tected Forest Reserve	﻿Sungai Wain Pro- tected Forest Reserve	-1.16	116.54	40	140	90	Protected	Rainforest	TSMBF	Fire-senstitve	Burned-unburned	Non-prescribed	1	0.5	2	plots	200	20	4000	9	36000	9	36000	> 1.5	< 8.0	Woody	Tree	Tree	﻿Simaroubaceae	Quassia	Quassia indica	Abundance	Total Abundance	6	0	NA
7	Cleary and Priadjati	2005	Vegetation Response to burning in a rain forest Borno	Plant Ecology	177	145	163	DOI:﻿10.1007/s11258-005-2107-0	Asia	Indonesia	﻿Sungai Wain Pro- tected Forest Reserve	﻿Sungai Wain Pro- tected Forest Reserve	-1.16	116.54	40	140	90	Protected	Rainforest	TSMBF	Fire-senstitve	Burned-unburned	Non-prescribed	1	0.5	2	plots	200	20	4000	9	36000	9	36000	> 1.5	< 8.0	Woody	Tree	Tree	﻿Fagaceae	Quercus	Quercus sp.	Abundance	Total Abundance	1	0	NA
7	Cleary and Priadjati	2005	Vegetation Response to burning in a rain forest Borno	Plant Ecology	177	145	163	DOI:﻿10.1007/s11258-005-2107-0	Asia	Indonesia	﻿Sungai Wain Pro- tected Forest Reserve	﻿Sungai Wain Pro- tected Forest Reserve	-1.16	116.54	40	140	90	Protected	Rainforest	TSMBF	Fire-senstitve	Burned-unburned	Non-prescribed	1	0.5	2	plots	200	20	4000	9	36000	9	36000	> 1.5	< 8.0	Woody	Tree	Tree	﻿Myristaceae	Rhodamnia	Rhodamnia cinerea	Abundance	Total Abundance	1	0	LC
7	Cleary and Priadjati	2005	Vegetation Response to burning in a rain forest Borno	Plant Ecology	177	145	163	DOI:﻿10.1007/s11258-005-2107-0	Asia	Indonesia	﻿Sungai Wain Pro- tected Forest Reserve	﻿Sungai Wain Pro- tected Forest Reserve	-1.16	116.54	40	140	90	Protected	Rainforest	TSMBF	Fire-senstitve	Burned-unburned	Non-prescribed	1	0.5	2	plots	200	20	4000	9	36000	9	36000	> 1.5	< 8.0	Woody	NA	Tree	﻿Myrtaceae	Rhodomyrtus	Rhodomyrtus sp.	Abundance	Total Abundance	1	0	NA
7	Cleary and Priadjati	2005	Vegetation Response to burning in a rain forest Borno	Plant Ecology	177	145	163	DOI:﻿10.1007/s11258-005-2107-0	Asia	Indonesia	﻿Sungai Wain Pro- tected Forest Reserve	﻿Sungai Wain Pro- tected Forest Reserve	-1.16	116.54	40	140	90	Protected	Rainforest	TSMBF	Fire-senstitve	Burned-unburned	Non-prescribed	1	0.5	2	plots	200	20	4000	9	36000	9	36000	> 1.5	< 8.0	Woody	NA	Tree	﻿Burseraceae	Santiria	Santiria sp.	Abundance	Total Abundance	11	0	NA
7	Cleary and Priadjati	2005	Vegetation Response to burning in a rain forest Borno	Plant Ecology	177	145	163	DOI:﻿10.1007/s11258-005-2107-0	Asia	Indonesia	﻿Sungai Wain Pro- tected Forest Reserve	﻿Sungai Wain Pro- tected Forest Reserve	-1.16	116.54	40	140	90	Protected	Rainforest	TSMBF	Fire-senstitve	Burned-unburned	Non-prescribed	1	0.5	2	plots	200	20	4000	9	36000	9	36000	> 1.5	< 8.0	Woody	NA	Tree	﻿Actinidiaceae	Saurauia	Saurauia sp.	Abundance	Total Abundance	30	0	NA
7	Cleary and Priadjati	2005	Vegetation Response to burning in a rain forest Borno	Plant Ecology	177	145	163	DOI:﻿10.1007/s11258-005-2107-0	Asia	Indonesia	﻿Sungai Wain Pro- tected Forest Reserve	﻿Sungai Wain Pro- tected Forest Reserve	-1.16	116.54	40	140	90	Protected	Rainforest	TSMBF	Fire-senstitve	Burned-unburned	Non-prescribed	1	0.5	2	plots	200	20	4000	9	36000	9	36000	> 1.5	< 8.0	Woody	Tree	Tree	﻿Sterculiaceae	Scaphium	Scaphium macropodum	Abundance	Total Abundance	4	0	LC
[truncated: 4,544 more rows]

## Sheet: Metadata
Meta Data:
Study_number	Serial number of studies
Sites_number	Sites ID
Author	Name of the main author
Year	Year when the study published
[truncated: 45 more rows]
