# Supplementary material for: A Pantropical Analysis of Fire Impacts and Post‐Fire Species Recovery of Plant Life Forms
Source: Ecol Evol. 2025 Feb 17;15(2):e71018. doi: 10.1002/ece3.71018 (PMC11832907; doi:10.1002/ece3.71018)
Supplement: Supplementary file 3 — Appendix S3. [file ECE3-15-e71018-s002.xlsx]

## Sheet: Table S2. Life_form_classified
species_ID	study_ID	species	genus	family	Life_Form	Source	Reference
SP0001	A11	Abelmoschus ficulneus	Abelmoschus	Malvaceae	Tree/Shrub	Plant growth form dataset for the New World	Engemann, K., Sandel, B., Boyle, B., Enquist, B. J., J¯rgensen, P. M., Kattge, J., McGill, B. J., Morueta-Holme, N., Peet, R. K., Spencer, N. J., Violle, C., Wiser, S. K. and Svenning, J.-C. (2016), A plant growth form dataset for the New World. Ecology, 97: 3243. doi:10.1002/ecy.1569
SP0002	A06	Abolboda pulchella	Abolboda	Xyridaceae	Forb	Plant growth form dataset for the New World	Engemann, K., Sandel, B., Boyle, B., Enquist, B. J., J¯rgensen, P. M., Kattge, J., McGill, B. J., Morueta-Holme, N., Peet, R. K., Spencer, N. J., Violle, C., Wiser, S. K. and Svenning, J.-C. (2016), A plant growth form dataset for the New World. Ecology, 97: 3243. doi:10.1002/ecy.1569
SP0003	A22	Abutilon angulatum	Abutilon	Malvaceae	Tree/Shrub	Categorical Plant Traits Database	unpub.
SP0004	A28	Abutilon fruticosum	Abutilon	Malvaceae	Tree/Shrub	Plant growth form dataset for the New World	Engemann, K., Sandel, B., Boyle, B., Enquist, B. J., J¯rgensen, P. M., Kattge, J., McGill, B. J., Morueta-Holme, N., Peet, R. K., Spencer, N. J., Violle, C., Wiser, S. K. and Svenning, J.-C. (2016), A plant growth form dataset for the New World. Ecology, 97: 3243. doi:10.1002/ecy.1569
SP0005	A11	Abutilon indicum	Abutilon	Malvaceae	Tree/Shrub	Plant growth form dataset for the New World	Engemann, K., Sandel, B., Boyle, B., Enquist, B. J., J¯rgensen, P. M., Kattge, J., McGill, B. J., Morueta-Holme, N., Peet, R. K., Spencer, N. J., Violle, C., Wiser, S. K. and Svenning, J.-C. (2016), A plant growth form dataset for the New World. Ecology, 97: 3243. doi:10.1002/ecy.1569
SP0006	A21	Abutilon otocarpum	Abutilon	Malvaceae	Tree/Shrub	The Global Leaf Traits	unpub.
SP0007	A11	Abutilon oxycarpum	Abutilon	Malvaceae	Tree/Shrub	Plant growth form dataset for the New World	Engemann, K., Sandel, B., Boyle, B., Enquist, B. J., J¯rgensen, P. M., Kattge, J., McGill, B. J., Morueta-Holme, N., Peet, R. K., Spencer, N. J., Violle, C., Wiser, S. K. and Svenning, J.-C. (2016), A plant growth form dataset for the New World. Ecology, 97: 3243. doi:10.1002/ecy.1569
SP0008	A22	Abutilon ramosum	Abutilon	Malvaceae	Tree/Shrub	Trait Data for African Plants - a Photo Guide	Dressler S, M Schmidt, G Zizka (2014) Introducing African PlantsóA Photo GuideóAn Interactive Photo Data-Base and Rapid Identification Tool for Continental Africa. Taxon 63(5) 1159-1161 DOI: http://dx.doi.org/10.12705/635.26
SP0009	A21	Abutilon sp.	Abutilon	Malvaceae	Tree/Shrub	Online	https://paddockplants.co.uk/abutilons
SP0010	A23	Acacia aulacocarpa	Acacia	Leguminosae	Tree/Shrub	TRY Categorical Traits Dataset (update 2018)	unpub.
SP0011	A23	Acacia auriculiformis	Acacia	Leguminosae	Tree/Shrub	Plant growth form dataset for the New World	Engemann, K., Sandel, B., Boyle, B., Enquist, B. J., J¯rgensen, P. M., Kattge, J., McGill, B. J., Morueta-Holme, N., Peet, R. K., Spencer, N. J., Violle, C., Wiser, S. K. and Svenning, J.-C. (2016), A plant growth form dataset for the New World. Ecology, 97: 3243. doi:10.1002/ecy.1569
SP0012	A12	Acacia calyculata	Acacia	Leguminosae	Tree/Shrub	Online	B. Maslin. _WATTLE, Interactive Identification of Australian Acacia. Version 2_. Australian Biological Resources Study, Canberra, 2014.
SP0013	A15	Acacia erioloba	Acacia	Leguminosae	Tree/Shrub	Online	https://pza.sanbi.org/vachellia-erioloba
SP0014	A19	Acacia gonocarpa	Acacia	Leguminosae	Tree/Shrub	Categorical Plant Traits Database	unpub.
SP0015	A15	Acacia hebeclada	Acacia	Leguminosae	Tree/Shrub	Online	https://wildflowernursery.co.za/indigenous-plant-database/acacia-hebeclada
SP0016	A11	Acacia holosericea	Acacia	Leguminosae	Tree/Shrub	The Global Leaf Traits	unpub.
SP0017	A19	Acacia humifusa	Acacia	Leguminosae	Tree/Shrub	TRY Categorical Traits Dataset (update 2018)	unpub.
SP0018	A23	Acacia latescens	Acacia	Leguminosae	Tree/Shrub	TRY Categorical Traits Dataset (update 2018)	unpub.
SP0019	A21	Acacia ligulata	Acacia	Leguminosae	Tree/Shrub	The Global Leaf Traits	unpub.
SP0020	A19	Acacia linarioides	Acacia	Leguminosae	Tree/Shrub	Online	B. Maslin. _WATTLE, Interactive Identification of Australian Acacia. Version 2_. Australian Biological Resources Study, Canberra, 2014.
SP0021	A15	Acacia mellifera	Acacia	Leguminosae	Tree/Shrub	Online	https://www.feedipedia.org/node/347
SP0022	A19	Acacia multisiliqua	Acacia	Leguminosae	Tree/Shrub	Categorical Plant Traits Database	unpub.
SP0023	A15	Acacia nebrownii	Acacia	Leguminosae	Tree/Shrub	Online	https://www.botswanaflora.com/speciesdata/species.php?species_id=126060
SP0024	A09	Acacia polyphylla	Acacia	Leguminosae	Tree/Shrub	Online	https://tropical.theferns.info/viewtropical.php?id=Senegalia+polyphylla
SP0025	A21	Acacia ramulosa	Acacia	Leguminosae	Tree/Shrub	Categorical Plant Traits Database	unpub.
SP0026	A11	Acacia salicina	Acacia	Leguminosae	Tree/Shrub	Plant growth form dataset for the New World	Engemann, K., Sandel, B., Boyle, B., Enquist, B. J., J¯rgensen, P. M., Kattge, J., McGill, B. J., Morueta-Holme, N., Peet, R. K., Spencer, N. J., Violle, C., Wiser, S. K. and Svenning, J.-C. (2016), A plant growth form dataset for the New World. Ecology, 97: 3243. doi:10.1002/ecy.1569
SP0027	A21	Acacia sclerosperma	Acacia	Leguminosae	Tree/Shrub	TRY Categorical Traits Dataset (update 2018)	unpub.
SP0028	A21	Acacia sp.	Acacia	Fabaceae	Tree/Shrub	Online	NA
SP0029	A11	Acacia stenophylla	Acacia	Leguminosae	Tree/Shrub	Plant growth form dataset for the New World	Engemann, K., Sandel, B., Boyle, B., Enquist, B. J., J¯rgensen, P. M., Kattge, J., McGill, B. J., Morueta-Holme, N., Peet, R. K., Spencer, N. J., Violle, C., Wiser, S. K. and Svenning, J.-C. (2016), A plant growth form dataset for the New World. Ecology, 97: 3243. doi:10.1002/ecy.1569
SP0030	A09	Acacia tenuifolia	Acacia	Leguminosae	Tree/Shrub	Online	https://www.chemeurope.com/en/encyclopedia/Acacia_tenuifolia.html
SP0031	A21	Acacia tetragonophylla	Acacia	Leguminosae	Tree/Shrub	The Global Leaf Traits	unpub.
SP0032	A15	Acacia tortilis	Acacia	Leguminosae	Tree/Shrub	Plant growth form dataset for the New World	Engemann, K., Sandel, B., Boyle, B., Enquist, B. J., J¯rgensen, P. M., Kattge, J., McGill, B. J., Morueta-Holme, N., Peet, R. K., Spencer, N. J., Violle, C., Wiser, S. K. and Svenning, J.-C. (2016), A plant growth form dataset for the New World. Ecology, 97: 3243. doi:10.1002/ecy.1569
SP0033	A12	Acacia whitei	Acacia	Leguminosae	Tree/Shrub	Online	B. Maslin. _WATTLE, Interactive Identification of Australian Acacia. Version 2_. Australian Biological Resources Study, Canberra, 2014.
SP0034	A22	Acalypha indica	Acalypha	Euphorbiaceae	Forb	Plant growth form dataset for the New World	Engemann, K., Sandel, B., Boyle, B., Enquist, B. J., J¯rgensen, P. M., Kattge, J., McGill, B. J., Morueta-Holme, N., Peet, R. K., Spencer, N. J., Violle, C., Wiser, S. K. and Svenning, J.-C. (2016), A plant growth form dataset for the New World. Ecology, 97: 3243. doi:10.1002/ecy.1569
SP0035	A28	Acalypha phleiodes	Acalypha	Euphorbiaceae	Forb	Online	https://www.wildflower.org/plants/result.php?id_plant=acph3
SP0036	A21	Acanthocarpus preissii	Acanthocarpus	Asparagaceae	Tree/Shrub	Online	J. R. Wheeler, N. G. Marchant, and M. Lewington. _Flora of the south west: Bunbury, Augusta, Denmark_. Canberra, A.C.T. : Crawley, W.A: Australian Biological Resources Study ; University of Western Australia Press, 2002. ISBN: 9780642568168.
SP0037	A22	Acanthospermum hispidum	Acanthospermum	Compositae	Forb	Global leaf size dataset	Wright, I. J., N. Dong, V. Maire, I. C. Prentice, M. Westoby, S. DÌaz, R. V. Gallagher, B. F. Jacobs, R. Kooyman, E. A. Law, M. R. Leishman, ‹. Niinemets, P. B. Reich, L. Sack, R. Villar, H. Wang and P. Wilf (2017). Global climatic drivers of leaf size. Science 357(6354): 917-921. DOI:10.1126/science.aal4760
SP0038	A28	Achillea millefolium	Achillea	Compositae	Forb	Plant growth form dataset for the New World	Engemann, K., Sandel, B., Boyle, B., Enquist, B. J., J¯rgensen, P. M., Kattge, J., McGill, B. J., Morueta-Holme, N., Peet, R. K., Spencer, N. J., Violle, C., Wiser, S. K. and Svenning, J.-C. (2016), A plant growth form dataset for the New World. Ecology, 97: 3243. doi:10.1002/ecy.1569
SP0039	A12	Acianthus fornicatus	Acianthus	Orchidaceae	Forb	Plant growth form dataset for the New World	Engemann, K., Sandel, B., Boyle, B., Enquist, B. J., J¯rgensen, P. M., Kattge, J., McGill, B. J., Morueta-Holme, N., Peet, R. K., Spencer, N. J., Violle, C., Wiser, S. K. and Svenning, J.-C. (2016), A plant growth form dataset for the New World. Ecology, 97: 3243. doi:10.1002/ecy.1569
SP0040	A12	Acmella grandiflora	Acmella	Compositae	Forb	Online	https://plants.usda.gov/core/profile?symbol=ACGR17
SP0041	A02	Acmena sp.	Acmena	Myrtaceae	Tree/Shrub	TRY Categorical Traits Dataset (update 2018)	unpub.
SP0042	A20	Acosmium dasycarpum	Acosmium	Leguminosae	Tree/Shrub	Plant growth form dataset for the New World	Engemann, K., Sandel, B., Boyle, B., Enquist, B. J., J¯rgensen, P. M., Kattge, J., McGill, B. J., Morueta-Holme, N., Peet, R. K., Spencer, N. J., Violle, C., Wiser, S. K. and Svenning, J.-C. (2016), A plant growth form dataset for the New World. Ecology, 97: 3243. doi:10.1002/ecy.1569
SP0043	A10	Actinocephalus geniculatus	Actinocephalus	Eriocaulaceae	Forb	Online	https://eol.org/pages/50594646
SP0044	A02	Actinodaphne glabra	Actinodaphne	Lauraceae	Tree/Shrub	TRY Categorical Traits Dataset (update 2018)	unpub.
SP0045	A09	Actinostemon concepcionis	Actinostemon	Euphorbiaceae	Tree/Shrub	TRY Categorical Traits Dataset (update 2018)	unpub.
SP0046	A09	Actinostemon concolor	Actinostemon	Euphorbiaceae	Tree/Shrub	Plant growth form dataset for the New World	Engemann, K., Sandel, B., Boyle, B., Enquist, B. J., J¯rgensen, P. M., Kattge, J., McGill, B. J., Morueta-Holme, N., Peet, R. K., Spencer, N. J., Violle, C., Wiser, S. K. and Svenning, J.-C. (2016), A plant growth form dataset for the New World. Ecology, 97: 3243. doi:10.1002/ecy.1569
SP0047	A02	Adenanthera sp.	Adenanthera	Fabaceae	Tree/Shrub	The Global Leaf Traits	unpub.
SP0048	A03	Adenocalymma bracteatum	Adenocalymma	Bignoniaceae	Climber	TRY Categorical Traits Dataset (update 2018)	unpub.
SP0049	A26	Adiantum obliquum	Adiantum	Pteridaceae	Fern	TRY Database	TRY Database
SP0050	A17	Adiantum trapeziforme	Adiantum	Pteridaceae	Fern	TRY Database	TRY Database
SP0051	A02	Adinandra dumosa	Adinandra	Pentaphylacaceae	Tree/Shrub	The Global Leaf Traits	unpub.
SP0052	A21	Adriana urticoides	Adriana	Euphorbiaceae	Tree/Shrub	TRY Categorical Traits Dataset (update 2018)	unpub.
SP0053	A09	Aegiphila sellowiana	Aegiphila	Lamiaceae	Tree/Shrub	The Global Leaf Traits	unpub.
SP0054	A07	Aegle marmelos	Aegle	Rutaceae	Tree/Shrub	Plant growth form dataset for the New World	Engemann, K., Sandel, B., Boyle, B., Enquist, B. J., J¯rgensen, P. M., Kattge, J., McGill, B. J., Morueta-Holme, N., Peet, R. K., Spencer, N. J., Violle, C., Wiser, S. K. and Svenning, J.-C. (2016), A plant growth form dataset for the New World. Ecology, 97: 3243. doi:10.1002/ecy.1569
SP0055	A01	Afzelia africana	Afzelia	Leguminosae	Tree/Shrub	Online	https://pfaf.org/user/Plant.aspx?LatinName=Afzelia+africana
SP0056	A10	Agalinis brachyphylla	Agalinis	Orobanchaceae	Forb	Tree of sex: a database of sexual systems	The Tree of Sex Consortium, Ashman T-L, Bachtrog D, Blackmon H, Goldberg EE, Hahn MW, Kirkpatrick M, Kitano J, Mank JE, Mayrose I, Ming R, Otto SP, Peichel CL, Pennell MW, Perrin N, Ross L, Valenzuela N, Vamosi JC (2014) Tree of sex: a database of sexual systems. Scientific Data 1:140015. http://dx.doi.org/10.1038/sdata.2014.15
SP0057	A28	Agalinis heterophylla	Agalinis	Orobanchaceae	Forb	Plant growth form dataset for the New World	Engemann, K., Sandel, B., Boyle, B., Enquist, B. J., J¯rgensen, P. M., Kattge, J., McGill, B. J., Morueta-Holme, N., Peet, R. K., Spencer, N. J., Violle, C., Wiser, S. K. and Svenning, J.-C. (2016), A plant growth form dataset for the New World. Ecology, 97: 3243. doi:10.1002/ecy.1569
SP0058	A27	Agarista oleifolia	Agarista	Ericaceae	Tree/Shrub	Plant growth form dataset for the New World	Engemann, K., Sandel, B., Boyle, B., Enquist, B. J., J¯rgensen, P. M., Kattge, J., McGill, B. J., Morueta-Holme, N., Peet, R. K., Spencer, N. J., Violle, C., Wiser, S. K. and Svenning, J.-C. (2016), A plant growth form dataset for the New World. Ecology, 97: 3243. doi:10.1002/ecy.1569
SP0059	A14	Agave attenuata	Agave	Asparagaceae	Succulent	TRY Categorical Traits Dataset (update 2018)	unpub.
SP0060	A05	Ageratina oligocephala	Ageratina	Compositae	Forb	Author	ISLAS MADRID, G. E., RODR√çGUEZ TREJO, D. A. & MART√çNEZ HERN√ÅNDEZ, P. A. 2013. Undergrowth diversity and solar radiation in a Pinus hartwegii Lindl. forest with prescribed burning Diversidad del sotobosque y radiaci√≥n solar en un bosque de Pinus hartwegii Lindl. con quema prescrita.¬†Revista mexicana de ciencias forestales,¬†4,¬†25-40.
SP0061	A02	Aglaia sp.	Aglaia	Meliaceae	Tree/Shrub	TRY Categorical Traits Dataset (update 2018)	unpub.
SP0062	A04	Agonandra brasiliensis	Agonandra	Opiliaceae	Tree/Shrub	Plant growth form dataset for the New World	Engemann, K., Sandel, B., Boyle, B., Enquist, B. J., J¯rgensen, P. M., Kattge, J., McGill, B. J., Morueta-Holme, N., Peet, R. K., Spencer, N. J., Violle, C., Wiser, S. K. and Svenning, J.-C. (2016), A plant growth form dataset for the New World. Ecology, 97: 3243. doi:10.1002/ecy.1569
SP0063	A05	Agrostis tolucensis	Agrostis	Poaceae	Graminoid	TRY Database	TRY Database
SP0064	A02	Agrostistachys borneensis	Agrostistachys	Euphorbiaceae	Tree/Shrub	TRY Categorical Traits Dataset (update 2018)	unpub.
SP0065	A02	Aidia sp.	Aidia	Rubiaceae	NA	NA	NA
SP0066	A02	Alangium ridleyi	Alangium	Cornaceae	Tree/Shrub	TRY Categorical Traits Dataset (update 2018)	unpub.
SP0067	A01	Albizia adianthifolia	Albizia	Leguminosae	Tree/Shrub	Plant growth form dataset for the New World	Engemann, K., Sandel, B., Boyle, B., Enquist, B. J., J¯rgensen, P. M., Kattge, J., McGill, B. J., Morueta-Holme, N., Peet, R. K., Spencer, N. J., Violle, C., Wiser, S. K. and Svenning, J.-C. (2016), A plant growth form dataset for the New World. Ecology, 97: 3243. doi:10.1002/ecy.1569
SP0068	A01	Albizia ferruginea	Albizia	Leguminosae	Tree/Shrub	Plant growth form dataset for the New World	Engemann, K., Sandel, B., Boyle, B., Enquist, B. J., J¯rgensen, P. M., Kattge, J., McGill, B. J., Morueta-Holme, N., Peet, R. K., Spencer, N. J., Violle, C., Wiser, S. K. and Svenning, J.-C. (2016), A plant growth form dataset for the New World. Ecology, 97: 3243. doi:10.1002/ecy.1569
SP0069	A03	Albizia inundata	Albizia	Leguminosae	Tree/Shrub	Plant growth form dataset for the New World	Engemann, K., Sandel, B., Boyle, B., Enquist, B. J., J¯rgensen, P. M., Kattge, J., McGill, B. J., Morueta-Holme, N., Peet, R. K., Spencer, N. J., Violle, C., Wiser, S. K. and Svenning, J.-C. (2016), A plant growth form dataset for the New World. Ecology, 97: 3243. doi:10.1002/ecy.1569
SP0070	A01	Albizia sp.	Albizia	Fabaceae	Tree/Shrub	The Global Leaf Traits	unpub.
SP0071	A01	Albizia zygia	Albizia	Leguminosae	Tree/Shrub	Plant growth form dataset for the New World	Engemann, K., Sandel, B., Boyle, B., Enquist, B. J., J¯rgensen, P. M., Kattge, J., McGill, B. J., Morueta-Holme, N., Peet, R. K., Spencer, N. J., Violle, C., Wiser, S. K. and Svenning, J.-C. (2016), A plant growth form dataset for the New World. Ecology, 97: 3243. doi:10.1002/ecy.1569
SP0072	A05	Alchemilla procumbens	Alchemilla	Rosaceae	Forb	Author	ISLAS MADRID, G. E., RODR√çGUEZ TREJO, D. A. & MART√çNEZ HERN√ÅNDEZ, P. A. 2013. Undergrowth diversity and solar radiation in a Pinus hartwegii Lindl. forest with prescribed burning Diversidad del sotobosque y radiaci√≥n solar en un bosque de Pinus hartwegii Lindl. con quema prescrita.¬†Revista mexicana de ciencias forestales,¬†4,¬†25-40.
SP0073	A01	Alchornea cordifolia	Alchornea	Euphorbiaceae	Tree/Shrub	Plant growth form dataset for the New World	Engemann, K., Sandel, B., Boyle, B., Enquist, B. J., J¯rgensen, P. M., Kattge, J., McGill, B. J., Morueta-Holme, N., Peet, R. K., Spencer, N. J., Violle, C., Wiser, S. K. and Svenning, J.-C. (2016), A plant growth form dataset for the New World. Ecology, 97: 3243. doi:10.1002/ecy.1569
SP0074	A01	Alchornea laxiflora	Alchornea	Euphorbiaceae	Tree/Shrub	Categorical Plant Traits Database	unpub.
SP0075	A09	Alchornea triplinervia	Alchornea	Euphorbiaceae	Tree/Shrub	Plant growth form dataset for the New World	Engemann, K., Sandel, B., Boyle, B., Enquist, B. J., J¯rgensen, P. M., Kattge, J., McGill, B. J., Morueta-Holme, N., Peet, R. K., Spencer, N. J., Violle, C., Wiser, S. K. and Svenning, J.-C. (2016), A plant growth form dataset for the New World. Ecology, 97: 3243. doi:10.1002/ecy.1569
SP0076	A21	Alectryon oleifolius	Alectryon	Sapindaceae	Tree/Shrub	The Global Leaf Traits	unpub.
SP0077	A28	Allium canadense	Allium	Amaryllidaceae	Forb	Plant growth form dataset for the New World	Engemann, K., Sandel, B., Boyle, B., Enquist, B. J., J¯rgensen, P. M., Kattge, J., McGill, B. J., Morueta-Holme, N., Peet, R. K., Spencer, N. J., Violle, C., Wiser, S. K. and Svenning, J.-C. (2016), A plant growth form dataset for the New World. Ecology, 97: 3243. doi:10.1002/ecy.1569
SP0078	A28	Allium drummondii	Allium	Amaryllidaceae	Forb	Plant growth form dataset for the New World	Engemann, K., Sandel, B., Boyle, B., Enquist, B. J., J¯rgensen, P. M., Kattge, J., McGill, B. J., Morueta-Holme, N., Peet, R. K., Spencer, N. J., Violle, C., Wiser, S. K. and Svenning, J.-C. (2016), A plant growth form dataset for the New World. Ecology, 97: 3243. doi:10.1002/ecy.1569
SP0079	A01	Allophylus africanus	Allophylus	Sapindaceae	Tree/Shrub	TRY Categorical Traits Dataset (update 2018)	unpub.
SP0080	A02	Allophylus cobbe	Allophylus	Sapindaceae	Tree/Shrub	Plant growth form dataset for the New World	Engemann, K., Sandel, B., Boyle, B., Enquist, B. J., J¯rgensen, P. M., Kattge, J., McGill, B. J., Morueta-Holme, N., Peet, R. K., Spencer, N. J., Violle, C., Wiser, S. K. and Svenning, J.-C. (2016), A plant growth form dataset for the New World. Ecology, 97: 3243. doi:10.1002/ecy.1569
SP0081	A27	Allophylus edulis	Allophylus	Sapindaceae	Tree/Shrub	Plant growth form dataset for the New World	Engemann, K., Sandel, B., Boyle, B., Enquist, B. J., J¯rgensen, P. M., Kattge, J., McGill, B. J., Morueta-Holme, N., Peet, R. K., Spencer, N. J., Violle, C., Wiser, S. K. and Svenning, J.-C. (2016), A plant growth form dataset for the New World. Ecology, 97: 3243. doi:10.1002/ecy.1569
SP0082	A23	Alloteropsis semialata	Alloteropsis	Poaceae	Graminoid	TRY Database	TRY Database
SP0083	A28	Allowissadula holosericea	Allowissadula	Malvaceae	Tree/Shrub	Online	https://www.wildflower.org/plants/result.php?id_plant=alho4
SP0084	A25	Aloysia virgata	Aloysia	Verbenaceae	Tree/Shrub	Plant growth form dataset for the New World	Engemann, K., Sandel, B., Boyle, B., Enquist, B. J., J¯rgensen, P. M., Kattge, J., McGill, B. J., Morueta-Holme, N., Peet, R. K., Spencer, N. J., Violle, C., Wiser, S. K. and Svenning, J.-C. (2016), A plant growth form dataset for the New World. Ecology, 97: 3243. doi:10.1002/ecy.1569
SP0085	A23	Alphitonia excelsa	Alphitonia	Rhamnaceae	Tree/Shrub	Plant growth form dataset for the New World	Engemann, K., Sandel, B., Boyle, B., Enquist, B. J., J¯rgensen, P. M., Kattge, J., McGill, B. J., Morueta-Holme, N., Peet, R. K., Spencer, N. J., Violle, C., Wiser, S. K. and Svenning, J.-C. (2016), A plant growth form dataset for the New World. Ecology, 97: 3243. doi:10.1002/ecy.1569
SP0086	A02	Alseodaphne sp.	Alseodaphne	Lauraceae	Tree/Shrub	TRY Categorical Traits Dataset (update 2018)	unpub.
SP0087	A23	Alstonia actinophylla	Alstonia	Apocynaceae	Tree/Shrub	Plant growth form dataset for the New World	Engemann, K., Sandel, B., Boyle, B., Enquist, B. J., J¯rgensen, P. M., Kattge, J., McGill, B. J., Morueta-Holme, N., Peet, R. K., Spencer, N. J., Violle, C., Wiser, S. K. and Svenning, J.-C. (2016), A plant growth form dataset for the New World. Ecology, 97: 3243. doi:10.1002/ecy.1569
SP0088	A01	Alstonia boonei	Alstonia	Apocynaceae	Tree/Shrub	Plant growth form dataset for the New World	Engemann, K., Sandel, B., Boyle, B., Enquist, B. J., J¯rgensen, P. M., Kattge, J., McGill, B. J., Morueta-Holme, N., Peet, R. K., Spencer, N. J., Violle, C., Wiser, S. K. and Svenning, J.-C. (2016), A plant growth form dataset for the New World. Ecology, 97: 3243. doi:10.1002/ecy.1569
SP0089	A02	Alstonia sp.	Alstonia	Apocynaceae	Tree/Shrub	The Global Leaf Traits	unpub.
SP0090	A21	Aluta maisonneuvei	Aluta	Myrtaceae	Tree/Shrub	Online	https://florabase.dpaw.wa.gov.au/browse/profile/19468
SP0091	A21	Alyogyne pinoniana	Alyogyne	Malvaceae	Tree/Shrub	TRY Categorical Traits Dataset (update 2018)	unpub.
SP0092	A25	Amaioua guianensis	Amaioua	Rubiaceae	Tree/Shrub	Plant growth form dataset for the New World	Engemann, K., Sandel, B., Boyle, B., Enquist, B. J., J¯rgensen, P. M., Kattge, J., McGill, B. J., Morueta-Holme, N., Peet, R. K., Spencer, N. J., Violle, C., Wiser, S. K. and Svenning, J.-C. (2016), A plant growth form dataset for the New World. Ecology, 97: 3243. doi:10.1002/ecy.1569
SP0093	A09	Amaioua intermedia	Amaioua	Rubiaceae	Tree/Shrub	Plant growth form dataset for the New World	Engemann, K., Sandel, B., Boyle, B., Enquist, B. J., J¯rgensen, P. M., Kattge, J., McGill, B. J., Morueta-Holme, N., Peet, R. K., Spencer, N. J., Violle, C., Wiser, S. K. and Svenning, J.-C. (2016), A plant growth form dataset for the New World. Ecology, 97: 3243. doi:10.1002/ecy.1569
SP0094	A21	Amaranthus interruptus	Amaranthus	Amaranthaceae	Forb	Plant growth form dataset for the New World	Engemann, K., Sandel, B., Boyle, B., Enquist, B. J., J¯rgensen, P. M., Kattge, J., McGill, B. J., Morueta-Holme, N., Peet, R. K., Spencer, N. J., Violle, C., Wiser, S. K. and Svenning, J.-C. (2016), A plant growth form dataset for the New World. Ecology, 97: 3243. doi:10.1002/ecy.1569
SP0095	A28	Ambrosia psilostachya	Ambrosia	Compositae	Forb	Plant growth form dataset for the New World	Engemann, K., Sandel, B., Boyle, B., Enquist, B. J., J¯rgensen, P. M., Kattge, J., McGill, B. J., Morueta-Holme, N., Peet, R. K., Spencer, N. J., Violle, C., Wiser, S. K. and Svenning, J.-C. (2016), A plant growth form dataset for the New World. Ecology, 97: 3243. doi:10.1002/ecy.1569
SP0096	A08	Ampelocissus acetosa	Ampelocissus	Vitaceae	Climber	Categorical Plant Traits Database	unpub.
SP0097	A23	Ampelocissus frutescens	Ampelocissus	Vitaceae	Climber	TRY Categorical Traits Dataset (update 2018)	unpub.
SP0098	A24	Amphicarpum muhlenbergianum	Amphicarpum	Poaceae	Graminoid	TRY Database	TRY Database
SP0099	A19	Amyema miquelii	Amyema	Loranthaceae	Tree/Shrub	The Global Leaf Traits	unpub.
SP0100	A04	Anacardium occidentale	Anacardium	Anacardiaceae	Tree/Shrub	Plant growth form dataset for the New World	Engemann, K., Sandel, B., Boyle, B., Enquist, B. J., J¯rgensen, P. M., Kattge, J., McGill, B. J., Morueta-Holme, N., Peet, R. K., Spencer, N. J., Violle, C., Wiser, S. K. and Svenning, J.-C. (2016), A plant growth form dataset for the New World. Ecology, 97: 3243. doi:10.1002/ecy.1569
SP0101	A02	Anacolosa frutescens	Anacolosa	Olacaceae	Tree/Shrub	Online	http://tropical.theferns.info/viewtropical.php?id=Anacolosa+frutescens
SP0102	A17	Ananas comosus	Ananas	Bromeliaceae	Succulent	Trait Data for African Plants - a Photo Guide	Dressler S, M Schmidt, G Zizka (2014) Introducing African PlantsóA Photo GuideóAn Interactive Photo Data-Base and Rapid Identification Tool for Continental Africa. Taxon 63(5) 1159-1161 DOI: http://dx.doi.org/10.12705/635.26
SP0103	A04	Andira cujabensis	Andira	Leguminosae	Tree/Shrub	Plant growth form dataset for the New World	Engemann, K., Sandel, B., Boyle, B., Enquist, B. J., J¯rgensen, P. M., Kattge, J., McGill, B. J., Morueta-Holme, N., Peet, R. K., Spencer, N. J., Violle, C., Wiser, S. K. and Svenning, J.-C. (2016), A plant growth form dataset for the New World. Ecology, 97: 3243. doi:10.1002/ecy.1569
SP0104	A25	Andira vermifuga	Andira	Leguminosae	Tree/Shrub	Plant growth form dataset for the New World	Engemann, K., Sandel, B., Boyle, B., Enquist, B. J., J¯rgensen, P. M., Kattge, J., McGill, B. J., Morueta-Holme, N., Peet, R. K., Spencer, N. J., Violle, C., Wiser, S. K. and Svenning, J.-C. (2016), A plant growth form dataset for the New World. Ecology, 97: 3243. doi:10.1002/ecy.1569
SP0105	A26	Andropogon bicornis	Andropogon	Poaceae	Graminoid	TRY Database	TRY Database
SP0106	A10	Andropogon brasiliensis	Andropogon	Poaceae	Graminoid	TRY Database	TRY Database
SP0107	A28	Andropogon gerardii	Andropogon	Poaceae	Graminoid	TRY Database	TRY Database
SP0108	A10	Andropogon leucostachyus	Andropogon	Poaceae	Graminoid	TRY Database	TRY Database
SP0109	A10	Andropogon sp1	Andropogon	Poaceae	Graminoid	TRY Database	TRY Database
SP0110	A10	Andropogon sp2	Andropogon	Poaceae	Graminoid	TRY Database	TRY Database
SP0111	A26	Andropogon virgatus	Andropogon	Poaceae	Graminoid	TRY Database	TRY Database
SP0112	A24	Andropogon virginicus	Andropogon	Poaceae	Graminoid	TRY Database	TRY Database
SP0113	A28	Anemone berlandieri	Anemone	Ranunculaceae	Forb	Plant growth form dataset for the New World	Engemann, K., Sandel, B., Boyle, B., Enquist, B. J., J¯rgensen, P. M., Kattge, J., McGill, B. J., Morueta-Holme, N., Peet, R. K., Spencer, N. J., Violle, C., Wiser, S. K. and Svenning, J.-C. (2016), A plant growth form dataset for the New World. Ecology, 97: 3243. doi:10.1002/ecy.1569
SP0114	A03	Anemopaegma flavum	Anemopaegma	Bignoniaceae	Climber	Plant growth form dataset for the New World	Engemann, K., Sandel, B., Boyle, B., Enquist, B. J., J¯rgensen, P. M., Kattge, J., McGill, B. J., Morueta-Holme, N., Peet, R. K., Spencer, N. J., Violle, C., Wiser, S. K. and Svenning, J.-C. (2016), A plant growth form dataset for the New World. Ecology, 97: 3243. doi:10.1002/ecy.1569
SP0115	A17	Angiopteris evecta	Angiopteris	Marattiaceae	Fern	TRY Database	TRY Database
SP0116	A01	Angylocalyx oligophyllus	Angylocalyx	Leguminosae	Tree/Shrub	Trait Data for African Plants - a Photo Guide	Dressler S, M Schmidt, G Zizka (2014) Introducing African PlantsóA Photo GuideóAn Interactive Photo Data-Base and Rapid Identification Tool for Continental Africa. Taxon 63(5) 1159-1161 DOI: http://dx.doi.org/10.12705/635.26
SP0117	A04	Annona coriacea	Annona	Annonaceae	Tree/Shrub	Plant growth form dataset for the New World	Engemann, K., Sandel, B., Boyle, B., Enquist, B. J., J¯rgensen, P. M., Kattge, J., McGill, B. J., Morueta-Holme, N., Peet, R. K., Spencer, N. J., Violle, C., Wiser, S. K. and Svenning, J.-C. (2016), A plant growth form dataset for the New World. Ecology, 97: 3243. doi:10.1002/ecy.1569
SP0118	A25	Annona crassiflora	Annona	Annonaceae	Tree/Shrub	Plant growth form dataset for the New World	Engemann, K., Sandel, B., Boyle, B., Enquist, B. J., J¯rgensen, P. M., Kattge, J., McGill, B. J., Morueta-Holme, N., Peet, R. K., Spencer, N. J., Violle, C., Wiser, S. K. and Svenning, J.-C. (2016), A plant growth form dataset for the New World. Ecology, 97: 3243. doi:10.1002/ecy.1569
SP0119	A01	Annona echinata	Annona	Annonaceae	Tree/Shrub	Online	https://eol.org/pages/1054899
SP0120	A27	Annona rugulosa	Annona	Annonaceae	Tree/Shrub	Traits and ecological strategies of 66 subtropical tree species in the Brazilian Atlantic Forest	Forgiarini, C., Souza, A.F., Longhi, S.J., Oliveira, J.M., 2015. In the lack of extreme pioneers: trait relationships and ecological strategies of 66 subtropical tree species. J. Plant Ecol. 8, 359ñ367. doi:10.1093/jpe/rtu028
SP0121	A20	Annona tomentosa	Annona	Annonaceae	Tree/Shrub	Online	https://www.researchgate.net/profile/Rosana_Kolb/publication/279251255_Leaf_anatomy_is_associated_with_the_type_of_growth_form_in_Neotropical_savanna_plants/links/55de242508ae45e825d398f9.pdf
SP0122	A07	Anogeissus latifolia	Anogeissus	Combretaceae	Tree/Shrub	Plant growth form dataset for the New World	Engemann, K., Sandel, B., Boyle, B., Enquist, B. J., J¯rgensen, P. M., Kattge, J., McGill, B. J., Morueta-Holme, N., Peet, R. K., Spencer, N. J., Violle, C., Wiser, S. K. and Svenning, J.-C. (2016), A plant growth form dataset for the New World. Ecology, 97: 3243. doi:10.1002/ecy.1569
SP0123	A21	Anthobolus foveolatus	Anthobolus	Santalaceae	Tree/Shrub	Tree of sex: a database of sexual systems	The Tree of Sex Consortium, Ashman T-L, Bachtrog D, Blackmon H, Goldberg EE, Hahn MW, Kirkpatrick M, Kitano J, Mank JE, Mayrose I, Ming R, Otto SP, Peichel CL, Pennell MW, Perrin N, Ross L, Valenzuela N, Vamosi JC (2014) Tree of sex: a database of sexual systems. Scientific Data 1:140015. http://dx.doi.org/10.1038/sdata.2014.15
SP0124	A01	Antiaris toxicaria	Antiaris	Moraceae	Tree/Shrub	Plant growth form dataset for the New World	Engemann, K., Sandel, B., Boyle, B., Enquist, B. J., J¯rgensen, P. M., Kattge, J., McGill, B. J., Morueta-Holme, N., Peet, R. K., Spencer, N. J., Violle, C., Wiser, S. K. and Svenning, J.-C. (2016), A plant growth form dataset for the New World. Ecology, 97: 3243. doi:10.1002/ecy.1569
SP0125	A01	Antidesma membranaceum	Antidesma	Phyllanthaceae	Tree/Shrub	Categorical Plant Traits Database	unpub.
SP0126	A02	Antidesma neurocarpum	Antidesma	Phyllanthaceae	Tree/Shrub	The Global Leaf Traits	unpub.
SP0127	A04	Antonia ovata	Antonia	Loganiaceae	Tree/Shrub	Plant growth form dataset for the New World	Engemann, K., Sandel, B., Boyle, B., Enquist, B. J., J¯rgensen, P. M., Kattge, J., McGill, B. J., Morueta-Holme, N., Peet, R. K., Spencer, N. J., Violle, C., Wiser, S. K. and Svenning, J.-C. (2016), A plant growth form dataset for the New World. Ecology, 97: 3243. doi:10.1002/ecy.1569
SP0128	A07	Apluda mutica	Apluda	Poaceae	Graminoid	TRY Database	TRY Database
SP0129	A02	Aporosa sp.	Aporosa	Phyllanthaceae	Tree/Shrub	TRY Categorical Traits Dataset (update 2018)	unpub.
SP0130	A02	Aquilaria malaccensis	Aquilaria	Thymelaeaceae	Tree/Shrub	Plant growth form dataset for the New World	Engemann, K., Sandel, B., Boyle, B., Enquist, B. J., J¯rgensen, P. M., Kattge, J., McGill, B. J., Morueta-Holme, N., Peet, R. K., Spencer, N. J., Violle, C., Wiser, S. K. and Svenning, J.-C. (2016), A plant growth form dataset for the New World. Ecology, 97: 3243. doi:10.1002/ecy.1569
SP0131	A28	Arabis petiolaris	Arabis	Brassicaceae	Forb	Plant growth form dataset for the New World	Engemann, K., Sandel, B., Boyle, B., Enquist, B. J., J¯rgensen, P. M., Kattge, J., McGill, B. J., Morueta-Holme, N., Peet, R. K., Spencer, N. J., Violle, C., Wiser, S. K. and Svenning, J.-C. (2016), A plant growth form dataset for the New World. Ecology, 97: 3243. doi:10.1002/ecy.1569
SP0132	A17	Arachniodes aristata	Arachniodes	Dryopteridaceae	Fern	TRY Database	TRY Database
SP0133	A27	Araucaria angustifolia	Araucaria	Araucariaceae	Tree/Shrub	Plant growth form dataset for the New World	Engemann, K., Sandel, B., Boyle, B., Enquist, B. J., J¯rgensen, P. M., Kattge, J., McGill, B. J., Morueta-Holme, N., Peet, R. K., Spencer, N. J., Violle, C., Wiser, S. K. and Svenning, J.-C. (2016), A plant growth form dataset for the New World. Ecology, 97: 3243. doi:10.1002/ecy.1569
SP0134	A02	Archidendron sp.	Archidendron	Fabaceae	Tree/Shrub	The Global Leaf Traits	unpub.
SP0135	A02	Ardisia korthalsiana	Ardisia	Primulaceae	Tree/Shrub	Online	http://www.asianplant.net/Primulaceae/Ardisia_korthalsiana.htm
SP0136	A28	Arenaria benthamii	Arenaria	Caryophyllaceae	Forb	Plant growth form dataset for the New World	Engemann, K., Sandel, B., Boyle, B., Enquist, B. J., J¯rgensen, P. M., Kattge, J., McGill, B. J., Morueta-Holme, N., Peet, R. K., Spencer, N. J., Violle, C., Wiser, S. K. and Svenning, J.-C. (2016), A plant growth form dataset for the New World. Ecology, 97: 3243. doi:10.1002/ecy.1569
SP0137	A22	Argemone ochroleuca	Argemone	Papaveraceae	Forb	Global leaf size dataset	Wright, I. J., N. Dong, V. Maire, I. C. Prentice, M. Westoby, S. DÌaz, R. V. Gallagher, B. F. Jacobs, R. Kooyman, E. A. Law, M. R. Leishman, ‹. Niinemets, P. B. Reich, L. Sack, R. Villar, H. Wang and P. Wilf (2017). Global climatic drivers of leaf size. Science 357(6354): 917-921. DOI:10.1126/science.aal4760
SP0138	A22	Aristida adscensionis	Aristida	Poaceae	Graminoid	TRY Database	TRY Database
SP0139	A21	Aristida contorta	Aristida	Poaceae	Graminoid	TRY Database	TRY Database
SP0140	A21	Aristida holathera	Aristida	Poaceae	Graminoid	TRY Database	TRY Database
SP0141	A06	Aristida pendula	Aristida	Poaceae	Graminoid	TRY Database	TRY Database
SP0142	A28	Aristida purpurea	Aristida	Poaceae	Graminoid	TRY Database	TRY Database
SP0143	A11	Aristida ramosa	Aristida	Poaceae	Graminoid	TRY Database	TRY Database
SP0144	A22	Aristida sp.	Aristida	Poaceae	Graminoid	TRY Database	TRY Database
SP0145	A06	Aristida sp.	Aristida	Poaceae	Graminoid	TRY Database	TRY Database
SP0146	A12	Aristida spuria	Aristida	Poaceae	Graminoid	TRY Database	TRY Database
SP0147	A10	Aristida torta	Aristida	Poaceae	Graminoid	TRY Database	TRY Database
SP0148	A02	Artocarpus sp.	Artocarpus	Moraceae	Tree/Shrub	The Global Leaf Traits	unpub.
SP0149	A12	Arundinella setosa	Arundinella	Poaceae	Graminoid	TRY Database	TRY Database
SP0150	A28	Asclepias asperula	Asclepias	Apocynaceae	Forb	Plant growth form dataset for the New World	Engemann, K., Sandel, B., Boyle, B., Enquist, B. J., J¯rgensen, P. M., Kattge, J., McGill, B. J., Morueta-Holme, N., Peet, R. K., Spencer, N. J., Violle, C., Wiser, S. K. and Svenning, J.-C. (2016), A plant growth form dataset for the New World. Ecology, 97: 3243. doi:10.1002/ecy.1569
SP0151	A28	Asclepias oenotheroides	Asclepias	Apocynaceae	Forb	Plant growth form dataset for the New World	Engemann, K., Sandel, B., Boyle, B., Enquist, B. J., J¯rgensen, P. M., Kattge, J., McGill, B. J., Morueta-Holme, N., Peet, R. K., Spencer, N. J., Violle, C., Wiser, S. K. and Svenning, J.-C. (2016), A plant growth form dataset for the New World. Ecology, 97: 3243. doi:10.1002/ecy.1569
SP0152	A04	Aspidosperma macrocarpon	Aspidosperma	Apocynaceae	Tree/Shrub	Plant growth form dataset for the New World	Engemann, K., Sandel, B., Boyle, B., Enquist, B. J., J¯rgensen, P. M., Kattge, J., McGill, B. J., Morueta-Holme, N., Peet, R. K., Spencer, N. J., Violle, C., Wiser, S. K. and Svenning, J.-C. (2016), A plant growth form dataset for the New World. Ecology, 97: 3243. doi:10.1002/ecy.1569
SP0153	A09	Aspidosperma polyneuron	Aspidosperma	Apocynaceae	Tree/Shrub	Plant growth form dataset for the New World	Engemann, K., Sandel, B., Boyle, B., Enquist, B. J., J¯rgensen, P. M., Kattge, J., McGill, B. J., Morueta-Holme, N., Peet, R. K., Spencer, N. J., Violle, C., Wiser, S. K. and Svenning, J.-C. (2016), A plant growth form dataset for the New World. Ecology, 97: 3243. doi:10.1002/ecy.1569
SP0154	A20	Aspidosperma sp.	Aspidosperma	Apocynaceae	Tree/Shrub	TRY Categorical Traits Dataset (update 2018)	unpub.
SP0155	A04	Aspidosperma subincanum	Aspidosperma	Apocynaceae	Tree/Shrub	Plant growth form dataset for the New World	Engemann, K., Sandel, B., Boyle, B., Enquist, B. J., J¯rgensen, P. M., Kattge, J., McGill, B. J., Morueta-Holme, N., Peet, R. K., Spencer, N. J., Violle, C., Wiser, S. K. and Svenning, J.-C. (2016), A plant growth form dataset for the New World. Ecology, 97: 3243. doi:10.1002/ecy.1569
SP0156	A04	Aspidosperma tomentosum	Aspidosperma	Apocynaceae	Tree/Shrub	Plant growth form dataset for the New World	Engemann, K., Sandel, B., Boyle, B., Enquist, B. J., J¯rgensen, P. M., Kattge, J., McGill, B. J., Morueta-Holme, N., Peet, R. K., Spencer, N. J., Violle, C., Wiser, S. K. and Svenning, J.-C. (2016), A plant growth form dataset for the New World. Ecology, 97: 3243. doi:10.1002/ecy.1569
SP0157	A20	Aspilia foliacea	Aspilia	Compositae	Forb	Categorical Plant Traits Database	unpub.
SP0158	A17	Asplenium nidus	Asplenium	Aspleniaceae	Fern	TRY Database	TRY Database
SP0159	A05	Astragalus micranthus	Astragalus	Leguminosae	Forb	Online	http://www.conabio.gob.mx/malezasdemexico/fabaceae/astragalus-micranthus/fichas/ficha.htm#4.%20Habitat
SP0160	A28	Astragalus nuttallianus	Astragalus	Leguminosae	Forb	Plant growth form dataset for the New World	Engemann, K., Sandel, B., Boyle, B., Enquist, B. J., J¯rgensen, P. M., Kattge, J., McGill, B. J., Morueta-Holme, N., Peet, R. K., Spencer, N. J., Violle, C., Wiser, S. K. and Svenning, J.-C. (2016), A plant growth form dataset for the New World. Ecology, 97: 3243. doi:10.1002/ecy.1569
SP0161	A04	Astronium fraxinifolium	Astronium	Anacardiaceae	Tree/Shrub	Plant growth form dataset for the New World	Engemann, K., Sandel, B., Boyle, B., Enquist, B. J., J¯rgensen, P. M., Kattge, J., McGill, B. J., Morueta-Holme, N., Peet, R. K., Spencer, N. J., Violle, C., Wiser, S. K. and Svenning, J.-C. (2016), A plant growth form dataset for the New World. Ecology, 97: 3243. doi:10.1002/ecy.1569
SP0162	A09	Astronium graveolens	Astronium	Anacardiaceae	Tree/Shrub	Plant growth form dataset for the New World	Engemann, K., Sandel, B., Boyle, B., Enquist, B. J., J¯rgensen, P. M., Kattge, J., McGill, B. J., Morueta-Holme, N., Peet, R. K., Spencer, N. J., Violle, C., Wiser, S. K. and Svenning, J.-C. (2016), A plant growth form dataset for the New World. Ecology, 97: 3243. doi:10.1002/ecy.1569
SP0163	A11	Atalaya hemiglauca	Atalaya	Sapindaceae	Tree/Shrub	The Global Leaf Traits	unpub.
SP0164	A11	Atriplex muelleri	Atriplex	Amaranthaceae	Forb	Plant growth form dataset for the New World	Engemann, K., Sandel, B., Boyle, B., Enquist, B. J., J¯rgensen, P. M., Kattge, J., McGill, B. J., Morueta-Holme, N., Peet, R. K., Spencer, N. J., Violle, C., Wiser, S. K. and Svenning, J.-C. (2016), A plant growth form dataset for the New World. Ecology, 97: 3243. doi:10.1002/ecy.1569
SP0165	A02	Atuna racemosa	Atuna	Chrysobalanaceae	Tree/Shrub	Plant growth form dataset for the New World	Engemann, K., Sandel, B., Boyle, B., Enquist, B. J., J¯rgensen, P. M., Kattge, J., McGill, B. J., Morueta-Holme, N., Peet, R. K., Spencer, N. J., Violle, C., Wiser, S. K. and Svenning, J.-C. (2016), A plant growth form dataset for the New World. Ecology, 97: 3243. doi:10.1002/ecy.1569
SP0166	A10	Aulonemia effusa	Aulonemia	Poaceae	Graminoid	TRY Database	TRY Database
SP0167	A23	Austrodolichos errabundus	Austrodolichos	Leguminosae	Climber	TRY Categorical Traits Dataset (update 2018)	unpub.
SP0168	A10	Axonopus fastigiatus	Axonopus	Poaceae	Graminoid	TRY Database	TRY Database
SP0169	A24	Axonopus furcatus	Axonopus	Poaceae	Graminoid	TRY Database	TRY Database
SP0170	A02	Baccaurea sp.	Baccaurea	Phyllanthaceae	Tree/Shrub	TRY Categorical Traits Dataset (update 2018)	unpub.
SP0171	A05	Baccharis conferta	Baccharis	Compositae	Tree/Shrub	Plant growth form dataset for the New World	Engemann, K., Sandel, B., Boyle, B., Enquist, B. J., J¯rgensen, P. M., Kattge, J., McGill, B. J., Morueta-Holme, N., Peet, R. K., Spencer, N. J., Violle, C., Wiser, S. K. and Svenning, J.-C. (2016), A plant growth form dataset for the New World. Ecology, 97: 3243. doi:10.1002/ecy.1569
SP0172	A27	Baccharis oreophila	Baccharis	Compositae	Tree/Shrub	Online	https://eol.org/pages/6181603
SP0173	A20	Baccharis salzmannii	Baccharis	Compositae	Tree/Shrub	Online	https://www.researchgate.net/profile/Rosana_Kolb/publication/279251255_Leaf_anatomy_is_associated_with_the_type_of_growth_form_in_Neotropical_savanna_plants/links/55de242508ae45e825d398f9.pdf
SP0174	A03	Bactris glaucescens	Bactris	Arecaceae	Tree/Shrub	Plant growth form dataset for the New World	Engemann, K., Sandel, B., Boyle, B., Enquist, B. J., J¯rgensen, P. M., Kattge, J., McGill, B. J., Morueta-Holme, N., Peet, R. K., Spencer, N. J., Violle, C., Wiser, S. K. and Svenning, J.-C. (2016), A plant growth form dataset for the New World. Ecology, 97: 3243. doi:10.1002/ecy.1569
SP0175	A09	Balfourodendron riedelianum	Balfourodendron	Rutaceae	Tree/Shrub	Plant growth form dataset for the New World	Engemann, K., Sandel, B., Boyle, B., Enquist, B. J., J¯rgensen, P. M., Kattge, J., McGill, B. J., Morueta-Holme, N., Peet, R. K., Spencer, N. J., Violle, C., Wiser, S. K. and Svenning, J.-C. (2016), A plant growth form dataset for the New World. Ecology, 97: 3243. doi:10.1002/ecy.1569
SP0176	A10	Banisteriopsis campestris	Banisteriopsis	Malpighiaceae	Climber	TRY Categorical Traits Dataset (update 2018)	unpub.
SP0177	A01	Baphia nitida	Baphia	Leguminosae	Tree/Shrub	TRY Categorical Traits Dataset (update 2018)	unpub.
SP0178	A22	Barleria elegans	Barleria	Acanthaceae	Tree/Shrub	Online	http://pza.sanbi.org/barleria-elegans
SP0179	A22	Barleria prionitis	Barleria	Acanthaceae	Tree/Shrub	Plant growth form dataset for the New World	Engemann, K., Sandel, B., Boyle, B., Enquist, B. J., J¯rgensen, P. M., Kattge, J., McGill, B. J., Morueta-Holme, N., Peet, R. K., Spencer, N. J., Violle, C., Wiser, S. K. and Svenning, J.-C. (2016), A plant growth form dataset for the New World. Ecology, 97: 3243. doi:10.1002/ecy.1569
SP0180	A02	Barringtonia macrostachya	Barringtonia	Lecythidaceae	Tree/Shrub	Plant growth form dataset for the New World	Engemann, K., Sandel, B., Boyle, B., Enquist, B. J., J¯rgensen, P. M., Kattge, J., McGill, B. J., Morueta-Holme, N., Peet, R. K., Spencer, N. J., Violle, C., Wiser, S. K. and Svenning, J.-C. (2016), A plant growth form dataset for the New World. Ecology, 97: 3243. doi:10.1002/ecy.1569
SP0181	A07	Bauhinia racemosa	Bauhinia	Leguminosae	Tree/Shrub	Plant growth form dataset for the New World	Engemann, K., Sandel, B., Boyle, B., Enquist, B. J., J¯rgensen, P. M., Kattge, J., McGill, B. J., Morueta-Holme, N., Peet, R. K., Spencer, N. J., Violle, C., Wiser, S. K. and Svenning, J.-C. (2016), A plant growth form dataset for the New World. Ecology, 97: 3243. doi:10.1002/ecy.1569
SP0182	A07	Bauhinia vahlii	Bauhinia	Leguminosae	Climber	TRY Categorical Traits Dataset (update 2018)	unpub.
SP0183	A02	Beilschmiedia sp.	Beilschmiedia	Lauraceae	Tree/Shrub	The Global Leaf Traits	unpub.
SP0184	A03	Bergeronia sericea	Bergeronia	Leguminosae	Tree/Shrub	TRY Categorical Traits Dataset (update 2018)	unpub.
SP0185	A01	Berlinia grandiflora	Berlinia	Leguminosae	Tree/Shrub	Plant growth form dataset for the New World	Engemann, K., Sandel, B., Boyle, B., Enquist, B. J., J¯rgensen, P. M., Kattge, J., McGill, B. J., Morueta-Holme, N., Peet, R. K., Spencer, N. J., Violle, C., Wiser, S. K. and Svenning, J.-C. (2016), A plant growth form dataset for the New World. Ecology, 97: 3243. doi:10.1002/ecy.1569
SP0186	A02	Bhesa paniculata	Bhesa	Centroplacaceae	Tree/Shrub	The Global Leaf Traits	unpub.
SP0187	A11	Bidens pilosa	Bidens	Compositae	Climber	Plant growth form dataset for the New World	Engemann, K., Sandel, B., Boyle, B., Enquist, B. J., J¯rgensen, P. M., Kattge, J., McGill, B. J., Morueta-Holme, N., Peet, R. K., Spencer, N. J., Violle, C., Wiser, S. K. and Svenning, J.-C. (2016), A plant growth form dataset for the New World. Ecology, 97: 3243. doi:10.1002/ecy.1569
SP0188	A03	Bignonia corymbosa	Bignonia	Bignoniaceae	Climber	The Global Leaf Traits	unpub.
SP0189	A13	Billardiera scandens	Billardiera	Pittosporaceae	Climber	The Global Leaf Traits	unpub.
SP0190	A17	Blechnum patersonii	Blechnum	Blechnaceae	Fern	TRY Database	TRY Database
SP0191	A13	Blechnum sp.	Blechnum	Blechnaceae	Fern	TRY Database	TRY Database
SP0192	A20	Blepharocalyx salicifolius	Blepharocalyx	Myrtaceae	Tree/Shrub	Plant growth form dataset for the New World	Engemann, K., Sandel, B., Boyle, B., Enquist, B. J., J¯rgensen, P. M., Kattge, J., McGill, B. J., Morueta-Holme, N., Peet, R. K., Spencer, N. J., Violle, C., Wiser, S. K. and Svenning, J.-C. (2016), A plant growth form dataset for the New World. Ecology, 97: 3243. doi:10.1002/ecy.1569
SP0193	A03	Blepharodon pictum	Blepharodon	Apocynaceae	Climber	Plant growth form dataset for the New World	Engemann, K., Sandel, B., Boyle, B., Enquist, B. J., J¯rgensen, P. M., Kattge, J., McGill, B. J., Morueta-Holme, N., Peet, R. K., Spencer, N. J., Violle, C., Wiser, S. K. and Svenning, J.-C. (2016), A plant growth form dataset for the New World. Ecology, 97: 3243. doi:10.1002/ecy.1569
SP0194	A01	Blighia sapida	Blighia	Sapindaceae	Tree/Shrub	Plant growth form dataset for the New World	Engemann, K., Sandel, B., Boyle, B., Enquist, B. J., J¯rgensen, P. M., Kattge, J., McGill, B. J., Morueta-Holme, N., Peet, R. K., Spencer, N. J., Violle, C., Wiser, S. K. and Svenning, J.-C. (2016), A plant growth form dataset for the New World. Ecology, 97: 3243. doi:10.1002/ecy.1569
SP0195	A01	Blighia sp.	Blighia	Sapindaceae	Tree/Shrub	TRY Categorical Traits Dataset (update 2018)	unpub.
SP0196	A01	Blighia unijugata	Blighia	Sapindaceae	Tree/Shrub	TRY Categorical Traits Dataset (update 2018)	unpub.
SP0197	A21	Boerhavia australis	Boerhavia	Nyctaginaceae	Tree/Shrub	Online	https://florabase.dpaw.wa.gov.au/browse/profile/2776
SP0198	A11	Boerhavia glabrata	Boerhavia	Nyctaginaceae	Forb	Plant growth form dataset for the New World	Engemann, K., Sandel, B., Boyle, B., Enquist, B. J., J¯rgensen, P. M., Kattge, J., McGill, B. J., Morueta-Holme, N., Peet, R. K., Spencer, N. J., Violle, C., Wiser, S. K. and Svenning, J.-C. (2016), A plant growth form dataset for the New World. Ecology, 97: 3243. doi:10.1002/ecy.1569
SP0199	A01	Bombax buonopozense	Bombax	Malvaceae	Tree/Shrub	Plant growth form dataset for the New World	Engemann, K., Sandel, B., Boyle, B., Enquist, B. J., J¯rgensen, P. M., Kattge, J., McGill, B. J., Morueta-Holme, N., Peet, R. K., Spencer, N. J., Violle, C., Wiser, S. K. and Svenning, J.-C. (2016), A plant growth form dataset for the New World. Ecology, 97: 3243. doi:10.1002/ecy.1569
SP0200	A07	Bombax ceiba	Bombax	Malvaceae	Tree/Shrub	Plant growth form dataset for the New World	Engemann, K., Sandel, B., Boyle, B., Enquist, B. J., J¯rgensen, P. M., Kattge, J., McGill, B. J., Morueta-Holme, N., Peet, R. K., Spencer, N. J., Violle, C., Wiser, S. K. and Svenning, J.-C. (2016), A plant growth form dataset for the New World. Ecology, 97: 3243. doi:10.1002/ecy.1569
SP0201	A02	Borassodendron borneense	Borassodendron	Arecaceae	Tree/Shrub	TRY Categorical Traits Dataset (update 2018)	unpub.
SP0202	A19	Boronia grandisepala	Boronia	Rutaceae	Tree/Shrub	traits of NT flora from John Brocks book Flora of Northern Australia	J. Brock and A. Dunlop. _Native plants of northern Australia_. Frenchs Forest, N.S.W.: Reed New Holland, 1993. ISBN: 9781877069246.
SP0203	A19	Boronia lanuginosa	Boronia	Rutaceae	Tree/Shrub	traits of NT flora from John Brocks book Flora of Northern Australia	J. Brock and A. Dunlop. _Native plants of northern Australia_. Frenchs Forest, N.S.W.: Reed New Holland, 1993. ISBN: 9781877069246.
SP0204	A15	Boscia albitrunca	Boscia	Capparaceae	Tree/Shrub	Plant growth form dataset for the New World	Engemann, K., Sandel, B., Boyle, B., Enquist, B. J., J¯rgensen, P. M., Kattge, J., McGill, B. J., Morueta-Holme, N., Peet, R. K., Spencer, N. J., Violle, C., Wiser, S. K. and Svenning, J.-C. (2016), A plant growth form dataset for the New World. Ecology, 97: 3243. doi:10.1002/ecy.1569
SP0205	A28	Bothriochloa ischaemum	Bothriochloa	Poaceae	Graminoid	TRY Database	TRY Database
SP0206	A28	Bothriochloa laguroides	Bothriochloa	Poaceae	Graminoid	TRY Database	TRY Database
SP0207	A18	Bouchea pseudogervao	Bouchea	Verbenaceae	Tree/Shrub	Plant growth form dataset for the New World	Engemann, K., Sandel, B., Boyle, B., Enquist, B. J., J¯rgensen, P. M., Kattge, J., McGill, B. J., Morueta-Holme, N., Peet, R. K., Spencer, N. J., Violle, C., Wiser, S. K. and Svenning, J.-C. (2016), A plant growth form dataset for the New World. Ecology, 97: 3243. doi:10.1002/ecy.1569
SP0208	A28	Bouchetia erecta	Bouchetia	Solanaceae	Forb	Plant growth form dataset for the New World	Engemann, K., Sandel, B., Boyle, B., Enquist, B. J., J¯rgensen, P. M., Kattge, J., McGill, B. J., Morueta-Holme, N., Peet, R. K., Spencer, N. J., Violle, C., Wiser, S. K. and Svenning, J.-C. (2016), A plant growth form dataset for the New World. Ecology, 97: 3243. doi:10.1002/ecy.1569
SP0209	A02	Bouea oppositifolia	Bouea	Anacardiaceae	Tree/Shrub	Plant growth form dataset for the New World	Engemann, K., Sandel, B., Boyle, B., Enquist, B. J., J¯rgensen, P. M., Kattge, J., McGill, B. J., Morueta-Holme, N., Peet, R. K., Spencer, N. J., Violle, C., Wiser, S. K. and Svenning, J.-C. (2016), A plant growth form dataset for the New World. Ecology, 97: 3243. doi:10.1002/ecy.1569
SP0210	A28	Bouteloua curtipendula	Bouteloua	Poaceae	Graminoid	TRY Database	TRY Database
SP0211	A28	Bouteloua rigidiseta	Bouteloua	Poaceae	Graminoid	TRY Database	TRY Database
SP0212	A04	Bowdichia virgilioides	Bowdichia	Leguminosae	Tree/Shrub	Plant growth form dataset for the New World	Engemann, K., Sandel, B., Boyle, B., Enquist, B. J., J¯rgensen, P. M., Kattge, J., McGill, B. J., Morueta-Holme, N., Peet, R. K., Spencer, N. J., Violle, C., Wiser, S. K. and Svenning, J.-C. (2016), A plant growth form dataset for the New World. Ecology, 97: 3243. doi:10.1002/ecy.1569
SP0213	A11	Brachyachne convergens	Brachyachne	Poaceae	Graminoid	TRY Database	TRY Database
SP0214	A23	Brachychiton diversifolius	Brachychiton	Malvaceae	Tree/Shrub	TRY Categorical Traits Dataset (update 2018)	unpub.
SP0215	A23	Brachychiton megaphyllus	Brachychiton	Malvaceae	Tree/Shrub	The Global Leaf Traits	unpub.
SP0216	A21	Brassica tournefortii	Brassica	Brassicaceae	Forb	Plant growth form dataset for the New World	Engemann, K., Sandel, B., Boyle, B., Enquist, B. J., J¯rgensen, P. M., Kattge, J., McGill, B. J., Morueta-Holme, N., Peet, R. K., Spencer, N. J., Violle, C., Wiser, S. K. and Svenning, J.-C. (2016), A plant growth form dataset for the New World. Ecology, 97: 3243. doi:10.1002/ecy.1569
SP0217	A23	Breynia cernua	Breynia	Phyllanthaceae	Tree/Shrub	Plant growth form dataset for the New World	Engemann, K., Sandel, B., Boyle, B., Enquist, B. J., J¯rgensen, P. M., Kattge, J., McGill, B. J., Morueta-Holme, N., Peet, R. K., Spencer, N. J., Violle, C., Wiser, S. K. and Svenning, J.-C. (2016), A plant growth form dataset for the New World. Ecology, 97: 3243. doi:10.1002/ecy.1569
SP0218	A01	Bridelia atroviridis	Bridelia	Phyllanthaceae	Tree/Shrub	Plant growth form dataset for the New World	Engemann, K., Sandel, B., Boyle, B., Enquist, B. J., J¯rgensen, P. M., Kattge, J., McGill, B. J., Morueta-Holme, N., Peet, R. K., Spencer, N. J., Violle, C., Wiser, S. K. and Svenning, J.-C. (2016), A plant growth form dataset for the New World. Ecology, 97: 3243. doi:10.1002/ecy.1569
SP0219	A01	Bridelia ferruginea	Bridelia	Phyllanthaceae	Tree/Shrub	TRY Categorical Traits Dataset (update 2018)	unpub.
SP0220	A01	Bridelia micrantha	Bridelia	Phyllanthaceae	Tree/Shrub	Plant growth form dataset for the New World	Engemann, K., Sandel, B., Boyle, B., Enquist, B. J., J¯rgensen, P. M., Kattge, J., McGill, B. J., Morueta-Holme, N., Peet, R. K., Spencer, N. J., Violle, C., Wiser, S. K. and Svenning, J.-C. (2016), A plant growth form dataset for the New World. Ecology, 97: 3243. doi:10.1002/ecy.1569
SP0221	A07	Bridelia retusa	Bridelia	Phyllanthaceae	Tree/Shrub	Plant growth form dataset for the New World	Engemann, K., Sandel, B., Boyle, B., Enquist, B. J., J¯rgensen, P. M., Kattge, J., McGill, B. J., Morueta-Holme, N., Peet, R. K., Spencer, N. J., Violle, C., Wiser, S. K. and Svenning, J.-C. (2016), A plant growth form dataset for the New World. Ecology, 97: 3243. doi:10.1002/ecy.1569
SP0222	A28	Bromus catharticus	Bromus	Poaceae	Graminoid	TRY Database	TRY Database
SP0223	A28	Bromus japonicus	Bromus	Poaceae	Graminoid	TRY Database	TRY Database
SP0224	A04	Brosimum gaudichaudii	Brosimum	Moraceae	Tree/Shrub	Plant growth form dataset for the New World	Engemann, K., Sandel, B., Boyle, B., Enquist, B. J., J¯rgensen, P. M., Kattge, J., McGill, B. J., Morueta-Holme, N., Peet, R. K., Spencer, N. J., Violle, C., Wiser, S. K. and Svenning, J.-C. (2016), A plant growth form dataset for the New World. Ecology, 97: 3243. doi:10.1002/ecy.1569
SP0225	A12	Brunoniella acaulis	Brunoniella	Acanthaceae	Forb	Online	http://www.northqueenslandplants.com/Australian%20Plant%20Families%20A-F/Acanthaceae/Brunoniella/Brunoniella%20acaulis.html
SP0226	A14	Bryophyllum pinnatum	Bryophyllum	Crassulaceae	Succulent	Categorical Plant Traits Database	unpub.
SP0227	A07	Buchanania cochinchinensis	Buchanania	Anacardiaceae	Tree/Shrub	Plant growth form dataset for the New World	Engemann, K., Sandel, B., Boyle, B., Enquist, B. J., J¯rgensen, P. M., Kattge, J., McGill, B. J., Morueta-Holme, N., Peet, R. K., Spencer, N. J., Violle, C., Wiser, S. K. and Svenning, J.-C. (2016), A plant growth form dataset for the New World. Ecology, 97: 3243. doi:10.1002/ecy.1569
SP0228	A23	Buchanania obovata	Buchanania	Anacardiaceae	Tree/Shrub	The Global Leaf Traits	unpub.
SP0229	A02	Buchanania sessilifolia	Buchanania	Anacardiaceae	Tree/Shrub	The Global Leaf Traits	unpub.
SP0230	A04	Buchenavia tomentosa	Buchenavia	Combretaceae	Tree/Shrub	Plant growth form dataset for the New World	Engemann, K., Sandel, B., Boyle, B., Enquist, B. J., J¯rgensen, P. M., Kattge, J., McGill, B. J., Morueta-Holme, N., Peet, R. K., Spencer, N. J., Violle, C., Wiser, S. K. and Svenning, J.-C. (2016), A plant growth form dataset for the New World. Ecology, 97: 3243. doi:10.1002/ecy.1569
SP0231	A28	Buchloe dactyloides	Buchloe	Poaceae	Graminoid	TRY Database	TRY Database
SP0232	A19	Buchnera linearis	Buchnera	Orobanchaceae	Tree/Shrub	traits of NT flora from John Brocks book Flora of Northern Australia	J. Brock and A. Dunlop. _Native plants of northern Australia_. Frenchs Forest, N.S.W.: Reed New Holland, 1993. ISBN: 9781877069246.
SP0233	A10	Buchnera palustris	Buchnera	Orobanchaceae	Forb	Tree of sex: a database of sexual systems	The Tree of Sex Consortium, Ashman T-L, Bachtrog D, Blackmon H, Goldberg EE, Hahn MW, Kirkpatrick M, Kitano J, Mank JE, Mayrose I, Ming R, Otto SP, Peichel CL, Pennell MW, Perrin N, Ross L, Valenzuela N, Vamosi JC (2014) Tree of sex: a database of sexual systems. Scientific Data 1:140015. http://dx.doi.org/10.1038/sdata.2014.15
SP0234	A19	Bulbostylis barbata	Bulbostylis	Cyperaceae	Graminoid	TRY Database	TRY Database
SP0235	A16	Bulbostylis buchananii	Bulbostylis	Cyperaceae	Graminoid	TRY Database	TRY Database
SP0236	A12	Bulbostylis densa	Bulbostylis	Cyperaceae	Graminoid	TRY Database	TRY Database
SP0237	A10	Bulbostylis eleocharoides	Bulbostylis	Cyperaceae	Graminoid	TRY Database	TRY Database
SP0238	A10	Bulbostylis emmerichiae	Bulbostylis	Cyperaceae	Graminoid	TRY Database	TRY Database
SP0239	A26	Bulbostylis junciformis	Bulbostylis	Cyperaceae	Graminoid	TRY Database	TRY Database
SP0240	A10	Bulbostylis lombardii	Bulbostylis	Cyperaceae	Graminoid	TRY Database	TRY Database
SP0241	A10	Bulbostylis paradoxa	Bulbostylis	Cyperaceae	Graminoid	TRY Database	TRY Database
SP0242	A06	Bulbostylis sp.	Bulbostylis	Cyperaceae	Graminoid	TRY Database	TRY Database
SP0243	A07	Butea monosperma	Butea	Leguminosae	Tree/Shrub	Plant growth form dataset for the New World	Engemann, K., Sandel, B., Boyle, B., Enquist, B. J., J¯rgensen, P. M., Kattge, J., McGill, B. J., Morueta-Holme, N., Peet, R. K., Spencer, N. J., Violle, C., Wiser, S. K. and Svenning, J.-C. (2016), A plant growth form dataset for the New World. Ecology, 97: 3243. doi:10.1002/ecy.1569
SP0244	A07	Butea superba	Butea	Leguminosae	Climber	Online	http://edepot.wur.nl/411238
SP0245	A04	Byrsonima coccolobifolia	Byrsonima	Malpighiaceae	Tree/Shrub	Plant growth form dataset for the New World	Engemann, K., Sandel, B., Boyle, B., Enquist, B. J., J¯rgensen, P. M., Kattge, J., McGill, B. J., Morueta-Holme, N., Peet, R. K., Spencer, N. J., Violle, C., Wiser, S. K. and Svenning, J.-C. (2016), A plant growth form dataset for the New World. Ecology, 97: 3243. doi:10.1002/ecy.1569
SP0246	A20	Byrsonima crassa	Byrsonima	Malpighiaceae	Tree/Shrub	The Global Leaf Traits	unpub.
SP0247	A04	Byrsonima pachyphylla	Byrsonima	Malpighiaceae	Tree/Shrub	Online	https://eol.org/pages/5023546
SP0248	A20	Byrsonima rigida	Byrsonima	Malpighiaceae	Forb	Author	SALAZAR, A. & GOLDSTEIN, G. 2014. Effects of Fire on Seedling Diversity and Plant Reproduction (Sexual vs. Vegetative) in Neotropical Savannas Differing in Tree Density.¬†Biotropica,¬†46,¬†139-147.
SP0249	A25	Byrsonima verbascifolia	Byrsonima	Malpighiaceae	Tree/Shrub	The Global Leaf Traits	unpub.
SP0250	A03	Byttneria rhamnifolia	Byttneria	Malvaceae	Climber	Plant growth form dataset for the New World	Engemann, K., Sandel, B., Boyle, B., Enquist, B. J., J¯rgensen, P. M., Kattge, J., McGill, B. J., Morueta-Holme, N., Peet, R. K., Spencer, N. J., Violle, C., Wiser, S. K. and Svenning, J.-C. (2016), A plant growth form dataset for the New World. Ecology, 97: 3243. doi:10.1002/ecy.1569
SP0251	A09	Cabralea canjerana	Cabralea	Meliaceae	Tree/Shrub	Plant growth form dataset for the New World	Engemann, K., Sandel, B., Boyle, B., Enquist, B. J., J¯rgensen, P. M., Kattge, J., McGill, B. J., Morueta-Holme, N., Peet, R. K., Spencer, N. J., Violle, C., Wiser, S. K. and Svenning, J.-C. (2016), A plant growth form dataset for the New World. Ecology, 97: 3243. doi:10.1002/ecy.1569
SP0252	A08	Cajanus pubescens	Cajanus	Leguminosae	Tree/Shrub	A dataset compiled to determine whether life-history characters that affect population persistence (e.g. habit and life span) and those that influence reproductive success (e.g. sexual system and fruit type) are non-randomly correlated with extinction risk (i.e. threat category) in the Australian flora.	A. Sjostrom and C. L. Gross. ‚ÄúLife-history characters and phylogeny are correlated with extinction risk in the Australian angiosperms‚Äù. _Journal of Biogeography_ 33.2 (2006), pp. 271-290. doi: [10.1111/j.1365-2699.2005.01393.x](https://doi.org/10.1111%2Fj.1365-2699.2005.01393.x).
SP0253	A05	Calamagrostis tolucensis	Calamagrostis	Poaceae	Graminoid	TRY Database	TRY Database
SP0254	A21	Calandrinia eremaea	Calandrinia	Portulacaceae	Forb	Global leaf size dataset	Wright, I. J., N. Dong, V. Maire, I. C. Prentice, M. Westoby, S. DÌaz, R. V. Gallagher, B. F. Jacobs, R. Kooyman, E. A. Law, M. R. Leishman, ‹. Niinemets, P. B. Reich, L. Sack, R. Villar, H. Wang and P. Wilf (2017). Global climatic drivers of leaf size. Science 357(6354): 917-921. DOI:10.1126/science.aal4760
SP0255	A21	Calandrinia polyandra	Calandrinia	Portulacaceae	Forb	Global leaf size dataset	Wright, I. J., N. Dong, V. Maire, I. C. Prentice, M. Westoby, S. DÌaz, R. V. Gallagher, B. F. Jacobs, R. Kooyman, E. A. Law, M. R. Leishman, ‹. Niinemets, P. B. Reich, L. Sack, R. Villar, H. Wang and P. Wilf (2017). Global climatic drivers of leaf size. Science 357(6354): 917-921. DOI:10.1126/science.aal4760
SP0256	A21	Calandrinia sp.	Calandrinia	Montiaceae	Forb	The Global Leaf Traits	unpub.
SP0257	A21	Calandrinia translucens	Calandrinia	Portulacaceae	Forb	Online	https://florabase.dpaw.wa.gov.au/browse/profile/30396
SP0258	A20	Calliandra dysantha	Calliandra	Leguminosae	Tree/Shrub	The Global Leaf Traits	unpub.
SP0259	A09	Calliandra foliolosa	Calliandra	Leguminosae	Tree/Shrub	Plant growth form dataset for the New World	Engemann, K., Sandel, B., Boyle, B., Enquist, B. J., J¯rgensen, P. M., Kattge, J., McGill, B. J., Morueta-Holme, N., Peet, R. K., Spencer, N. J., Violle, C., Wiser, S. K. and Svenning, J.-C. (2016), A plant growth form dataset for the New World. Ecology, 97: 3243. doi:10.1002/ecy.1569
SP0260	A10	Calliandra linearis	Calliandra	Leguminosae	Tree/Shrub	Online	https://eol.org/pages/644260
SP0261	A02	Callicarpa pentandra	Callicarpa	Lamiaceae	Tree/Shrub	The Global Leaf Traits	unpub.
SP0262	A28	Callirhoe pedata	Callirhoe	Malvaceae	Forb	Plant growth form dataset for the New World	Engemann, K., Sandel, B., Boyle, B., Enquist, B. J., J¯rgensen, P. M., Kattge, J., McGill, B. J., Morueta-Holme, N., Peet, R. K., Spencer, N. J., Violle, C., Wiser, S. K. and Svenning, J.-C. (2016), A plant growth form dataset for the New World. Ecology, 97: 3243. doi:10.1002/ecy.1569
SP0263	A02	Calophyllum nodosum	Calophyllum	Clusiaceae	Tree/Shrub	The Global Leaf Traits	unpub.
SP0264	A02	Calophyllum wallichianum	Calophyllum	Calophyllaceae	Tree/Shrub	TRY Categorical Traits Dataset (update 2018)	unpub.
SP0265	A26	Calopogonium caeruleum	Calopogonium	Leguminosae	Climber	Plant growth form dataset for the New World	Engemann, K., Sandel, B., Boyle, B., Enquist, B. J., J¯rgensen, P. M., Kattge, J., McGill, B. J., Morueta-Holme, N., Peet, R. K., Spencer, N. J., Violle, C., Wiser, S. K. and Svenning, J.-C. (2016), A plant growth form dataset for the New World. Ecology, 97: 3243. doi:10.1002/ecy.1569
SP0266	A08	Calopogonium mucunoides	Calopogonium	Leguminosae	Climber	Plant growth form dataset for the New World	Engemann, K., Sandel, B., Boyle, B., Enquist, B. J., J¯rgensen, P. M., Kattge, J., McGill, B. J., Morueta-Holme, N., Peet, R. K., Spencer, N. J., Violle, C., Wiser, S. K. and Svenning, J.-C. (2016), A plant growth form dataset for the New World. Ecology, 97: 3243. doi:10.1002/ecy.1569
SP0267	A11	Calotis cuneata	Calotis	Compositae	Forb	TRY Categorical Traits Dataset (update 2018)	unpub.
SP0268	A28	Calyptocarpus vialis	Calyptocarpus	Compositae	Forb	Plant growth form dataset for the New World	Engemann, K., Sandel, B., Boyle, B., Enquist, B. J., J¯rgensen, P. M., Kattge, J., McGill, B. J., Morueta-Holme, N., Peet, R. K., Spencer, N. J., Violle, C., Wiser, S. K. and Svenning, J.-C. (2016), A plant growth form dataset for the New World. Ecology, 97: 3243. doi:10.1002/ecy.1569
SP0269	A09	Calyptranthes clusiifolia	Calyptranthes	Myrtaceae	Tree/Shrub	Online	http://tropical.theferns.info/viewtropical.php?id=Calyptranthes+clusiifolia
SP0270	A25	Calyptranthes lucida	Calyptranthes	Myrtaceae	Tree/Shrub	Plant growth form dataset for the New World	Engemann, K., Sandel, B., Boyle, B., Enquist, B. J., J¯rgensen, P. M., Kattge, J., McGill, B. J., Morueta-Holme, N., Peet, R. K., Spencer, N. J., Violle, C., Wiser, S. K. and Svenning, J.-C. (2016), A plant growth form dataset for the New World. Ecology, 97: 3243. doi:10.1002/ecy.1569
SP0271	A23	Calytrix exstipulata	Calytrix	Myrtaceae	Tree/Shrub	Categorical Plant Traits Database	unpub.
SP0272	A19	Calytrix verticillata	Calytrix	Myrtaceae	Tree/Shrub	transposed from Calytrix revision from Craven 1987	L. Craven. ‚ÄúA taxonomic Revision of Calytrix Labill. (Myrtaceae)‚Äù. _Brunonia_ 10 (1987), pp. 1-138. doi: [10.1071/bru9870001](https://doi.org/10.1071%2Fbru9870001).
SP0273	A10	Cambessedesia semidecandra	Cambessedesia	Melastomataceae	Tree/Shrub	Online	https://eol.org/pages/5438286
SP0274	A02	Camellia sp.	Camellia	Theaceae	Tree/Shrub	The Global Leaf Traits	unpub.
SP0275	A20	Campomanesia pubescens	Campomanesia	Myrtaceae	Tree/Shrub	Plant growth form dataset for the New World	Engemann, K., Sandel, B., Boyle, B., Enquist, B. J., J¯rgensen, P. M., Kattge, J., McGill, B. J., Morueta-Holme, N., Peet, R. K., Spencer, N. J., Violle, C., Wiser, S. K. and Svenning, J.-C. (2016), A plant growth form dataset for the New World. Ecology, 97: 3243. doi:10.1002/ecy.1569
SP0276	A20	Campomanesia sessiliflora	Campomanesia	Myrtaceae	Tree/Shrub	Plant growth form dataset for the New World	Engemann, K., Sandel, B., Boyle, B., Enquist, B. J., J¯rgensen, P. M., Kattge, J., McGill, B. J., Morueta-Holme, N., Peet, R. K., Spencer, N. J., Violle, C., Wiser, S. K. and Svenning, J.-C. (2016), A plant growth form dataset for the New World. Ecology, 97: 3243. doi:10.1002/ecy.1569
SP0277	A20	Campomanesia sp.	Campomanesia	Myrtaceae	Tree/Shrub	The Global Leaf Traits	unpub.
SP0278	A27	Campomanesia sp.	Campomanesia	Myrtaceae	Tree/Shrub	The Global Leaf Traits	unpub.
SP0279	A03	Camptosema paraguariense	Camptosema	Leguminosae	Climber	Author	DE OLIVEIRA, M. T., DAMASCENO-JUNIOR, G. A., POTT, A., PARANHOS FILHO, A. C., SUAREZ, Y. R. & PAROLIN, P. 2014. Regeneration of riparian forests of the Brazilian Pantanal under flood and fire influence.¬†Forest Ecology and Management,¬†331,¬†256-263.
SP0280	A23	Canarium australianum	Canarium	Burseraceae	Tree/Shrub	TRY Categorical Traits Dataset (update 2018)	unpub.
SP0281	A02	Canarium sp.	Canarium	Burseraceae	Tree/Shrub	The Global Leaf Traits	unpub.
SP0282	A18	Canavalia mattogrossensis	Canavalia	Leguminosae	Climber	Plant growth form dataset for the New World	Engemann, K., Sandel, B., Boyle, B., Enquist, B. J., J¯rgensen, P. M., Kattge, J., McGill, B. J., Morueta-Holme, N., Peet, R. K., Spencer, N. J., Violle, C., Wiser, S. K. and Svenning, J.-C. (2016), A plant growth form dataset for the New World. Ecology, 97: 3243. doi:10.1002/ecy.1569
SP0283	A08	Canavalia papuana	Canavalia	Leguminosae	Climber	transcription of data in Australian Rainforest Fruits	W. Cooper and W. T. Cooper. _Australian rainforest fruits_. CSIRO Publishing, 2013, p. 272.
SP0284	A28	Carex muehlenbergii	Carex	Cyperaceae	Graminoid	TRY Database	TRY Database
SP0285	A28	Carex planostachys	Carex	Cyperaceae	Graminoid	TRY Database	TRY Database
SP0286	A01	Carica papaya	Carica	Caricaceae	Tree/Shrub	Categorical Plant Traits Database	unpub.
SP0287	A07	Carissa spinarum	Carissa	Apocynaceae	Tree/Shrub	Plant growth form dataset for the New World	Engemann, K., Sandel, B., Boyle, B., Enquist, B. J., J¯rgensen, P. M., Kattge, J., McGill, B. J., Morueta-Holme, N., Peet, R. K., Spencer, N. J., Violle, C., Wiser, S. K. and Svenning, J.-C. (2016), A plant growth form dataset for the New World. Ecology, 97: 3243. doi:10.1002/ecy.1569
SP0288	A01	Carpolobia lutea	Carpolobia	Polygalaceae	Tree/Shrub	Online	http://library.wur.nl/WebQuery/wurpubs/fulltext/121524
SP0289	A12	Cartonema spicatum	Cartonema	Commelinaceae	Graminoid	Susanne Schmidt's Kakadu data, merged from several spreadsheets	S. Schmidt and G. R. Stewart. ‚Äúd15N values of tropical savanna and monsoon forest species reflect root specialisations and soil nitrogen status‚Äù. _Oecologia_ 134 (2003), pp. 569-577. doi: [10.1007/s00442-002-1150-y](https://doi.org/10.1007%2Fs00442-002-1150-y).
SP0290	A25	Caryocar brasiliense	Caryocar	Caryocaraceae	Tree/Shrub	The Global Leaf Traits	unpub.
SP0291	A03	Casearia aculeata	Casearia	Salicaceae	Tree/Shrub	The Global Leaf Traits	unpub.
SP0292	A20	Casearia altiplanensis	Casearia	Salicaceae	Tree/Shrub	Online	https://eol.org/pages/8678219
SP0293	A09	Casearia gossypiosperma	Casearia	Salicaceae	Tree/Shrub	Plant growth form dataset for the New World	Engemann, K., Sandel, B., Boyle, B., Enquist, B. J., J¯rgensen, P. M., Kattge, J., McGill, B. J., Morueta-Holme, N., Peet, R. K., Spencer, N. J., Violle, C., Wiser, S. K. and Svenning, J.-C. (2016), A plant growth form dataset for the New World. Ecology, 97: 3243. doi:10.1002/ecy.1569
SP0294	A07	Casearia graveolens	Casearia	Salicaceae	Tree/Shrub	TRY Categorical Traits Dataset (update 2018)	unpub.
SP0295	A04	Casearia sylvestris	Casearia	Salicaceae	Tree/Shrub	Plant growth form dataset for the New World	Engemann, K., Sandel, B., Boyle, B., Enquist, B. J., J¯rgensen, P. M., Kattge, J., McGill, B. J., Morueta-Holme, N., Peet, R. K., Spencer, N. J., Violle, C., Wiser, S. K. and Svenning, J.-C. (2016), A plant growth form dataset for the New World. Ecology, 97: 3243. doi:10.1002/ecy.1569
SP0296	A09	Cassia ferruginea	Cassia	Leguminosae	Tree/Shrub	Plant growth form dataset for the New World	Engemann, K., Sandel, B., Boyle, B., Enquist, B. J., J¯rgensen, P. M., Kattge, J., McGill, B. J., Morueta-Holme, N., Peet, R. K., Spencer, N. J., Violle, C., Wiser, S. K. and Svenning, J.-C. (2016), A plant growth form dataset for the New World. Ecology, 97: 3243. doi:10.1002/ecy.1569
SP0297	A07	Cassia fistula	Cassia	Leguminosae	Tree/Shrub	Plant growth form dataset for the New World	Engemann, K., Sandel, B., Boyle, B., Enquist, B. J., J¯rgensen, P. M., Kattge, J., McGill, B. J., Morueta-Holme, N., Peet, R. K., Spencer, N. J., Violle, C., Wiser, S. K. and Svenning, J.-C. (2016), A plant growth form dataset for the New World. Ecology, 97: 3243. doi:10.1002/ecy.1569
SP0298	A03	Cassia grandis	Cassia	Leguminosae	Tree/Shrub	Plant growth form dataset for the New World	Engemann, K., Sandel, B., Boyle, B., Enquist, B. J., J¯rgensen, P. M., Kattge, J., McGill, B. J., Morueta-Holme, N., Peet, R. K., Spencer, N. J., Violle, C., Wiser, S. K. and Svenning, J.-C. (2016), A plant growth form dataset for the New World. Ecology, 97: 3243. doi:10.1002/ecy.1569
SP0299	A21	Cassytha aurea	Cassytha	Lauraceae	Climber	Tree of sex: a database of sexual systems	The Tree of Sex Consortium, Ashman T-L, Bachtrog D, Blackmon H, Goldberg EE, Hahn MW, Kirkpatrick M, Kitano J, Mank JE, Mayrose I, Ming R, Otto SP, Peichel CL, Pennell MW, Perrin N, Ross L, Valenzuela N, Vamosi JC (2014) Tree of sex: a database of sexual systems. Scientific Data 1:140015. http://dx.doi.org/10.1038/sdata.2014.15
SP0300	A22	Cassytha filiformis	Cassytha	Lauraceae	Climber	TRY Categorical Traits Dataset (update 2018)	unpub.
SP0301	A02	Castanopsis fulva	Castanopsis	Fagaceae	Tree/Shrub	Online	http://tropical.theferns.info/viewtropical.php?id=Castanopsis+fulva
SP0302	A28	Castilleja indivisa	Castilleja	Orobanchaceae	Forb	Plant growth form dataset for the New World	Engemann, K., Sandel, B., Boyle, B., Enquist, B. J., J¯rgensen, P. M., Kattge, J., McGill, B. J., Morueta-Holme, N., Peet, R. K., Spencer, N. J., Violle, C., Wiser, S. K. and Svenning, J.-C. (2016), A plant growth form dataset for the New World. Ecology, 97: 3243. doi:10.1002/ecy.1569
SP0303	A11	Casuarina cristata	Casuarina	Casuarinaceae	Tree/Shrub	Plant growth form dataset for the New World	Engemann, K., Sandel, B., Boyle, B., Enquist, B. J., J¯rgensen, P. M., Kattge, J., McGill, B. J., Morueta-Holme, N., Peet, R. K., Spencer, N. J., Violle, C., Wiser, S. K. and Svenning, J.-C. (2016), A plant growth form dataset for the New World. Ecology, 97: 3243. doi:10.1002/ecy.1569
SP0304	A28	Catapodium rigidum	Catapodium	Poaceae	Graminoid	TRY Database	TRY Database
SP0305	A22	Catharanthus roseus	Catharanthus	Apocynaceae	Tree/Shrub	TRY Categorical Traits Dataset (update 2018)	unpub.
SP0306	A15	Catophractes alexandri	Catophractes	Bignoniaceae	Tree/Shrub	TRY Categorical Traits Dataset (update 2018)	unpub.
SP0307	A08	Cayratia trifolia	Cayratia	Vitaceae	Climber	TRY Categorical Traits Dataset (update 2018)	unpub.
SP0308	A09	Cecropia pachystachya	Cecropia	Urticaceae	Tree/Shrub	Plant growth form dataset for the New World	Engemann, K., Sandel, B., Boyle, B., Enquist, B. J., J¯rgensen, P. M., Kattge, J., McGill, B. J., Morueta-Holme, N., Peet, R. K., Spencer, N. J., Violle, C., Wiser, S. K. and Svenning, J.-C. (2016), A plant growth form dataset for the New World. Ecology, 97: 3243. doi:10.1002/ecy.1569
SP0309	A09	Cedrela fissilis	Cedrela	Meliaceae	Tree/Shrub	Plant growth form dataset for the New World	Engemann, K., Sandel, B., Boyle, B., Enquist, B. J., J¯rgensen, P. M., Kattge, J., McGill, B. J., Morueta-Holme, N., Peet, R. K., Spencer, N. J., Violle, C., Wiser, S. K. and Svenning, J.-C. (2016), A plant growth form dataset for the New World. Ecology, 97: 3243. doi:10.1002/ecy.1569
SP0310	A09	Ceiba speciosa	Ceiba	Malvaceae	Tree/Shrub	Plant growth form dataset for the New World	Engemann, K., Sandel, B., Boyle, B., Enquist, B. J., J¯rgensen, P. M., Kattge, J., McGill, B. J., Morueta-Holme, N., Peet, R. K., Spencer, N. J., Violle, C., Wiser, S. K. and Svenning, J.-C. (2016), A plant growth form dataset for the New World. Ecology, 97: 3243. doi:10.1002/ecy.1569
SP0311	A09	Celtis brasiliensis	Celtis	Cannabaceae	Tree/Shrub	Plant growth form dataset for the New World	Engemann, K., Sandel, B., Boyle, B., Enquist, B. J., J¯rgensen, P. M., Kattge, J., McGill, B. J., Morueta-Holme, N., Peet, R. K., Spencer, N. J., Violle, C., Wiser, S. K. and Svenning, J.-C. (2016), A plant growth form dataset for the New World. Ecology, 97: 3243. doi:10.1002/ecy.1569
SP0312	A28	Celtis laevigata	Celtis	Cannabaceae	Tree/Shrub	Plant growth form dataset for the New World	Engemann, K., Sandel, B., Boyle, B., Enquist, B. J., J¯rgensen, P. M., Kattge, J., McGill, B. J., Morueta-Holme, N., Peet, R. K., Spencer, N. J., Violle, C., Wiser, S. K. and Svenning, J.-C. (2016), A plant growth form dataset for the New World. Ecology, 97: 3243. doi:10.1002/ecy.1569
SP0313	A01	Celtis mildbraedii	Celtis	Cannabaceae	Tree/Shrub	Plant growth form dataset for the New World	Engemann, K., Sandel, B., Boyle, B., Enquist, B. J., J¯rgensen, P. M., Kattge, J., McGill, B. J., Morueta-Holme, N., Peet, R. K., Spencer, N. J., Violle, C., Wiser, S. K. and Svenning, J.-C. (2016), A plant growth form dataset for the New World. Ecology, 97: 3243. doi:10.1002/ecy.1569
SP0314	A01	Celtis sp.	Celtis	Cannabaceae	Tree/Shrub	The Global Leaf Traits	unpub.
SP0315	A01	Celtis zenkeri	Celtis	Cannabaceae	Tree/Shrub	Categorical Plant Traits Database	unpub.
SP0316	A11	Cenchrus ciliaris	Cenchrus	Poaceae	Graminoid	TRY Database	TRY Database
SP0317	A28	Centaurea melitensis	Centaurea	Compositae	Forb	Plant growth form dataset for the New World	Engemann, K., Sandel, B., Boyle, B., Enquist, B. J., J¯rgensen, P. M., Kattge, J., McGill, B. J., Morueta-Holme, N., Peet, R. K., Spencer, N. J., Violle, C., Wiser, S. K. and Svenning, J.-C. (2016), A plant growth form dataset for the New World. Ecology, 97: 3243. doi:10.1002/ecy.1569
SP0318	A22	Centella asiatica	Centella	Apiaceae	Climber	Trait Data for African Plants - a Photo Guide	Dressler S, M Schmidt, G Zizka (2014) Introducing African PlantsóA Photo GuideóAn Interactive Photo Data-Base and Rapid Identification Tool for Continental Africa. Taxon 63(5) 1159-1161 DOI: http://dx.doi.org/10.12705/635.26
SP0319	A17	Centotheca lappacea	Centotheca	Poaceae	Graminoid	TRY Database	TRY Database
SP0320	A09	Centrolobium tomentosum	Centrolobium	Leguminosae	Tree/Shrub	Plant growth form dataset for the New World	Engemann, K., Sandel, B., Boyle, B., Enquist, B. J., J¯rgensen, P. M., Kattge, J., McGill, B. J., Morueta-Holme, N., Peet, R. K., Spencer, N. J., Violle, C., Wiser, S. K. and Svenning, J.-C. (2016), A plant growth form dataset for the New World. Ecology, 97: 3243. doi:10.1002/ecy.1569
SP0321	A20	Centrosema bracteosum	Centrosema	Leguminosae	Climber	The Global Leaf Traits	unpub.
SP0322	A05	Cerastium brachypodum	Cerastium	Caryophyllaceae	Forb	Plant growth form dataset for the New World	Engemann, K., Sandel, B., Boyle, B., Enquist, B. J., J¯rgensen, P. M., Kattge, J., McGill, B. J., Morueta-Holme, N., Peet, R. K., Spencer, N. J., Violle, C., Wiser, S. K. and Svenning, J.-C. (2016), A plant growth form dataset for the New World. Ecology, 97: 3243. doi:10.1002/ecy.1569
SP0323	A28	Chaerophyllum tainturieri	Chaerophyllum	Apiaceae	Forb	Plant growth form dataset for the New World	Engemann, K., Sandel, B., Boyle, B., Enquist, B. J., J¯rgensen, P. M., Kattge, J., McGill, B. J., Morueta-Holme, N., Peet, R. K., Spencer, N. J., Violle, C., Wiser, S. K. and Svenning, J.-C. (2016), A plant growth form dataset for the New World. Ecology, 97: 3243. doi:10.1002/ecy.1569
SP0324	A02	Chaetocarpus castanocarpus	Chaetocarpus	Peraceae	Tree/Shrub	The Global Leaf Traits	unpub.
SP0325	A28	Chaetopappa asteroides	Chaetopappa	Compositae	Forb	Plant growth form dataset for the New World	Engemann, K., Sandel, B., Boyle, B., Enquist, B. J., J¯rgensen, P. M., Kattge, J., McGill, B. J., Morueta-Holme, N., Peet, R. K., Spencer, N. J., Violle, C., Wiser, S. K. and Svenning, J.-C. (2016), A plant growth form dataset for the New World. Ecology, 97: 3243. doi:10.1002/ecy.1569
SP0326	A10	Chaetostoma armatum	Chaetostoma	Melastomataceae	Tree/Shrub	Online	https://eol.org/pages/5434603
SP0327	A20	Chamaecrista decrescens	Chamaecrista	Leguminosae	Tree/Shrub	Online	https://eol.org/pages/641815
SP0328	A10	Chamaecrista desvauxii	Chamaecrista	Leguminosae	Tree/Shrub	Plant growth form dataset for the New World	Engemann, K., Sandel, B., Boyle, B., Enquist, B. J., J¯rgensen, P. M., Kattge, J., McGill, B. J., Morueta-Holme, N., Peet, R. K., Spencer, N. J., Violle, C., Wiser, S. K. and Svenning, J.-C. (2016), A plant growth form dataset for the New World. Ecology, 97: 3243. doi:10.1002/ecy.1569
SP0329	A14	Chamaecrista nictitans	Chamaecrista	Leguminosae	Climber	Climbing Plants Trait Database	Gallagher, R., M. R. Leishman, and A. T. Moles. 2011. Traits and ecological strategies of Australian tropical and temperate climbing plants. Journal of Biogeography. DOI: 10.1111/j.1365-2699.2010.02455.x.
SP0330	A10	Chamaecrista ochnacea	Chamaecrista	Leguminosae	Tree/Shrub	http://www.plantsoftheworldonline.org/taxon/urn:lsid:ipni.org:names:910330-1	http://www.plantsoftheworldonline.org/taxon/urn:lsid:ipni.org:names:910330-1
SP0331	A20	Chamaecrista orbiculata	Chamaecrista	Leguminosae	Tree/Shrub	http://www.plantsoftheworldonline.org/taxon/urn:lsid:ipni.org:names:910330-1	http://www.plantsoftheworldonline.org/taxon/urn:lsid:ipni.org:names:910330-1
SP0332	A10	Chamaecrista papillata	Chamaecrista	Leguminosae	Tree/Shrub	Author	SALAZAR, A. & GOLDSTEIN, G. 2014. Effects of Fire on Seedling Diversity and Plant Reproduction (Sexual vs. Vegetative) in Neotropical Savannas Differing in Tree Density.¬†Biotropica,¬†46,¬†139-147.
SP0333	A06	Chamaecrista ramosa	Chamaecrista	Leguminosae	Tree/Shrub	Categorical Plant Traits Database	unpub.
SP0334	A01	Chassalia kolly	Chassalia	Rubiaceae	Tree/Shrub	Trait Data for African Plants - a Photo Guide	Dressler S, M Schmidt, G Zizka (2014) Introducing African PlantsóA Photo GuideóAn Interactive Photo Data-Base and Rapid Identification Tool for Continental Africa. Taxon 63(5) 1159-1161 DOI: http://dx.doi.org/10.12705/635.26
SP0335	A12	Cheilanthes brownii	Cheilanthes	Pteridaceae	Fern	TRY Database	TRY Database
SP0336	A12	Cheilosoria tenuifolia	Cheilosoria	Pteridaceae	Fern	TRY Database	TRY Database
SP0337	A21	Chenopodium gaudichaudianum	Chenopodium	Amaranthaceae	Tree/Shrub	eHALOPH - Halophytes Database (2015)	eHALOPH - Halophytes Database (version 3.11) Tim Flowers, Joaquim Santos, Moritz Jahns, Brian Warburton and Peter Reed; http://www.sussex.ac.uk/affiliates/halophytes, accessed 2015
SP0338	A02	Chionanthus sp.	Chionanthus	Oleaceae	Tree/Shrub	The Global Leaf Traits	unpub.
SP0339	A14	Chloris barbata	Chloris	Poaceae	Graminoid	TRY Database	TRY Database
SP0340	A11	Chloris gayana	Chloris	Poaceae	Graminoid	TRY Database	TRY Database
SP0341	A22	Chloris roxburghiana	Chloris	Poaceae	Graminoid	TRY Database	TRY Database
SP0342	A11	Chloris virgata	Chloris	Poaceae	Graminoid	TRY Database	TRY Database
SP0343	A23	Chlorophytum laxum	Chlorophytum	Asparagaceae	Forb	Plant growth form dataset for the New World	Engemann, K., Sandel, B., Boyle, B., Enquist, B. J., J¯rgensen, P. M., Kattge, J., McGill, B. J., Morueta-Holme, N., Peet, R. K., Spencer, N. J., Violle, C., Wiser, S. K. and Svenning, J.-C. (2016), A plant growth form dataset for the New World. Ecology, 97: 3243. doi:10.1002/ecy.1569
SP0344	A01	Chrysophyllum albidum	Chrysophyllum	Sapotaceae	Tree/Shrub	Plant growth form dataset for the New World	Engemann, K., Sandel, B., Boyle, B., Enquist, B. J., J¯rgensen, P. M., Kattge, J., McGill, B. J., Morueta-Holme, N., Peet, R. K., Spencer, N. J., Violle, C., Wiser, S. K. and Svenning, J.-C. (2016), A plant growth form dataset for the New World. Ecology, 97: 3243. doi:10.1002/ecy.1569
SP0345	A09	Chrysophyllum gonocarpum	Chrysophyllum	Sapotaceae	Tree/Shrub	Plant growth form dataset for the New World	Engemann, K., Sandel, B., Boyle, B., Enquist, B. J., J¯rgensen, P. M., Kattge, J., McGill, B. J., Morueta-Holme, N., Peet, R. K., Spencer, N. J., Violle, C., Wiser, S. K. and Svenning, J.-C. (2016), A plant growth form dataset for the New World. Ecology, 97: 3243. doi:10.1002/ecy.1569
SP0346	A23	Chrysopogon benthamianus	Chrysopogon	Poaceae	Graminoid	TRY Database	TRY Database
SP0347	A02	Cinnamomum sp.	Cinnamomum	Lauraceae	Tree/Shrub	The Global Leaf Traits	unpub.
SP0348	A06	Cipura paludosa	Cipura	Iridaceae	Forb	Plant growth form dataset for the New World	Engemann, K., Sandel, B., Boyle, B., Enquist, B. J., J¯rgensen, P. M., Kattge, J., McGill, B. J., Morueta-Holme, N., Peet, R. K., Spencer, N. J., Violle, C., Wiser, S. K. and Svenning, J.-C. (2016), A plant growth form dataset for the New World. Ecology, 97: 3243. doi:10.1002/ecy.1569
SP0349	A05	Cirsium ehrenbergii	Cirsium	Compositae	Tree/Shrub	Online	ISLAS MADRID, G. E., RODR√çGUEZ TREJO, D. A. & MART√çNEZ HERN√ÅNDEZ, P. A. 2013. Undergrowth diversity and solar radiation in a Pinus hartwegii Lindl. forest with prescribed burning Diversidad del sotobosque y radiaci√≥n solar en un bosque de Pinus hartwegii
SP0350	A28	Cirsium texanum	Cirsium	Compositae	Forb	Plant growth form dataset for the New World	Engemann, K., Sandel, B., Boyle, B., Enquist, B. J., J¯rgensen, P. M., Kattge, J., McGill, B. J., Morueta-Holme, N., Peet, R. K., Spencer, N. J., Violle, C., Wiser, S. K. and Svenning, J.-C. (2016), A plant growth form dataset for the New World. Ecology, 97: 3243. doi:10.1002/ecy.1569
SP0351	A22	Cissampelos mucronata	Cissampelos	Menispermaceae	Climber	TRY Categorical Traits Dataset (update 2018)	unpub.
SP0352	A18	Cissampelos pareira	Cissampelos	Menispermaceae	Climber	Plant growth form dataset for the New World	Engemann, K., Sandel, B., Boyle, B., Enquist, B. J., J¯rgensen, P. M., Kattge, J., McGill, B. J., Morueta-Holme, N., Peet, R. K., Spencer, N. J., Violle, C., Wiser, S. K. and Svenning, J.-C. (2016), A plant growth form dataset for the New World. Ecology, 97: 3243. doi:10.1002/ecy.1569
SP0353	A18	Cissus erosa	Cissus	Vitaceae	Climber	Plant growth form dataset for the New World	Engemann, K., Sandel, B., Boyle, B., Enquist, B. J., J¯rgensen, P. M., Kattge, J., McGill, B. J., Morueta-Holme, N., Peet, R. K., Spencer, N. J., Violle, C., Wiser, S. K. and Svenning, J.-C. (2016), A plant growth form dataset for the New World. Ecology, 97: 3243. doi:10.1002/ecy.1569
SP0354	A28	Cissus incisa	Cissus	Vitaceae	Climber	Plant growth form dataset for the New World	Engemann, K., Sandel, B., Boyle, B., Enquist, B. J., J¯rgensen, P. M., Kattge, J., McGill, B. J., Morueta-Holme, N., Peet, R. K., Spencer, N. J., Violle, C., Wiser, S. K. and Svenning, J.-C. (2016), A plant growth form dataset for the New World. Ecology, 97: 3243. doi:10.1002/ecy.1569
SP0355	A03	Cissus verticillata	Cissus	Vitaceae	Climber	Plant growth form dataset for the New World	Engemann, K., Sandel, B., Boyle, B., Enquist, B. J., J¯rgensen, P. M., Kattge, J., McGill, B. J., Morueta-Holme, N., Peet, R. K., Spencer, N. J., Violle, C., Wiser, S. K. and Svenning, J.-C. (2016), A plant growth form dataset for the New World. Ecology, 97: 3243. doi:10.1002/ecy.1569
SP0356	A09	Citronella paniculata	Citronella	Cardiopteridaceae	Tree/Shrub	Plant growth form dataset for the New World	Engemann, K., Sandel, B., Boyle, B., Enquist, B. J., J¯rgensen, P. M., Kattge, J., McGill, B. J., Morueta-Holme, N., Peet, R. K., Spencer, N. J., Violle, C., Wiser, S. K. and Svenning, J.-C. (2016), A plant growth form dataset for the New World. Ecology, 97: 3243. doi:10.1002/ecy.1569
SP0357	A01	Citrus sp.	Citrus	Rutaceae	Tree/Shrub	The Global Leaf Traits	unpub.
SP0358	A02	Cleistanthus sp.	Cleistanthus	Phyllanthaceae	Tree/Shrub	TRY Categorical Traits Dataset (update 2018)	unpub.
SP0359	A01	Cleistopholis patens	Cleistopholis	Annonaceae	Tree/Shrub	Plant growth form dataset for the New World	Engemann, K., Sandel, B., Boyle, B., Enquist, B. J., J¯rgensen, P. M., Kattge, J., McGill, B. J., Morueta-Holme, N., Peet, R. K., Spencer, N. J., Violle, C., Wiser, S. K. and Svenning, J.-C. (2016), A plant growth form dataset for the New World. Ecology, 97: 3243. doi:10.1002/ecy.1569
SP0360	A28	Clematis drummondii	Clematis	Ranunculaceae	Climber	Plant growth form dataset for the New World	Engemann, K., Sandel, B., Boyle, B., Enquist, B. J., J¯rgensen, P. M., Kattge, J., McGill, B. J., Morueta-Holme, N., Peet, R. K., Spencer, N. J., Violle, C., Wiser, S. K. and Svenning, J.-C. (2016), A plant growth form dataset for the New World. Ecology, 97: 3243. doi:10.1002/ecy.1569
SP0361	A19	Cleome cleomoides	Cleome	Cleomaceae	Forb	Online	RUSSELL-SMITH, J., RYAN, P. G. & CHEAL, D. C. 2002. Fire regimes and the conservation of sandstone heath in monsoonal northern Australia: frequency, interval, patchiness.¬†Biological Conservation,¬†104,¬†91-106.
SP0362	A22	Cleome macrophylla	Cleome	Cleomaceae	Forb	Plant growth form dataset for the New World	Engemann, K., Sandel, B., Boyle, B., Enquist, B. J., J¯rgensen, P. M., Kattge, J., McGill, B. J., Morueta-Holme, N., Peet, R. K., Spencer, N. J., Violle, C., Wiser, S. K. and Svenning, J.-C. (2016), A plant growth form dataset for the New World. Ecology, 97: 3243. doi:10.1002/ecy.1569
SP0363	A02	Clerodendrum disparifolium	Clerodendrum	Lamiaceae	Tree/Shrub	Online	https://eol.org/pages/5387766
SP0364	A27	Clethra scabra	Clethra	Clethraceae	Tree/Shrub	Plant growth form dataset for the New World	Engemann, K., Sandel, B., Boyle, B., Enquist, B. J., J¯rgensen, P. M., Kattge, J., McGill, B. J., Morueta-Holme, N., Peet, R. K., Spencer, N. J., Violle, C., Wiser, S. K. and Svenning, J.-C. (2016), A plant growth form dataset for the New World. Ecology, 97: 3243. doi:10.1002/ecy.1569
SP0365	A26	Clidemia rubra	Clidemia	Melastomataceae	Tree/Shrub	Plant growth form dataset for the New World	Engemann, K., Sandel, B., Boyle, B., Enquist, B. J., J¯rgensen, P. M., Kattge, J., McGill, B. J., Morueta-Holme, N., Peet, R. K., Spencer, N. J., Violle, C., Wiser, S. K. and Svenning, J.-C. (2016), A plant growth form dataset for the New World. Ecology, 97: 3243. doi:10.1002/ecy.1569
SP0366	A26	Clidemia sp.	Clidemia	Melastomataceae	Tree/Shrub	Author	https://doi.org/10.3390/land10020108
SP0367	A08	Clitoria australis	Clitoria	Leguminosae	Tree/Shrub	TRY Categorical Traits Dataset (update 2018)	unpub.
SP0368	A03	Coccoloba obtusifolia	Coccoloba	Polygonaceae	Tree/Shrub	Plant growth form dataset for the New World	Engemann, K., Sandel, B., Boyle, B., Enquist, B. J., J¯rgensen, P. M., Kattge, J., McGill, B. J., Morueta-Holme, N., Peet, R. K., Spencer, N. J., Violle, C., Wiser, S. K. and Svenning, J.-C. (2016), A plant growth form dataset for the New World. Ecology, 97: 3243. doi:10.1002/ecy.1569
SP0369	A28	Cocculus carolinus	Cocculus	Menispermaceae	Climber	Plant growth form dataset for the New World	Engemann, K., Sandel, B., Boyle, B., Enquist, B. J., J¯rgensen, P. M., Kattge, J., McGill, B. J., Morueta-Holme, N., Peet, R. K., Spencer, N. J., Violle, C., Wiser, S. K. and Svenning, J.-C. (2016), A plant growth form dataset for the New World. Ecology, 97: 3243. doi:10.1002/ecy.1569
SP0370	A21	Codonocarpus cotinifolius	Codonocarpus	Gyrostemonaceae	Tree/Shrub	Plant growth form dataset for the New World	Engemann, K., Sandel, B., Boyle, B., Enquist, B. J., J¯rgensen, P. M., Kattge, J., McGill, B. J., Morueta-Holme, N., Peet, R. K., Spencer, N. J., Violle, C., Wiser, S. K. and Svenning, J.-C. (2016), A plant growth form dataset for the New World. Ecology, 97: 3243. doi:10.1002/ecy.1569
SP0371	A28	Coelorachis cylindrica	Coelorachis	Poaceae	Graminoid	TRY Database	TRY Database
SP0372	A23	Coelorachis rottboellioides	Coelorachis	Poaceae	Graminoid	TRY Database	TRY Database
SP0373	A09	Coffea arabica	Coffea	Rubiaceae	Tree/Shrub	Plant growth form dataset for the New World	Engemann, K., Sandel, B., Boyle, B., Enquist, B. J., J¯rgensen, P. M., Kattge, J., McGill, B. J., Morueta-Holme, N., Peet, R. K., Spencer, N. J., Violle, C., Wiser, S. K. and Svenning, J.-C. (2016), A plant growth form dataset for the New World. Ecology, 97: 3243. doi:10.1002/ecy.1569
SP0374	A01	Cola acuminata	Cola	Malvaceae	Tree/Shrub	Plant growth form dataset for the New World	Engemann, K., Sandel, B., Boyle, B., Enquist, B. J., J¯rgensen, P. M., Kattge, J., McGill, B. J., Morueta-Holme, N., Peet, R. K., Spencer, N. J., Violle, C., Wiser, S. K. and Svenning, J.-C. (2016), A plant growth form dataset for the New World. Ecology, 97: 3243. doi:10.1002/ecy.1569
SP0375	A01	Cola millenii	Cola	Malvaceae	Tree/Shrub	Trait Data for African Plants - a Photo Guide	Dressler S, M Schmidt, G Zizka (2014) Introducing African PlantsóA Photo GuideóAn Interactive Photo Data-Base and Rapid Identification Tool for Continental Africa. Taxon 63(5) 1159-1161 DOI: http://dx.doi.org/10.12705/635.26
SP0376	A01	Cola nitida	Cola	Malvaceae	Tree/Shrub	TRY Categorical Traits Dataset (update 2018)	unpub.
SP0377	A07	Colebrookea oppositifolia	Colebrookea	Lamiaceae	Tree/Shrub	Online	http://wgbis.ces.iisc.ernet.in/biodiversity/sahyadri_enews/newsletter/issue47/bibliography/Plant%20diversity%20in%20managed%20sal%20(Shorea%20robusta.PDF
SP0378	A09	Colubrina glandulosa	Colubrina	Rhamnaceae	Tree/Shrub	Plant growth form dataset for the New World	Engemann, K., Sandel, B., Boyle, B., Enquist, B. J., J¯rgensen, P. M., Kattge, J., McGill, B. J., Morueta-Holme, N., Peet, R. K., Spencer, N. J., Violle, C., Wiser, S. K. and Svenning, J.-C. (2016), A plant growth form dataset for the New World. Ecology, 97: 3243. doi:10.1002/ecy.1569
SP0379	A10	Comanthera cipoensis	Comanthera	Eriocaulaceae	Forb	Author	LE STRADIC, S., HERNANDEZ, P., FERNANDES, G. W. & BUISSON, E. 2018. Regeneration after fire in campo rupestre: Short- and long-term vegetation dynamics.¬†Flora,¬†238,¬†191-200.
SP0380	A15	Combretum albopunctatum	Combretum	Combretaceae	Tree/Shrub	TRY Categorical Traits Dataset (update 2018)	unpub.
SP0381	A15	Combretum hereroense	Combretum	Combretaceae	Tree/Shrub	The Global Leaf Traits	unpub.
SP0382	A03	Combretum lanceolatum	Combretum	Combretaceae	Climber	Plant growth form dataset for the New World	Engemann, K., Sandel, B., Boyle, B., Enquist, B. J., J¯rgensen, P. M., Kattge, J., McGill, B. J., Morueta-Holme, N., Peet, R. K., Spencer, N. J., Violle, C., Wiser, S. K. and Svenning, J.-C. (2016), A plant growth form dataset for the New World. Ecology, 97: 3243. doi:10.1002/ecy.1569
SP0383	A23	Commelina ensifolia	Commelina	Commelinaceae	Forb	Plant growth form dataset for the New World	Engemann, K., Sandel, B., Boyle, B., Enquist, B. J., J¯rgensen, P. M., Kattge, J., McGill, B. J., Morueta-Holme, N., Peet, R. K., Spencer, N. J., Violle, C., Wiser, S. K. and Svenning, J.-C. (2016), A plant growth form dataset for the New World. Ecology, 97: 3243. doi:10.1002/ecy.1569
SP0384	A28	Commelina erecta	Commelina	Commelinaceae	Forb	Global leaf size dataset	Wright, I. J., N. Dong, V. Maire, I. C. Prentice, M. Westoby, S. DÌaz, R. V. Gallagher, B. F. Jacobs, R. Kooyman, E. A. Law, M. R. Leishman, ‹. Niinemets, P. B. Reich, L. Sack, R. Villar, H. Wang and P. Wilf (2017). Global climatic drivers of leaf size. Science 357(6354): 917-921. DOI:10.1126/science.aal4760
SP0385	A22	Commelina sp.	Commelina	Commelinaceae	Forb	The Global Leaf Traits	unpub.
SP0386	A15	Commiphora sp.	Commiphora	Burseraceae	Tree/Shrub	The Global Leaf Traits	unpub.
SP0387	A25	Condalia buxifolia	Condalia	Rhamnaceae	Tree/Shrub	Plant growth form dataset for the New World	Engemann, K., Sandel, B., Boyle, B., Enquist, B. J., J¯rgensen, P. M., Kattge, J., McGill, B. J., Morueta-Holme, N., Peet, R. K., Spencer, N. J., Violle, C., Wiser, S. K. and Svenning, J.-C. (2016), A plant growth form dataset for the New World. Ecology, 97: 3243. doi:10.1002/ecy.1569
SP0388	A20	Connarus sp.	Connarus	Connaraceae	Tree/Shrub	Author	SALAZAR, A. & GOLDSTEIN, G. 2014. Effects of Fire on Seedling Diversity and Plant Reproduction (Sexual vs. Vegetative) in Neotropical Savannas Differing in Tree Density.¬†Biotropica,¬†46,¬†139-147.
SP0389	A04	Connarus suberosus	Connarus	Connaraceae	Tree/Shrub	The Global Leaf Traits	unpub.
SP0390	A07	Convolvulus arvensis	Convolvulus	Convolvulaceae	Climber	Categorical Plant Traits Database	unpub.
SP0391	A28	Convolvulus equitans	Convolvulus	Convolvulaceae	Climber	Plant growth form dataset for the New World	Engemann, K., Sandel, B., Boyle, B., Enquist, B. J., J¯rgensen, P. M., Kattge, J., McGill, B. J., Morueta-Holme, N., Peet, R. K., Spencer, N. J., Violle, C., Wiser, S. K. and Svenning, J.-C. (2016), A plant growth form dataset for the New World. Ecology, 97: 3243. doi:10.1002/ecy.1569
SP0392	A21	Convolvulus remotus	Convolvulus	Convolvulaceae	Climber	Global leaf size dataset	Wright, I. J., N. Dong, V. Maire, I. C. Prentice, M. Westoby, S. DÌaz, R. V. Gallagher, B. F. Jacobs, R. Kooyman, E. A. Law, M. R. Leishman, ‹. Niinemets, P. B. Reich, L. Sack, R. Villar, H. Wang and P. Wilf (2017). Global climatic drivers of leaf size. Science 357(6354): 917-921. DOI:10.1126/science.aal4760
SP0393	A13	Convolvulus sp.	Convolvulus	Convolvulaceae	Climber	TRY Categorical Traits Dataset (update 2018)	unpub.
SP0394	A07	Conyza japonica	Conyza	Compositae	Forb	Online	https://indiabiodiversity.org/species/show/259940
SP0395	A22	Conyza scabrida	Conyza	Compositae	Forb	Online	https://eol.org/pages/6181411
SP0396	A04	Copaifera langsdorffii	Copaifera	Leguminosae	Tree/Shrub	Plant growth form dataset for the New World	Engemann, K., Sandel, B., Boyle, B., Enquist, B. J., J¯rgensen, P. M., Kattge, J., McGill, B. J., Morueta-Holme, N., Peet, R. K., Spencer, N. J., Violle, C., Wiser, S. K. and Svenning, J.-C. (2016), A plant growth form dataset for the New World. Ecology, 97: 3243. doi:10.1002/ecy.1569
SP0397	A07	Corchorus aequitans	Corchorus	Malvaceae	Forb	Author	JHARIYA, M. K., BARGALI, S. S., SWAMY, S. L. & KITTUR, B. 2012. Vegetational Structure, Diversity and Fuel Load in Fire Affected Areas of Tropical Dry Deciduous Forests in Chhattisgarh.¬†Vegetos,¬†25,¬†210-224.
SP0398	A19	Corchorus sidoides	Corchorus	Malvaceae	Tree/Shrub	Scraped from Florabase website https://florabase.dpaw.wa.gov.au/	Western Australian Herbarium. _FloraBase: The Western Australian flora_. 1998. url: [http://florabase.dpaw.wa.gov.au](http://florabase.dpaw.wa.gov.au).
SP0399	A11	Corchorus trilocularis	Corchorus	Malvaceae	Forb	Plant growth form dataset for the New World	Engemann, K., Sandel, B., Boyle, B., Enquist, B. J., J¯rgensen, P. M., Kattge, J., McGill, B. J., Morueta-Holme, N., Peet, R. K., Spencer, N. J., Violle, C., Wiser, S. K. and Svenning, J.-C. (2016), A plant growth form dataset for the New World. Ecology, 97: 3243. doi:10.1002/ecy.1569
SP0400	A09	Cordia ecalyculata	Cordia	Boraginaceae	Tree/Shrub	Plant growth form dataset for the New World	Engemann, K., Sandel, B., Boyle, B., Enquist, B. J., J¯rgensen, P. M., Kattge, J., McGill, B. J., Morueta-Holme, N., Peet, R. K., Spencer, N. J., Violle, C., Wiser, S. K. and Svenning, J.-C. (2016), A plant growth form dataset for the New World. Ecology, 97: 3243. doi:10.1002/ecy.1569
SP0401	A09	Cordia trichotoma	Cordia	Boraginaceae	Tree/Shrub	Plant growth form dataset for the New World	Engemann, K., Sandel, B., Boyle, B., Enquist, B. J., J¯rgensen, P. M., Kattge, J., McGill, B. J., Morueta-Holme, N., Peet, R. K., Spencer, N. J., Violle, C., Wiser, S. K. and Svenning, J.-C. (2016), A plant growth form dataset for the New World. Ecology, 97: 3243. doi:10.1002/ecy.1569
SP0402	A04	Cordiera elliptica	Cordiera	Rubiaceae	Tree/Shrub	Plant growth form dataset for the New World	Engemann, K., Sandel, B., Boyle, B., Enquist, B. J., J¯rgensen, P. M., Kattge, J., McGill, B. J., Morueta-Holme, N., Peet, R. K., Spencer, N. J., Violle, C., Wiser, S. K. and Svenning, J.-C. (2016), A plant growth form dataset for the New World. Ecology, 97: 3243. doi:10.1002/ecy.1569
SP0403	A20	Cordiera macrophylla	Cordiera	Rubiaceae	Tree/Shrub	Plant growth form dataset for the New World	Engemann, K., Sandel, B., Boyle, B., Enquist, B. J., J¯rgensen, P. M., Kattge, J., McGill, B. J., Morueta-Holme, N., Peet, R. K., Spencer, N. J., Violle, C., Wiser, S. K. and Svenning, J.-C. (2016), A plant growth form dataset for the New World. Ecology, 97: 3243. doi:10.1002/ecy.1569
SP0404	A04	Cordiera sessilis	Cordiera	Rubiaceae	Tree/Shrub	Plant growth form dataset for the New World	Engemann, K., Sandel, B., Boyle, B., Enquist, B. J., J¯rgensen, P. M., Kattge, J., McGill, B. J., Morueta-Holme, N., Peet, R. K., Spencer, N. J., Violle, C., Wiser, S. K. and Svenning, J.-C. (2016), A plant growth form dataset for the New World. Ecology, 97: 3243. doi:10.1002/ecy.1569
SP0405	A17	Cordyline fruticosa	Cordyline	Asparagaceae	Tree/Shrub	TRY Categorical Traits Dataset (update 2018)	unpub.
SP0406	A07	Coriandrum sativum	Coriandrum	Apiaceae	Forb	Categorical Plant Traits Database	unpub.
SP0407	A11	Corymbia citriodora	Corymbia	Myrtaceae	Tree/Shrub	Plant growth form dataset for the New World	Engemann, K., Sandel, B., Boyle, B., Enquist, B. J., J¯rgensen, P. M., Kattge, J., McGill, B. J., Morueta-Holme, N., Peet, R. K., Spencer, N. J., Violle, C., Wiser, S. K. and Svenning, J.-C. (2016), A plant growth form dataset for the New World. Ecology, 97: 3243. doi:10.1002/ecy.1569
SP0408	A12	Corymbia intermedia	Corymbia	Myrtaceae	Tree/Shrub	Plant growth form dataset for the New World	Engemann, K., Sandel, B., Boyle, B., Enquist, B. J., J¯rgensen, P. M., Kattge, J., McGill, B. J., Morueta-Holme, N., Peet, R. K., Spencer, N. J., Violle, C., Wiser, S. K. and Svenning, J.-C. (2016), A plant growth form dataset for the New World. Ecology, 97: 3243. doi:10.1002/ecy.1569
SP0409	A02	Cotylelobium melanoxylon	Cotylelobium	Dipterocarpaceae	Tree/Shrub	Plant growth form dataset for the New World	Engemann, K., Sandel, B., Boyle, B., Enquist, B. J., J¯rgensen, P. M., Kattge, J., McGill, B. J., Morueta-Holme, N., Peet, R. K., Spencer, N. J., Violle, C., Wiser, S. K. and Svenning, J.-C. (2016), A plant growth form dataset for the New World. Ecology, 97: 3243. doi:10.1002/ecy.1569
SP0410	A04	Couepia grandiflora	Couepia	Chrysobalanaceae	Tree/Shrub	The Global Leaf Traits	unpub.
SP0411	A25	Coussarea hydrangeifolia	Coussarea	Rubiaceae	Tree/Shrub	Plant growth form dataset for the New World	Engemann, K., Sandel, B., Boyle, B., Enquist, B. J., J¯rgensen, P. M., Kattge, J., McGill, B. J., Morueta-Holme, N., Peet, R. K., Spencer, N. J., Violle, C., Wiser, S. K. and Svenning, J.-C. (2016), A plant growth form dataset for the New World. Ecology, 97: 3243. doi:10.1002/ecy.1569
SP0412	A12	Crassocephalum crepidioides	Crassocephalum	Compositae	Succulent	TRY Categorical Traits Dataset (update 2018)	unpub.
SP0413	A03	Crateva tapia	Crateva	Capparaceae	Tree/Shrub	Plant growth form dataset for the New World	Engemann, K., Sandel, B., Boyle, B., Enquist, B. J., J¯rgensen, P. M., Kattge, J., McGill, B. J., Morueta-Holme, N., Peet, R. K., Spencer, N. J., Violle, C., Wiser, S. K. and Svenning, J.-C. (2016), A plant growth form dataset for the New World. Ecology, 97: 3243. doi:10.1002/ecy.1569
SP0414	A02	Cratoxylum glaucum	Cratoxylum	Hypericaceae	Tree/Shrub	TRY Categorical Traits Dataset (update 2018)	unpub.
SP0415	A21	Crossotoma spinescens	Crossotoma	Goodeniaceae	Tree/Shrub	The Global Leaf Traits	unpub.
SP0416	A07	Crotalaria calycina	Crotalaria	Leguminosae	Tree/Shrub	Transposed from species descriptions in Flora of the Darwin Region available online: http://www.lrm.nt.gov.au/plants-and-animals/herbarium/darwin_flora_online	Northern Territory Herbarium. _Flora of the Darwin Region Online_. 2014. url: [http://www.lrm.nt.gov.au/plants-and-animals/herbarium/darwin_flora_online](http://www.lrm.nt.gov.au/plants-and-animals/herbarium/darwin_flora_online).
SP0417	A11	Crotalaria dissitiflora	Crotalaria	Leguminosae	Forb	Online	https://plantnet.rbgsyd.nsw.gov.au/cgi-bin/NSWfl.pl?page=nswfl&lvl=sp&name=Crotalaria~dissitiflora
SP0418	A06	Crotalaria martiana	Crotalaria	Leguminosae	Tree/Shrub	Plant growth form dataset for the New World	Engemann, K., Sandel, B., Boyle, B., Enquist, B. J., J¯rgensen, P. M., Kattge, J., McGill, B. J., Morueta-Holme, N., Peet, R. K., Spencer, N. J., Violle, C., Wiser, S. K. and Svenning, J.-C. (2016), A plant growth form dataset for the New World. Ecology, 97: 3243. doi:10.1002/ecy.1569
SP0419	A23	Crotalaria medicaginea	Crotalaria	Leguminosae	Forb	Online	https://www.flowersofindia.net/catalog/slides/Medick%20Rattlepod.html
SP0420	A23	Crotalaria montana	Crotalaria	Leguminosae	Tree/Shrub	Transposed from species descriptions in Flora of the Darwin Region available online: http://www.lrm.nt.gov.au/plants-and-animals/herbarium/darwin_flora_online	Northern Territory Herbarium. _Flora of the Darwin Region Online_. 2014. url: [http://www.lrm.nt.gov.au/plants-and-animals/herbarium/darwin_flora_online](http://www.lrm.nt.gov.au/plants-and-animals/herbarium/darwin_flora_online).
SP0421	A02	Croton argyratus	Croton	Euphorbiaceae	Tree/Shrub	Plant growth form dataset for the New World	Engemann, K., Sandel, B., Boyle, B., Enquist, B. J., J¯rgensen, P. M., Kattge, J., McGill, B. J., Morueta-Holme, N., Peet, R. K., Spencer, N. J., Violle, C., Wiser, S. K. and Svenning, J.-C. (2016), A plant growth form dataset for the New World. Ecology, 97: 3243. doi:10.1002/ecy.1569
SP0422	A23	Croton arnhemicus	Croton	Euphorbiaceae	Tree/Shrub	Plant growth form dataset for the New World	Engemann, K., Sandel, B., Boyle, B., Enquist, B. J., J¯rgensen, P. M., Kattge, J., McGill, B. J., Morueta-Holme, N., Peet, R. K., Spencer, N. J., Violle, C., Wiser, S. K. and Svenning, J.-C. (2016), A plant growth form dataset for the New World. Ecology, 97: 3243. doi:10.1002/ecy.1569
SP0423	A20	Croton campestris	Croton	Euphorbiaceae	Tree/Shrub	Plant growth form dataset for the New World	Engemann, K., Sandel, B., Boyle, B., Enquist, B. J., J¯rgensen, P. M., Kattge, J., McGill, B. J., Morueta-Holme, N., Peet, R. K., Spencer, N. J., Violle, C., Wiser, S. K. and Svenning, J.-C. (2016), A plant growth form dataset for the New World. Ecology, 97: 3243. doi:10.1002/ecy.1569
SP0424	A09	Croton floribundus	Croton	Euphorbiaceae	Tree/Shrub	Plant growth form dataset for the New World	Engemann, K., Sandel, B., Boyle, B., Enquist, B. J., J¯rgensen, P. M., Kattge, J., McGill, B. J., Morueta-Holme, N., Peet, R. K., Spencer, N. J., Violle, C., Wiser, S. K. and Svenning, J.-C. (2016), A plant growth form dataset for the New World. Ecology, 97: 3243. doi:10.1002/ecy.1569
SP0425	A28	Croton monanthogynus	Croton	Euphorbiaceae	Forb	Plant growth form dataset for the New World	Engemann, K., Sandel, B., Boyle, B., Enquist, B. J., J¯rgensen, P. M., Kattge, J., McGill, B. J., Morueta-Holme, N., Peet, R. K., Spencer, N. J., Violle, C., Wiser, S. K. and Svenning, J.-C. (2016), A plant growth form dataset for the New World. Ecology, 97: 3243. doi:10.1002/ecy.1569
SP0426	A20	Croton sp1	Croton	Euphorbiaceae	Tree/Shrub	The Global Leaf Traits	unpub.
SP0427	A20	Croton sp2	Croton	Euphorbiaceae	Tree/Shrub	The Global Leaf Traits	unpub.
SP0428	A10	Croton timandroides	Croton	Euphorbiaceae	Tree/Shrub	Author	LE STRADIC, S., HERNANDEZ, P., FERNANDES, G. W. & BUISSON, E. 2018. Regeneration after fire in campo rupestre: Short- and long-term vegetation dynamics.¬†Flora,¬†238,¬†191-200.
SP0429	A26	Croton trinitatis	Croton	Euphorbiaceae	Forb	Plant growth form dataset for the New World	Engemann, K., Sandel, B., Boyle, B., Enquist, B. J., J¯rgensen, P. M., Kattge, J., McGill, B. J., Morueta-Holme, N., Peet, R. K., Spencer, N. J., Violle, C., Wiser, S. K. and Svenning, J.-C. (2016), A plant growth form dataset for the New World. Ecology, 97: 3243. doi:10.1002/ecy.1569
SP0430	A02	Crudia bantamensis	Crudia	Leguminosae	Tree/Shrub	Online	https://eol.org/pages/663566
SP0431	A12	Cryptandra debilis	Cryptandra	Rhamnaceae	Tree/Shrub	A dataset compiled to determine whether life-history characters that affect population persistence (e.g. habit and life span) and those that influence reproductive success (e.g. sexual system and fruit type) are non-randomly correlated with extinction risk (i.e. threat category) in the Australian flora.	A. Sjostrom and C. L. Gross. ‚ÄúLife-history characters and phylogeny are correlated with extinction risk in the Australian angiosperms‚Äù. _Journal of Biogeography_ 33.2 (2006), pp. 271-290. doi: [10.1111/j.1365-2699.2005.01393.x](https://doi.org/10.1111%2Fj.1365-2699.2005.01393.x).
SP0432	A02	Crypteronia griffithii	Crypteronia	Penaeaceae	Tree/Shrub	The Global Leaf Traits	unpub.
SP0433	A02	Cryptocarya crassinervia	Cryptocarya	Lauraceae	Tree/Shrub	TRY Categorical Traits Dataset (update 2018)	unpub.
SP0434	A22	Cryptolepis obtusa	Cryptolepis	Apocynaceae	Climber	Online	https://www.zimbabweflora.co.zw/speciesdata/species.php?species_id=145300
SP0435	A11	Cucumis melo	Cucumis	Cucurbitaceae	Climber	TRY Categorical Traits Dataset (update 2018)	unpub.
SP0436	A28	Cucurbita foetidissima	Cucurbita	Cucurbitaceae	Climber	The Global Leaf Traits	unpub.
SP0437	A11	Cullen tenax	Cullen	Fabaceae	Climber	A collection of trait data on species growing in Adelaide and Melbourne to determine the traits of species that are advantaged and disadvantaged by urbanisation.	R. P. Duncan, S. E. Clemants, R. T. Corlett, A. K. Hahs, M. A. McCarthy, M. J. McDonnell, M. W. Schwartz, K. Thompson, P. A. Vesk, and N. S. G. Williams. ‚ÄúPlant traits and extinction in urban areas: a meta-analysis of 11 cities‚Äù. _Global Ecology and Biogeography_ 20.4 (2011), pp. 509-519. doi: [10.1111/j.1466-8238.2010.00633.x](https://doi.org/10.1111%2Fj.1466-8238.2010.00633.x).
SP0438	A09	Cupania tenuivalvis	Cupania	Sapindaceae	Tree/Shrub	Plant growth form dataset for the New World	Engemann, K., Sandel, B., Boyle, B., Enquist, B. J., J¯rgensen, P. M., Kattge, J., McGill, B. J., Morueta-Holme, N., Peet, R. K., Spencer, N. J., Violle, C., Wiser, S. K. and Svenning, J.-C. (2016), A plant growth form dataset for the New World. Ecology, 97: 3243. doi:10.1002/ecy.1569
SP0439	A06	Cuphea odonellii	Cuphea	Lythraceae	Forb	Plant growth form dataset for the New World	Engemann, K., Sandel, B., Boyle, B., Enquist, B. J., J¯rgensen, P. M., Kattge, J., McGill, B. J., Morueta-Holme, N., Peet, R. K., Spencer, N. J., Violle, C., Wiser, S. K. and Svenning, J.-C. (2016), A plant growth form dataset for the New World. Ecology, 97: 3243. doi:10.1002/ecy.1569
SP0440	A06	Cuphea repens	Cuphea	Lythraceae	Forb	Plant growth form dataset for the New World	Engemann, K., Sandel, B., Boyle, B., Enquist, B. J., J¯rgensen, P. M., Kattge, J., McGill, B. J., Morueta-Holme, N., Peet, R. K., Spencer, N. J., Violle, C., Wiser, S. K. and Svenning, J.-C. (2016), A plant growth form dataset for the New World. Ecology, 97: 3243. doi:10.1002/ecy.1569
SP0441	A04	Curatella americana	Curatella	Dilleniaceae	Tree/Shrub	Plant growth form dataset for the New World	Engemann, K., Sandel, B., Boyle, B., Enquist, B. J., J¯rgensen, P. M., Kattge, J., McGill, B. J., Morueta-Holme, N., Peet, R. K., Spencer, N. J., Violle, C., Wiser, S. K. and Svenning, J.-C. (2016), A plant growth form dataset for the New World. Ecology, 97: 3243. doi:10.1002/ecy.1569
SP0442	A10	Curtia tenuifolia	Curtia	Gentianaceae	Tree/Shrub	Plant growth form dataset for the New World	Engemann, K., Sandel, B., Boyle, B., Enquist, B. J., J¯rgensen, P. M., Kattge, J., McGill, B. J., Morueta-Holme, N., Peet, R. K., Spencer, N. J., Violle, C., Wiser, S. K. and Svenning, J.-C. (2016), A plant growth form dataset for the New World. Ecology, 97: 3243. doi:10.1002/ecy.1569
SP0443	A12	Cyanthillium cinereum	Cyanthillium	Compositae	Forb	Global leaf size dataset	Wright, I. J., N. Dong, V. Maire, I. C. Prentice, M. Westoby, S. DÌaz, R. V. Gallagher, B. F. Jacobs, R. Kooyman, E. A. Law, M. R. Leishman, ‹. Niinemets, P. B. Reich, L. Sack, R. Villar, H. Wang and P. Wilf (2017). Global climatic drivers of leaf size. Science 357(6354): 917-921. DOI:10.1126/science.aal4760
SP0444	A27	Cyathea corcovadensis	Cyathea	Cyatheaceae	Tree/Shrub	https://powo.science.kew.org/taxon/urn:lsid:ipni.org:names:73167-2	https://powo.science.kew.org/taxon/urn:lsid:ipni.org:names:73167-2
SP0445	A20	Cybianthus detergens	Cybianthus	Primulaceae	Tree/Shrub	Plant growth form dataset for the New World	Engemann, K., Sandel, B., Boyle, B., Enquist, B. J., J¯rgensen, P. M., Kattge, J., McGill, B. J., Morueta-Holme, N., Peet, R. K., Spencer, N. J., Violle, C., Wiser, S. K. and Svenning, J.-C. (2016), A plant growth form dataset for the New World. Ecology, 97: 3243. doi:10.1002/ecy.1569
SP0446	A04	Cybistax antisyphilitica	Cybistax	Bignoniaceae	Tree/Shrub	Plant growth form dataset for the New World	Engemann, K., Sandel, B., Boyle, B., Enquist, B. J., J¯rgensen, P. M., Kattge, J., McGill, B. J., Morueta-Holme, N., Peet, R. K., Spencer, N. J., Violle, C., Wiser, S. K. and Svenning, J.-C. (2016), A plant growth form dataset for the New World. Ecology, 97: 3243. doi:10.1002/ecy.1569
SP0447	A23	Cycas armstrongii	Cycas	Cycadaceae	Tree/Shrub	The Global Leaf Traits	unpub.
SP0448	A18	Cyclosorus interruptus	Cyclosorus	Thelypteridaceae	Fern	TRY Database	TRY Database
SP0449	A28	Cylindropuntia leptocaulis	Cylindropuntia	Cactaceae	Tree/Shrub	Plant growth form dataset for the New World	Engemann, K., Sandel, B., Boyle, B., Enquist, B. J., J¯rgensen, P. M., Kattge, J., McGill, B. J., Morueta-Holme, N., Peet, R. K., Spencer, N. J., Violle, C., Wiser, S. K. and Svenning, J.-C. (2016), A plant growth form dataset for the New World. Ecology, 97: 3243. doi:10.1002/ecy.1569
SP0450	A12	Cymbopogon obtectus	Cymbopogon	Poaceae	Graminoid	TRY Database	TRY Database
SP0451	A16	Cynodon dactylon	Cynodon	Poaceae	Graminoid	TRY Database	TRY Database
SP0452	A19	Cyperus crispulus	Cyperus	Cyperaceae	Graminoid	TRY Database	TRY Database
SP0453	A19	Cyperus cunninghamii	Cyperus	Cyperaceae	Graminoid	TRY Database	TRY Database
SP0454	A16	Cyperus esculentus	Cyperus	Cyperaceae	Graminoid	TRY Database	TRY Database
SP0455	A11	Cyperus fulvus	Cyperus	Cyperaceae	Graminoid	TRY Database	TRY Database
SP0456	A18	Cyperus giganteus	Cyperus	Cyperaceae	Graminoid	TRY Database	TRY Database
SP0457	A18	Cyperus odoratus	Cyperus	Cyperaceae	Graminoid	TRY Database	TRY Database
SP0458	A28	Cyperus retrorsus	Cyperus	Cyperaceae	Graminoid	TRY Database	TRY Database
SP0459	A18	Cyperus rigens	Cyperus	Cyperaceae	Graminoid	TRY Database	TRY Database
SP0460	A22	Cyperus sexangularis	Cyperus	Cyperaceae	Graminoid	TRY Database	TRY Database
SP0461	A24	Cyperus sp.	Cyperus	Cyperaceae	Graminoid	TRY Database	TRY Database
SP0462	A28	Cyperus strigosus	Cyperus	Cyperaceae	Graminoid	TRY Database	TRY Database
SP0463	A02	Dacryodes rostrata	Dacryodes	Burseraceae	Tree/Shrub	Plant growth form dataset for the New World	Engemann, K., Sandel, B., Boyle, B., Enquist, B. J., J¯rgensen, P. M., Kattge, J., McGill, B. J., Morueta-Holme, N., Peet, R. K., Spencer, N. J., Violle, C., Wiser, S. K. and Svenning, J.-C. (2016), A plant growth form dataset for the New World. Ecology, 97: 3243. doi:10.1002/ecy.1569
SP0464	A02	Dacryodes rugosa	Dacryodes	Burseraceae	Tree/Shrub	The Global Leaf Traits	unpub.
SP0465	A22	Dactyloctenium geminatum	Dactyloctenium	Poaceae	Graminoid	TRY Database	TRY Database
SP0466	A09	Dalbergia frutescens	Dalbergia	Leguminosae	Tree/Shrub	Categorical Plant Traits Database	unpub.
SP0467	A04	Dalbergia miscolobium	Dalbergia	Leguminosae	Tree/Shrub	Plant growth form dataset for the New World	Engemann, K., Sandel, B., Boyle, B., Enquist, B. J., J¯rgensen, P. M., Kattge, J., McGill, B. J., Morueta-Holme, N., Peet, R. K., Spencer, N. J., Violle, C., Wiser, S. K. and Svenning, J.-C. (2016), A plant growth form dataset for the New World. Ecology, 97: 3243. doi:10.1002/ecy.1569
SP0468	A20	Dalechampia caperonioides	Dalechampia	Euphorbiaceae	Climber	TRY Categorical Traits Dataset (update 2018)	unpub.
SP0469	A19	Dampiera conospermoides	Dampiera	Goodeniaceae	Tree/Shrub	Flora of Australian online checked via trait corrections	B. A. Barlow, H. T. Clifford, A. S. George, and A. K. A. McCusker. _Flora of Australia_. 1981. url: [http://www.environment.gov.au/biodiversity/abrs/online-resources/flora/main/](http://www.environment.gov.au/biodiversity/abrs/online-resources/flora/main/).
SP0470	A28	Daucus pusillus	Daucus	Apiaceae	Forb	Plant growth form dataset for the New World	Engemann, K., Sandel, B., Boyle, B., Enquist, B. J., J¯rgensen, P. M., Kattge, J., McGill, B. J., Morueta-Holme, N., Peet, R. K., Spencer, N. J., Violle, C., Wiser, S. K. and Svenning, J.-C. (2016), A plant growth form dataset for the New World. Ecology, 97: 3243. doi:10.1002/ecy.1569
SP0471	A17	Davallia solida	Davallia	Davalliaceae	Fern	TRY Database	TRY Database
SP0472	A04	Davilla elliptica	Davilla	Dilleniaceae	Tree/Shrub	Plant growth form dataset for the New World	Engemann, K., Sandel, B., Boyle, B., Enquist, B. J., J¯rgensen, P. M., Kattge, J., McGill, B. J., Morueta-Holme, N., Peet, R. K., Spencer, N. J., Violle, C., Wiser, S. K. and Svenning, J.-C. (2016), A plant growth form dataset for the New World. Ecology, 97: 3243. doi:10.1002/ecy.1569
SP0473	A06	Davilla nitida	Davilla	Dilleniaceae	Climber	The Global Leaf Traits	unpub.
SP0474	A10	Declieuxia irwinii	Declieuxia	Rubiaceae	Forb	Online	https://eol.org/pages/1107084
SP0475	A02	Dehaasia sp.	Dehaasia	Lauraceae	Tree/Shrub	TRY Categorical Traits Dataset (update 2018)	unpub.
SP0476	A01	Deinbollia pinnata	Deinbollia	Sapindaceae	Tree/Shrub	Trait Data for African Plants - a Photo Guide	Dressler S, M Schmidt, G Zizka (2014) Introducing African PlantsóA Photo GuideóAn Interactive Photo Data-Base and Rapid Identification Tool for Continental Africa. Taxon 63(5) 1159-1161 DOI: http://dx.doi.org/10.12705/635.26
SP0477	A28	Delphinium carolinianum	Delphinium	Ranunculaceae	Forb	Plant growth form dataset for the New World	Engemann, K., Sandel, B., Boyle, B., Enquist, B. J., J¯rgensen, P. M., Kattge, J., McGill, B. J., Morueta-Holme, N., Peet, R. K., Spencer, N. J., Violle, C., Wiser, S. K. and Svenning, J.-C. (2016), A plant growth form dataset for the New World. Ecology, 97: 3243. doi:10.1002/ecy.1569
SP0478	A23	Denhamia obscura	Denhamia	Celastraceae	Tree/Shrub	Plant growth form dataset for the New World	Engemann, K., Sandel, B., Boyle, B., Enquist, B. J., J¯rgensen, P. M., Kattge, J., McGill, B. J., Morueta-Holme, N., Peet, R. K., Spencer, N. J., Violle, C., Wiser, S. K. and Svenning, J.-C. (2016), A plant growth form dataset for the New World. Ecology, 97: 3243. doi:10.1002/ecy.1569
SP0479	A28	Desmanthus acuminatus	Desmanthus	Leguminosae	Tree/Shrub	Plant growth form dataset for the New World	Engemann, K., Sandel, B., Boyle, B., Enquist, B. J., J¯rgensen, P. M., Kattge, J., McGill, B. J., Morueta-Holme, N., Peet, R. K., Spencer, N. J., Violle, C., Wiser, S. K. and Svenning, J.-C. (2016), A plant growth form dataset for the New World. Ecology, 97: 3243. doi:10.1002/ecy.1569
SP0480	A26	Desmodium barbatum	Desmodium	Leguminosae	Tree/Shrub	Trait Data for African Plants - a Photo Guide	Dressler S, M Schmidt, G Zizka (2014) Introducing African PlantsóA Photo GuideóAn Interactive Photo Data-Base and Rapid Identification Tool for Continental Africa. Taxon 63(5) 1159-1161 DOI: http://dx.doi.org/10.12705/635.26
SP0481	A11	Desmodium campylocaulon	Desmodium	Leguminosae	Climber	Flora of NSW data from PLantNET	Royal Botanic Gardens Sydney. _PLantNET: NSW flora online_. 2014. url: [http://plantnet.rbgsyd.nsw.gov.au/](http://plantnet.rbgsyd.nsw.gov.au/).
SP0482	A07	Desmodium oojeinense	Desmodium	Leguminosae	Tree/Shrub	TRY Categorical Traits Dataset (update 2018)	unpub.
SP0483	A23	Desmodium pullenii	Desmodium	Leguminosae	Forb	Online	https://florabase.dpaw.wa.gov.au/browse/profile/18249
SP0484	A11	Desmodium varians	Desmodium	Leguminosae	Climber	The Global Leaf Traits	unpub.
SP0485	A02	Desmos cochinchinensis	Desmos	Annonaceae	Tree/Shrub	Online	http://www.jstor.org.ezproxy1.library.arizona.edu/stable/pdf/2992085.pdf
SP0486	A01	Dialium guineense	Dialium	Leguminosae	Tree/Shrub	Plant growth form dataset for the New World	Engemann, K., Sandel, B., Boyle, B., Enquist, B. J., J¯rgensen, P. M., Kattge, J., McGill, B. J., Morueta-Holme, N., Peet, R. K., Spencer, N. J., Violle, C., Wiser, S. K. and Svenning, J.-C. (2016), A plant growth form dataset for the New World. Ecology, 97: 3243. doi:10.1002/ecy.1569
SP0487	A02	Dialium indum	Dialium	Leguminosae	Tree/Shrub	The Global Leaf Traits	unpub.
SP0488	A13	Dianella caerulea	Dianella	Xanthorrhoeaceae	Forb	Categorical Plant Traits Database	unpub.
SP0489	A21	Dianella revoluta	Dianella	Xanthorrhoeaceae	Forb	Global leaf size dataset	Wright, I. J., N. Dong, V. Maire, I. C. Prentice, M. Westoby, S. DÌaz, R. V. Gallagher, B. F. Jacobs, R. Kooyman, E. A. Law, M. R. Leishman, ‹. Niinemets, P. B. Reich, L. Sack, R. Villar, H. Wang and P. Wilf (2017). Global climatic drivers of leaf size. Science 357(6354): 917-921. DOI:10.1126/science.aal4760
SP0490	A12	Dianella sp.	Dianella	Asphodelaceae	Forb	TRY Categorical Traits Dataset (update 2018)	unpub.
SP0491	A28	Diaperia prolifera	Diaperia	Compositae	Forb	Plant growth form dataset for the New World	Engemann, K., Sandel, B., Boyle, B., Enquist, B. J., J¯rgensen, P. M., Kattge, J., McGill, B. J., Morueta-Holme, N., Peet, R. K., Spencer, N. J., Violle, C., Wiser, S. K. and Svenning, J.-C. (2016), A plant growth form dataset for the New World. Ecology, 97: 3243. doi:10.1002/ecy.1569
SP0492	A28	Diaperia verna	Diaperia	Compositae	Forb	Plant growth form dataset for the New World	Engemann, K., Sandel, B., Boyle, B., Enquist, B. J., J¯rgensen, P. M., Kattge, J., McGill, B. J., Morueta-Holme, N., Peet, R. K., Spencer, N. J., Violle, C., Wiser, S. K. and Svenning, J.-C. (2016), A plant growth form dataset for the New World. Ecology, 97: 3243. doi:10.1002/ecy.1569
SP0493	A09	Diatenopteryx sorbifolia	Diatenopteryx	Sapindaceae	Tree/Shrub	Plant growth form dataset for the New World	Engemann, K., Sandel, B., Boyle, B., Enquist, B. J., J¯rgensen, P. M., Kattge, J., McGill, B. J., Morueta-Holme, N., Peet, R. K., Spencer, N. J., Violle, C., Wiser, S. K. and Svenning, J.-C. (2016), A plant growth form dataset for the New World. Ecology, 97: 3243. doi:10.1002/ecy.1569
SP0494	A11	Dichanthium sericeum	Dichanthium	Poaceae	Graminoid	TRY Database	TRY Database
SP0495	A01	Dichapetalum sp.	Dichapetalum	Dichapetalaceae	Tree/Shrub	The Global Leaf Traits	unpub.
SP0496	A28	Dichondra recurvata	Dichondra	Convolvulaceae	Forb	Plant growth form dataset for the New World	Engemann, K., Sandel, B., Boyle, B., Enquist, B. J., J¯rgensen, P. M., Kattge, J., McGill, B. J., Morueta-Holme, N., Peet, R. K., Spencer, N. J., Violle, C., Wiser, S. K. and Svenning, J.-C. (2016), A plant growth form dataset for the New World. Ecology, 97: 3243. doi:10.1002/ecy.1569
SP0497	A27	Dicksonia sellowiana	Dicksonia	Dicksoniaceae	Fern	The Global Leaf Traits	unpub.
SP0498	A01	Dicranolepis grandiflora	Dicranolepis	Thymelaeaceae	Tree/Shrub	Trait Data for African Plants - a Photo Guide	Dressler S, M Schmidt, G Zizka (2014) Introducing African PlantsóA Photo GuideóAn Interactive Photo Data-Base and Rapid Identification Tool for Continental Africa. Taxon 63(5) 1159-1161 DOI: http://dx.doi.org/10.12705/635.26
SP0499	A17	Dicranopteris linearis	Dicranopteris	Gleicheniaceae	Fern	TRY Database	TRY Database
SP0500	A01	Dictyandra arborescens	Dictyandra	Rubiaceae	Tree/Shrub	TRY Categorical Traits Dataset (update 2018)	unpub.
SP0501	A13	Digitaria ciliaris	Digitaria	Poaceae	Graminoid	TRY Database	TRY Database
SP0502	A28	Digitaria cognata	Digitaria	Poaceae	Graminoid	TRY Database	TRY Database
SP0503	A02	Dillenia sp.	Dillenia	Dilleniaceae	Tree/Shrub	The Global Leaf Traits	unpub.
SP0504	A25	Dilodendron bipinnatum	Dilodendron	Sapindaceae	Tree/Shrub	Plant growth form dataset for the New World	Engemann, K., Sandel, B., Boyle, B., Enquist, B. J., J¯rgensen, P. M., Kattge, J., McGill, B. J., Morueta-Holme, N., Peet, R. K., Spencer, N. J., Violle, C., Wiser, S. K. and Svenning, J.-C. (2016), A plant growth form dataset for the New World. Ecology, 97: 3243. doi:10.1002/ecy.1569
SP0505	A02	Dimocarpus longan	Dimocarpus	Sapindaceae	Tree/Shrub	Plant growth form dataset for the New World	Engemann, K., Sandel, B., Boyle, B., Enquist, B. J., J¯rgensen, P. M., Kattge, J., McGill, B. J., Morueta-Holme, N., Peet, R. K., Spencer, N. J., Violle, C., Wiser, S. K. and Svenning, J.-C. (2016), A plant growth form dataset for the New World. Ecology, 97: 3243. doi:10.1002/ecy.1569
SP0506	A04	Dimorphandra mollis	Dimorphandra	Leguminosae	Tree/Shrub	Plant growth form dataset for the New World	Engemann, K., Sandel, B., Boyle, B., Enquist, B. J., J¯rgensen, P. M., Kattge, J., McGill, B. J., Morueta-Holme, N., Peet, R. K., Spencer, N. J., Violle, C., Wiser, S. K. and Svenning, J.-C. (2016), A plant growth form dataset for the New World. Ecology, 97: 3243. doi:10.1002/ecy.1569
SP0507	A02	Dimorphocalyx muricatus	Dimorphocalyx	Euphorbiaceae	Tree/Shrub	Online	https://eol.org/pages/1145969
SP0508	A18	Diodella radula	Diodella	Rubiaceae	Tree/Shrub	Plant growth form dataset for the New World	Engemann, K., Sandel, B., Boyle, B., Enquist, B. J., J¯rgensen, P. M., Kattge, J., McGill, B. J., Morueta-Holme, N., Peet, R. K., Spencer, N. J., Violle, C., Wiser, S. K. and Svenning, J.-C. (2016), A plant growth form dataset for the New World. Ecology, 97: 3243. doi:10.1002/ecy.1569
SP0509	A24	Diodia virginiana	Diodia	Rubiaceae	Forb	Plant growth form dataset for the New World	Engemann, K., Sandel, B., Boyle, B., Enquist, B. J., J¯rgensen, P. M., Kattge, J., McGill, B. J., Morueta-Holme, N., Peet, R. K., Spencer, N. J., Violle, C., Wiser, S. K. and Svenning, J.-C. (2016), A plant growth form dataset for the New World. Ecology, 97: 3243. doi:10.1002/ecy.1569
SP0510	A08	Dioscorea bulbifera	Dioscorea	Dioscoreaceae	Climber	Plant growth form dataset for the New World	Engemann, K., Sandel, B., Boyle, B., Enquist, B. J., J¯rgensen, P. M., Kattge, J., McGill, B. J., Morueta-Holme, N., Peet, R. K., Spencer, N. J., Violle, C., Wiser, S. K. and Svenning, J.-C. (2016), A plant growth form dataset for the New World. Ecology, 97: 3243. doi:10.1002/ecy.1569
SP0511	A07	Dioscorea sp.	Dioscorea	Dioscoreaceae	Climber	TRY Categorical Traits Dataset (update 2018)	unpub.
SP0512	A10	Dioscorea stenophylla	Dioscorea	Dioscoreaceae	Climber	Online	https://eol.org/pages/1120680
SP0513	A08	Dioscorea transversa	Dioscorea	Dioscoreaceae	Climber	The Global Leaf Traits	unpub.
SP0514	A01	Diospyros gracilescens	Diospyros	Ebenaceae	Tree/Shrub	http://library.wur.nl/WebQuery/wurpubs/fulltext/121524	http://library.wur.nl/WebQuery/wurpubs/fulltext/121524
SP0515	A04	Diospyros hispida	Diospyros	Ebenaceae	Tree/Shrub	Plant growth form dataset for the New World	Engemann, K., Sandel, B., Boyle, B., Enquist, B. J., J¯rgensen, P. M., Kattge, J., McGill, B. J., Morueta-Holme, N., Peet, R. K., Spencer, N. J., Violle, C., Wiser, S. K. and Svenning, J.-C. (2016), A plant growth form dataset for the New World. Ecology, 97: 3243. doi:10.1002/ecy.1569
SP0516	A07	Diospyros melanoxylon	Diospyros	Ebenaceae	Tree/Shrub	The Global Leaf Traits	unpub.
SP0517	A01	Diospyros monbuttensis	Diospyros	Ebenaceae	Tree/Shrub	Trait Data for African Plants - a Photo Guide	Dressler S, M Schmidt, G Zizka (2014) Introducing African PlantsóA Photo GuideóAn Interactive Photo Data-Base and Rapid Identification Tool for Continental Africa. Taxon 63(5) 1159-1161 DOI: http://dx.doi.org/10.12705/635.26
SP0518	A25	Diospyros sericea	Diospyros	Ebenaceae	Tree/Shrub	Plant growth form dataset for the New World	Engemann, K., Sandel, B., Boyle, B., Enquist, B. J., J¯rgensen, P. M., Kattge, J., McGill, B. J., Morueta-Holme, N., Peet, R. K., Spencer, N. J., Violle, C., Wiser, S. K. and Svenning, J.-C. (2016), A plant growth form dataset for the New World. Ecology, 97: 3243. doi:10.1002/ecy.1569
SP0519	A02	Diospyros sp.	Diospyros	Ebenaceae	Tree/Shrub	The Global Leaf Traits	unpub.
SP0520	A28	Diospyros texana	Diospyros	Ebenaceae	Tree/Shrub	Plant growth form dataset for the New World	Engemann, K., Sandel, B., Boyle, B., Enquist, B. J., J¯rgensen, P. M., Kattge, J., McGill, B. J., Morueta-Holme, N., Peet, R. K., Spencer, N. J., Violle, C., Wiser, S. K. and Svenning, J.-C. (2016), A plant growth form dataset for the New World. Ecology, 97: 3243. doi:10.1002/ecy.1569
SP0521	A17	Diplazium proliferum	Diplazium	Athyriaceae	Fern	TRY Database	TRY Database
SP0522	A04	Diplopterys pubipetala	Diplopterys	Malpighiaceae	Climber	TRY Categorical Traits Dataset (update 2018)	unpub.
SP0523	A10	Diplusodon orbicularis	Diplusodon	Lythraceae	Tree/Shrub	Online	https://eol.org/pages/5430197
SP0524	A02	Dipterocarpus confertus	Dipterocarpus	Dipterocarpaceae	Tree/Shrub	TRY Categorical Traits Dataset (update 2018)	unpub.
SP0525	A02	Dipterocarpus cornutus	Dipterocarpus	Dipterocarpaceae	Tree/Shrub	TRY Categorical Traits Dataset (update 2018)	unpub.
SP0526	A02	Dipterocarpus gracilis	Dipterocarpus	Dipterocarpaceae	Tree/Shrub	Plant growth form dataset for the New World	Engemann, K., Sandel, B., Boyle, B., Enquist, B. J., J¯rgensen, P. M., Kattge, J., McGill, B. J., Morueta-Holme, N., Peet, R. K., Spencer, N. J., Violle, C., Wiser, S. K. and Svenning, J.-C. (2016), A plant growth form dataset for the New World. Ecology, 97: 3243. doi:10.1002/ecy.1569
SP0527	A02	Dipterocarpus tempehes	Dipterocarpus	Dipterocarpaceae	Tree/Shrub	TRY Categorical Traits Dataset (update 2018)	unpub.
SP0528	A04	Dipteryx alata	Dipteryx	Leguminosae	Tree/Shrub	Plant growth form dataset for the New World	Engemann, K., Sandel, B., Boyle, B., Enquist, B. J., J¯rgensen, P. M., Kattge, J., McGill, B. J., Morueta-Holme, N., Peet, R. K., Spencer, N. J., Violle, C., Wiser, S. K. and Svenning, J.-C. (2016), A plant growth form dataset for the New World. Ecology, 97: 3243. doi:10.1002/ecy.1569
SP0529	A01	Discoglypremna caloneura	Discoglypremna	Euphorbiaceae	Tree/Shrub	Plant growth form dataset for the New World	Engemann, K., Sandel, B., Boyle, B., Enquist, B. J., J¯rgensen, P. M., Kattge, J., McGill, B. J., Morueta-Holme, N., Peet, R. K., Spencer, N. J., Violle, C., Wiser, S. K. and Svenning, J.-C. (2016), A plant growth form dataset for the New World. Ecology, 97: 3243. doi:10.1002/ecy.1569
SP0530	A19	Distichostemon hispidulus	Distichostemon	Sapindaceae	Tree/Shrub	TRY Categorical Traits Dataset (update 2018)	unpub.
SP0531	A28	Ditaxis humilis	Ditaxis	Euphorbiaceae	Forb	Plant growth form dataset for the New World	Engemann, K., Sandel, B., Boyle, B., Enquist, B. J., J¯rgensen, P. M., Kattge, J., McGill, B. J., Morueta-Holme, N., Peet, R. K., Spencer, N. J., Violle, C., Wiser, S. K. and Svenning, J.-C. (2016), A plant growth form dataset for the New World. Ecology, 97: 3243. doi:10.1002/ecy.1569
SP0532	A28	Ditaxis mercurialina	Ditaxis	Euphorbiaceae	Forb	Plant growth form dataset for the New World	Engemann, K., Sandel, B., Boyle, B., Enquist, B. J., J¯rgensen, P. M., Kattge, J., McGill, B. J., Morueta-Holme, N., Peet, R. K., Spencer, N. J., Violle, C., Wiser, S. K. and Svenning, J.-C. (2016), A plant growth form dataset for the New World. Ecology, 97: 3243. doi:10.1002/ecy.1569
SP0533	A21	Dodonaea inaequifolia	Dodonaea	Sapindaceae	Tree/Shrub	TRY Categorical Traits Dataset (update 2018)	unpub.
SP0534	A21	Dodonaea viscosa	Dodonaea	Sapindaceae	Tree/Shrub	Plant growth form dataset for the New World	Engemann, K., Sandel, B., Boyle, B., Enquist, B. J., J¯rgensen, P. M., Kattge, J., McGill, B. J., Morueta-Holme, N., Peet, R. K., Spencer, N. J., Violle, C., Wiser, S. K. and Svenning, J.-C. (2016), A plant growth form dataset for the New World. Ecology, 97: 3243. doi:10.1002/ecy.1569
SP0535	A03	Dolichandra unguis-cati	Dolichandra	Bignoniaceae	Climber	TRY Categorical Traits Dataset (update 2018)	unpub.
SP0536	A28	Draba cuneifolia	Draba	Brassicaceae	Forb	Plant growth form dataset for the New World	Engemann, K., Sandel, B., Boyle, B., Enquist, B. J., J¯rgensen, P. M., Kattge, J., McGill, B. J., Morueta-Holme, N., Peet, R. K., Spencer, N. J., Violle, C., Wiser, S. K. and Svenning, J.-C. (2016), A plant growth form dataset for the New World. Ecology, 97: 3243. doi:10.1002/ecy.1569
SP0537	A01	Dracaena arborea	Dracaena	Asparagaceae	Tree/Shrub	Trait Data for African Plants - a Photo Guide	Dressler S, M Schmidt, G Zizka (2014) Introducing African PlantsóA Photo GuideóAn Interactive Photo Data-Base and Rapid Identification Tool for Continental Africa. Taxon 63(5) 1159-1161 DOI: http://dx.doi.org/10.12705/635.26
SP0538	A01	Dracaena mannii	Dracaena	Asparagaceae	Tree/Shrub	TRY Categorical Traits Dataset (update 2018)	unpub.
SP0539	A02	Drimycarpus luridus	Drimycarpus	Anacardiaceae	Tree/Shrub	Online	https://asianplant.net/Anacardiaceae/Drimycarpus_luridus.htm
SP0540	A27	Drimys brasiliensis	Drimys	Winteraceae	Tree/Shrub	Plant growth form dataset for the New World	Engemann, K., Sandel, B., Boyle, B., Enquist, B. J., J¯rgensen, P. M., Kattge, J., McGill, B. J., Morueta-Holme, N., Peet, R. K., Spencer, N. J., Violle, C., Wiser, S. K. and Svenning, J.-C. (2016), A plant growth form dataset for the New World. Ecology, 97: 3243. doi:10.1002/ecy.1569
SP0541	A10	Drosera montana	Drosera	Droseraceae	Forb	Plant growth form dataset for the New World	Engemann, K., Sandel, B., Boyle, B., Enquist, B. J., J¯rgensen, P. M., Kattge, J., McGill, B. J., Morueta-Holme, N., Peet, R. K., Spencer, N. J., Violle, C., Wiser, S. K. and Svenning, J.-C. (2016), A plant growth form dataset for the New World. Ecology, 97: 3243. doi:10.1002/ecy.1569
SP0542	A12	Drosera peltata	Drosera	Droseraceae	Forb	Global leaf size dataset	Wright, I. J., N. Dong, V. Maire, I. C. Prentice, M. Westoby, S. DÌaz, R. V. Gallagher, B. F. Jacobs, R. Kooyman, E. A. Law, M. R. Leishman, ‹. Niinemets, P. B. Reich, L. Sack, R. Villar, H. Wang and P. Wilf (2017). Global climatic drivers of leaf size. Science 357(6354): 917-921. DOI:10.1126/science.aal4760
SP0543	A02	Drypetes kikir	Drypetes	Putranjivaceae	Tree/Shrub	TRY Categorical Traits Dataset (update 2018)	unpub.
SP0544	A02	Drypetes longifolia	Drypetes	Putranjivaceae	Tree/Shrub	Plant growth form dataset for the New World	Engemann, K., Sandel, B., Boyle, B., Enquist, B. J., J¯rgensen, P. M., Kattge, J., McGill, B. J., Morueta-Holme, N., Peet, R. K., Spencer, N. J., Violle, C., Wiser, S. K. and Svenning, J.-C. (2016), A plant growth form dataset for the New World. Ecology, 97: 3243. doi:10.1002/ecy.1569
SP0545	A02	Drypetes oblongifolia	Drypetes	Putranjivaceae	Tree/Shrub	Online	https://indiabiodiversity.org/species/show/11021
SP0546	A23	Dunbaria debilis	Dunbaria	Leguminosae	Forb	Online	https://eol.org/pages/644479
SP0547	A21	Duperreya commixta	Duperreya	Convolvulaceae	Climber	Flora of NSW data from PLantNET	Royal Botanic Gardens Sydney. _PLantNET: NSW flora online_. 2014. url: [http://plantnet.rbgsyd.nsw.gov.au/](http://plantnet.rbgsyd.nsw.gov.au/).
SP0548	A21	Duperreya sericea	Duperreya	Convolvulaceae	Climber	Scraped from Florabase website https://florabase.dpaw.wa.gov.au/	Western Australian Herbarium. _FloraBase: The Western Australian flora_. 1998. url: [http://florabase.dpaw.wa.gov.au](http://florabase.dpaw.wa.gov.au).
SP0549	A02	Durio sp.	Durio	Malvaceae	Tree/Shrub	TRY Categorical Traits Dataset (update 2018)	unpub.
SP0550	A28	Dyschoriste linearis	Dyschoriste	Acanthaceae	Forb	Plant growth form dataset for the New World	Engemann, K., Sandel, B., Boyle, B., Enquist, B. J., J¯rgensen, P. M., Kattge, J., McGill, B. J., Morueta-Holme, N., Peet, R. K., Spencer, N. J., Violle, C., Wiser, S. K. and Svenning, J.-C. (2016), A plant growth form dataset for the New World. Ecology, 97: 3243. doi:10.1002/ecy.1569
SP0551	A02	Dysoxylum alliaceum	Dysoxylum	Meliaceae	Tree/Shrub	The Global Leaf Traits	unpub.
SP0552	A21	Dysphania pumilio	Dysphania	Amaranthaceae	Forb	Plant growth form dataset for the New World	Engemann, K., Sandel, B., Boyle, B., Enquist, B. J., J¯rgensen, P. M., Kattge, J., McGill, B. J., Morueta-Holme, N., Peet, R. K., Spencer, N. J., Violle, C., Wiser, S. K. and Svenning, J.-C. (2016), A plant growth form dataset for the New World. Ecology, 97: 3243. doi:10.1002/ecy.1569
SP0553	A28	Echinocereus reichenbachii	Echinocereus	Cactaceae	Tree/Shrub	Plant growth form dataset for the New World	Engemann, K., Sandel, B., Boyle, B., Enquist, B. J., J¯rgensen, P. M., Kattge, J., McGill, B. J., Morueta-Holme, N., Peet, R. K., Spencer, N. J., Violle, C., Wiser, S. K. and Svenning, J.-C. (2016), A plant growth form dataset for the New World. Ecology, 97: 3243. doi:10.1002/ecy.1569
SP0554	A18	Echinodorus glaucus	Echinodorus	Alismataceae	Forb	Online	https://eol.org/pages/11331020
SP0555	A18	Echinodorus paniculatus	Echinodorus	Alismataceae	Forb	Plant growth form dataset for the New World	Engemann, K., Sandel, B., Boyle, B., Enquist, B. J., J¯rgensen, P. M., Kattge, J., McGill, B. J., Morueta-Holme, N., Peet, R. K., Spencer, N. J., Violle, C., Wiser, S. K. and Svenning, J.-C. (2016), A plant growth form dataset for the New World. Ecology, 97: 3243. doi:10.1002/ecy.1569
SP0556	A10	Echinolaena inflexa	Echinolaena	Poaceae	Graminoid	TRY Database	TRY Database
SP0557	A15	Ehretia rigida	Ehretia	Boraginaceae	Tree/Shrub	The Global Leaf Traits	unpub.
SP0558	A11	Einadia hastata	Einadia	Amaranthaceae	Tree/Shrub	Plant growth form dataset for the New World	Engemann, K., Sandel, B., Boyle, B., Enquist, B. J., J¯rgensen, P. M., Kattge, J., McGill, B. J., Morueta-Holme, N., Peet, R. K., Spencer, N. J., Violle, C., Wiser, S. K. and Svenning, J.-C. (2016), A plant growth form dataset for the New World. Ecology, 97: 3243. doi:10.1002/ecy.1569
SP0559	A11	Einadia nutans	Einadia	Amaranthaceae	Tree/Shrub	Plant growth form dataset for the New World	Engemann, K., Sandel, B., Boyle, B., Enquist, B. J., J¯rgensen, P. M., Kattge, J., McGill, B. J., Morueta-Holme, N., Peet, R. K., Spencer, N. J., Violle, C., Wiser, S. K. and Svenning, J.-C. (2016), A plant growth form dataset for the New World. Ecology, 97: 3243. doi:10.1002/ecy.1569
SP0560	A01	Elaeis guineensis	Elaeis	Arecaceae	Tree/Shrub	Plant growth form dataset for the New World	Engemann, K., Sandel, B., Boyle, B., Enquist, B. J., J¯rgensen, P. M., Kattge, J., McGill, B. J., Morueta-Holme, N., Peet, R. K., Spencer, N. J., Violle, C., Wiser, S. K. and Svenning, J.-C. (2016), A plant growth form dataset for the New World. Ecology, 97: 3243. doi:10.1002/ecy.1569
SP0561	A02	Elaeocarpus stipularis	Elaeocarpus	Elaeocarpaceae	Tree/Shrub	The Global Leaf Traits	unpub.
SP0562	A18	Eleocharis elegans	Eleocharis	Cyperaceae	Graminoid	TRY Database	TRY Database
SP0563	A18	Eleocharis interstincta	Eleocharis	Cyperaceae	Graminoid	TRY Database	TRY Database
SP0564	A06	Eleocharis minima	Eleocharis	Cyperaceae	Graminoid	TRY Database	TRY Database
SP0565	A24	Eleocharis vivipara	Eleocharis	Cyperaceae	Graminoid	TRY Database	TRY Database
SP0566	A17	Elephantopus mollis	Elephantopus	Compositae	Forb	Plant growth form dataset for the New World	Engemann, K., Sandel, B., Boyle, B., Enquist, B. J., J¯rgensen, P. M., Kattge, J., McGill, B. J., Morueta-Holme, N., Peet, R. K., Spencer, N. J., Violle, C., Wiser, S. K. and Svenning, J.-C. (2016), A plant growth form dataset for the New World. Ecology, 97: 3243. doi:10.1002/ecy.1569
SP0567	A23	Elephantopus scaber	Elephantopus	Compositae	Forb	Categorical Plant Traits Database	unpub.
SP0568	A02	Ellipanthus beccarii	Ellipanthus	Connaraceae	Tree/Shrub	Plant growth form dataset for the New World	Engemann, K., Sandel, B., Boyle, B., Enquist, B. J., J¯rgensen, P. M., Kattge, J., McGill, B. J., Morueta-Holme, N., Peet, R. K., Spencer, N. J., Violle, C., Wiser, S. K. and Svenning, J.-C. (2016), A plant growth form dataset for the New World. Ecology, 97: 3243. doi:10.1002/ecy.1569
SP0569	A02	Ellipanthus tomentosus	Ellipanthus	Connaraceae	Tree/Shrub	TRY Categorical Traits Dataset (update 2018)	unpub.
SP0570	A28	Elymus canadensis	Elymus	Poaceae	Graminoid	TRY Database	TRY Database
SP0571	A07	Embelia tsjeriam-cottam	Embelia	Primulaceae	Tree/Shrub	Online	https://www.flowersofindia.net/catalog/slides/Malabar%20Embelia.html
SP0572	A17	Emilia fosbergii	Emilia	Compositae	Forb	Plant growth form dataset for the New World	Engemann, K., Sandel, B., Boyle, B., Enquist, B. J., J¯rgensen, P. M., Kattge, J., McGill, B. J., Morueta-Holme, N., Peet, R. K., Spencer, N. J., Violle, C., Wiser, S. K. and Svenning, J.-C. (2016), A plant growth form dataset for the New World. Ecology, 97: 3243. doi:10.1002/ecy.1569
SP0573	A04	Emmotum nitens	Emmotum	Icacinaceae	Tree/Shrub	Plant growth form dataset for the New World	Engemann, K., Sandel, B., Boyle, B., Enquist, B. J., J¯rgensen, P. M., Kattge, J., McGill, B. J., Morueta-Holme, N., Peet, R. K., Spencer, N. J., Violle, C., Wiser, S. K. and Svenning, J.-C. (2016), A plant growth form dataset for the New World. Ecology, 97: 3243. doi:10.1002/ecy.1569
SP0574	A10	Encholirium heloisae	Encholirium	Bromeliaceae	Forb	Author	LE STRADIC, S., HERNANDEZ, P., FERNANDES, G. W. & BUISSON, E. 2018. Regeneration after fire in campo rupestre: Short- and long-term vegetation dynamics.¬†Flora,¬†238,¬†191-200.
SP0575	A11	Enchylaena tomentosa	Enchylaena	Amaranthaceae	Tree/Shrub	Plant growth form dataset for the New World	Engemann, K., Sandel, B., Boyle, B., Enquist, B. J., J¯rgensen, P. M., Kattge, J., McGill, B. J., Morueta-Holme, N., Peet, R. K., Spencer, N. J., Violle, C., Wiser, S. K. and Svenning, J.-C. (2016), A plant growth form dataset for the New World. Ecology, 97: 3243. doi:10.1002/ecy.1569
SP0576	A02	Endiandra kingiana	Endiandra	Lauraceae	Tree/Shrub	TRY Categorical Traits Dataset (update 2018)	unpub.
SP0577	A09	Endlicheria paniculata	Endlicheria	Lauraceae	Tree/Shrub	Plant growth form dataset for the New World	Engemann, K., Sandel, B., Boyle, B., Enquist, B. J., J¯rgensen, P. M., Kattge, J., McGill, B. J., Morueta-Holme, N., Peet, R. K., Spencer, N. J., Violle, C., Wiser, S. K. and Svenning, J.-C. (2016), A plant growth form dataset for the New World. Ecology, 97: 3243. doi:10.1002/ecy.1569
SP0578	A02	Endospermum diadenum	Endospermum	Euphorbiaceae	Tree/Shrub	Plant growth form dataset for the New World	Engemann, K., Sandel, B., Boyle, B., Enquist, B. J., J¯rgensen, P. M., Kattge, J., McGill, B. J., Morueta-Holme, N., Peet, R. K., Spencer, N. J., Violle, C., Wiser, S. K. and Svenning, J.-C. (2016), A plant growth form dataset for the New World. Ecology, 97: 3243. doi:10.1002/ecy.1569
SP0579	A02	Endospermum peltatum	Endospermum	Euphorbiaceae	Tree/Shrub	TRY Categorical Traits Dataset (update 2018)	unpub.
SP0580	A02	Engelhardtia serrata	Engelhardtia	Juglandaceae	Tree/Shrub	TRY Categorical Traits Dataset (update 2018)	unpub.
SP0581	A28	Engelmannia peristenia	Engelmannia	Compositae	Forb	Plant growth form dataset for the New World	Engemann, K., Sandel, B., Boyle, B., Enquist, B. J., J¯rgensen, P. M., Kattge, J., McGill, B. J., Morueta-Holme, N., Peet, R. K., Spencer, N. J., Violle, C., Wiser, S. K. and Svenning, J.-C. (2016), A plant growth form dataset for the New World. Ecology, 97: 3243. doi:10.1002/ecy.1569
SP0582	A21	Enneapogon sp.	Enneapogon	Poaceae	Graminoid	TRY Database	TRY Database
SP0583	A09	Enterolobium contortisiliquum	Enterolobium	Leguminosae	Tree/Shrub	Plant growth form dataset for the New World	Engemann, K., Sandel, B., Boyle, B., Enquist, B. J., J¯rgensen, P. M., Kattge, J., McGill, B. J., Morueta-Holme, N., Peet, R. K., Spencer, N. J., Violle, C., Wiser, S. K. and Svenning, J.-C. (2016), A plant growth form dataset for the New World. Ecology, 97: 3243. doi:10.1002/ecy.1569
SP0584	A25	Enterolobium gummiferum	Enterolobium	Leguminosae	Tree/Shrub	Plant growth form dataset for the New World	Engemann, K., Sandel, B., Boyle, B., Enquist, B. J., J¯rgensen, P. M., Kattge, J., McGill, B. J., Morueta-Holme, N., Peet, R. K., Spencer, N. J., Violle, C., Wiser, S. K. and Svenning, J.-C. (2016), A plant growth form dataset for the New World. Ecology, 97: 3243. doi:10.1002/ecy.1569
SP0585	A13	Entolasia marginata	Entolasia	Poaceae	Graminoid	TRY Database	TRY Database
SP0586	A13	Entolasia stricta	Entolasia	Poaceae	Graminoid	TRY Database	TRY Database
SP0587	A24	Eragrostis elliottii	Eragrostis	Poaceae	Graminoid	TRY Database	TRY Database
SP0588	A22	Eragrostis heteromera	Eragrostis	Poaceae	Graminoid	TRY Database	TRY Database
SP0589	A28	Eragrostis intermedia	Eragrostis	Poaceae	Graminoid	TRY Database	TRY Database
SP0590	A12	Eragrostis schultzii	Eragrostis	Poaceae	Graminoid	TRY Database	TRY Database
SP0591	A22	Eragrostis sp10	Eragrostis	Poaceae	Graminoid	TRY Database	TRY Database
SP0592	A22	Eragrostis superba	Eragrostis	Poaceae	Graminoid	TRY Database	TRY Database
SP0593	A24	Erechtites hieracifolia	Erechtites	Compositae	Forb	Online	https://eol.org/pages/482124
SP0594	A20	Eremanthus goyazensis	Eremanthus	Compositae	Tree/Shrub	Plant growth form dataset for the New World	Engemann, K., Sandel, B., Boyle, B., Enquist, B. J., J¯rgensen, P. M., Kattge, J., McGill, B. J., Morueta-Holme, N., Peet, R. K., Spencer, N. J., Violle, C., Wiser, S. K. and Svenning, J.-C. (2016), A plant growth form dataset for the New World. Ecology, 97: 3243. doi:10.1002/ecy.1569
SP0595	A20	Eremanthus sp.	Eremanthus	Asteraceae	Tree/Shrub	TRY Categorical Traits Dataset (update 2018)	unpub.
SP0596	A11	Eremophila deserti	Eremophila	Scrophulariaceae	Tree/Shrub	The Global Leaf Traits	unpub.
SP0597	A21	Eremophila glabra	Eremophila	Scrophulariaceae	Tree/Shrub	The Global Leaf Traits	unpub.
SP0598	A21	Eremophila maitlandii	Eremophila	Scrophulariaceae	Tree/Shrub	https://www.researchgate.net/profile/Alexander_Holm/publication/229092933_Loss_of_patch-scale_heterogeneity_on_primary_productivity_and_rainfall-use_efficiency_in_Western_Australia/links/5405e5b10cf2bba34c1de4b8.pdf	https://www.researchgate.net/profile/Alexander_Holm/publication/229092933_Loss_of_patch-scale_heterogeneity_on_primary_productivity_and_rainfall-use_efficiency_in_Western_Australia/links/5405e5b10cf2bba34c1de4b8.pdf
SP0599	A21	Eremophila sp.	Eremophila	Scrophulariaceae	Tree/Shrub	The Global Leaf Traits	unpub.
SP0600	A23	Eriachne avenacea	Eriachne	Poaceae	Graminoid	TRY Database	TRY Database
SP0601	A19	Eriachne capillaris	Eriachne	Poaceae	Graminoid	TRY Database	TRY Database
SP0602	A19	Eriachne ciliata	Eriachne	Poaceae	Graminoid	TRY Database	TRY Database
SP0603	A12	Eriachne obtusa	Eriachne	Poaceae	Graminoid	TRY Database	TRY Database
SP0604	A23	Eriachne triseta	Eriachne	Poaceae	Graminoid	TRY Database	TRY Database
SP0605	A16	Erigeron bonariensis	Erigeron	Compositae	Forb	Plant growth form dataset for the New World	Engemann, K., Sandel, B., Boyle, B., Enquist, B. J., J¯rgensen, P. M., Kattge, J., McGill, B. J., Morueta-Holme, N., Peet, R. K., Spencer, N. J., Violle, C., Wiser, S. K. and Svenning, J.-C. (2016), A plant growth form dataset for the New World. Ecology, 97: 3243. doi:10.1002/ecy.1569
SP0606	A28	Erigeron canadensis	Erigeron	Compositae	Forb	Plant growth form dataset for the New World	Engemann, K., Sandel, B., Boyle, B., Enquist, B. J., J¯rgensen, P. M., Kattge, J., McGill, B. J., Morueta-Holme, N., Peet, R. K., Spencer, N. J., Violle, C., Wiser, S. K. and Svenning, J.-C. (2016), A plant growth form dataset for the New World. Ecology, 97: 3243. doi:10.1002/ecy.1569
SP0607	A05	Erigeron galeottii	Erigeron	Compositae	Forb	Author	ISLAS MADRID, G. E., RODR√çGUEZ TREJO, D. A. & MART√çNEZ HERN√ÅNDEZ, P. A. 2013. Undergrowth diversity and solar radiation in a Pinus hartwegii Lindl. forest with prescribed burning Diversidad del sotobosque y radiaci√≥n solar en un bosque de Pinus hartwegii
SP0608	A28	Erigeron tenuis	Erigeron	Compositae	Forb	Plant growth form dataset for the New World	Engemann, K., Sandel, B., Boyle, B., Enquist, B. J., J¯rgensen, P. M., Kattge, J., McGill, B. J., Morueta-Holme, N., Peet, R. K., Spencer, N. J., Violle, C., Wiser, S. K. and Svenning, J.-C. (2016), A plant growth form dataset for the New World. Ecology, 97: 3243. doi:10.1002/ecy.1569
SP0609	A06	Eriocaulon burchellii	Eriocaulon	Eriocaulaceae	Forb	Author	JANCOSKI, H. S., PINTO, J. R. R., NOGUEIRA, D. S., MEWS, H. A., ABAD, J. C. S., SCALON, M. C. & MARIMON, B. S. 2019. Fine-scale effects of fire on non-woody species in a southern Amazonian seasonal wetland.¬†Wetlands Ecology and Management,¬†27,¬†267-281.
SP0610	A28	Eriochloa sericea	Eriochloa	Poaceae	Graminoid	TRY Database	TRY Database
SP0611	A01	Eriocoelum kerstingii	Eriocoelum	Sapindaceae	Tree/Shrub	Trait Data for African Plants - a Photo Guide	Dressler S, M Schmidt, G Zizka (2014) Introducing African PlantsóA Photo GuideóAn Interactive Photo Data-Base and Rapid Identification Tool for Continental Africa. Taxon 63(5) 1159-1161 DOI: http://dx.doi.org/10.12705/635.26
SP0612	A01	Eriocoelum macrocarpum	Eriocoelum	Sapindaceae	Tree/Shrub	http://library.wur.nl/WebQuery/wurpubs/fulltext/121524	http://library.wur.nl/WebQuery/wurpubs/fulltext/121524
SP0613	A10	Eriope arenaria	Eriope	Lamiaceae	Tree/Shrub	Plant growth form dataset for the New World	Engemann, K., Sandel, B., Boyle, B., Enquist, B. J., J¯rgensen, P. M., Kattge, J., McGill, B. J., Morueta-Holme, N., Peet, R. K., Spencer, N. J., Violle, C., Wiser, S. K. and Svenning, J.-C. (2016), A plant growth form dataset for the New World. Ecology, 97: 3243. doi:10.1002/ecy.1569
SP0614	A20	Eriosema defoliatum	Eriosema	Leguminosae	Forb	Author	SALAZAR, A. & GOLDSTEIN, G. 2014. Effects of Fire on Seedling Diversity and Plant Reproduction (Sexual vs. Vegetative) in Neotropical Savannas Differing in Tree Density.¬†Biotropica,¬†46,¬†139-147.
SP0615	A04	Eriotheca gracilipes	Eriotheca	Malvaceae	Tree/Shrub	Plant growth form dataset for the New World	Engemann, K., Sandel, B., Boyle, B., Enquist, B. J., J¯rgensen, P. M., Kattge, J., McGill, B. J., Morueta-Holme, N., Peet, R. K., Spencer, N. J., Violle, C., Wiser, S. K. and Svenning, J.-C. (2016), A plant growth form dataset for the New World. Ecology, 97: 3243. doi:10.1002/ecy.1569
SP0616	A25	Eriotheca pubescens	Eriotheca	Malvaceae	Tree/Shrub	Plant growth form dataset for the New World	Engemann, K., Sandel, B., Boyle, B., Enquist, B. J., J¯rgensen, P. M., Kattge, J., McGill, B. J., Morueta-Holme, N., Peet, R. K., Spencer, N. J., Violle, C., Wiser, S. K. and Svenning, J.-C. (2016), A plant growth form dataset for the New World. Ecology, 97: 3243. doi:10.1002/ecy.1569
SP0617	A28	Erodium texanum	Erodium	Geraniaceae	Forb	Plant growth form dataset for the New World	Engemann, K., Sandel, B., Boyle, B., Enquist, B. J., J¯rgensen, P. M., Kattge, J., McGill, B. J., Morueta-Holme, N., Peet, R. K., Spencer, N. J., Violle, C., Wiser, S. K. and Svenning, J.-C. (2016), A plant growth form dataset for the New World. Ecology, 97: 3243. doi:10.1002/ecy.1569
SP0618	A02	Erycibe sp.	Erycibe	Convolvulaceae	Climber	TRY Categorical Traits Dataset (update 2018)	unpub.
SP0619	A05	Eryngium monocephalum	Eryngium	Apiaceae	Forb	Plant growth form dataset for the New World	Engemann, K., Sandel, B., Boyle, B., Enquist, B. J., J¯rgensen, P. M., Kattge, J., McGill, B. J., Morueta-Holme, N., Peet, R. K., Spencer, N. J., Violle, C., Wiser, S. K. and Svenning, J.-C. (2016), A plant growth form dataset for the New World. Ecology, 97: 3243. doi:10.1002/ecy.1569
SP0620	A01	Erythrococca anomala	Erythrococca	Euphorbiaceae	Tree/Shrub	http://library.wur.nl/WebQuery/wurpubs/fulltext/121524	http://library.wur.nl/WebQuery/wurpubs/fulltext/121524
SP0621	A23	Erythrophleum chlorostachys	Erythrophleum	Leguminosae	Tree/Shrub	The Global Leaf Traits	unpub.
SP0622	A27	Erythroxylum amplifolium	Erythroxylum	Erythroxylaceae	Tree/Shrub	TRY Categorical Traits Dataset (update 2018)	unpub.
SP0623	A20	Erythroxylum campestre	Erythroxylum	Erythroxylaceae	Tree/Shrub	Plant growth form dataset for the New World	Engemann, K., Sandel, B., Boyle, B., Enquist, B. J., J¯rgensen, P. M., Kattge, J., McGill, B. J., Morueta-Holme, N., Peet, R. K., Spencer, N. J., Violle, C., Wiser, S. K. and Svenning, J.-C. (2016), A plant growth form dataset for the New World. Ecology, 97: 3243. doi:10.1002/ecy.1569
SP0624	A25	Erythroxylum daphnites	Erythroxylum	Erythroxylaceae	Tree/Shrub	The Global Leaf Traits	unpub.
SP0625	A25	Erythroxylum deciduum	Erythroxylum	Erythroxylaceae	Tree/Shrub	Plant growth form dataset for the New World	Engemann, K., Sandel, B., Boyle, B., Enquist, B. J., J¯rgensen, P. M., Kattge, J., McGill, B. J., Morueta-Holme, N., Peet, R. K., Spencer, N. J., Violle, C., Wiser, S. K. and Svenning, J.-C. (2016), A plant growth form dataset for the New World. Ecology, 97: 3243. doi:10.1002/ecy.1569
SP0626	A04	Erythroxylum engleri	Erythroxylum	Erythroxylaceae	Tree/Shrub	Online	https://eol.org/pages/5403944
SP0627	A04	Erythroxylum suberosum	Erythroxylum	Erythroxylaceae	Tree/Shrub	Plant growth form dataset for the New World	Engemann, K., Sandel, B., Boyle, B., Enquist, B. J., J¯rgensen, P. M., Kattge, J., McGill, B. J., Morueta-Holme, N., Peet, R. K., Spencer, N. J., Violle, C., Wiser, S. K. and Svenning, J.-C. (2016), A plant growth form dataset for the New World. Ecology, 97: 3243. doi:10.1002/ecy.1569
SP0628	A04	Erythroxylum tortuosum	Erythroxylum	Erythroxylaceae	Tree/Shrub	Plant growth form dataset for the New World	Engemann, K., Sandel, B., Boyle, B., Enquist, B. J., J¯rgensen, P. M., Kattge, J., McGill, B. J., Morueta-Holme, N., Peet, R. K., Spencer, N. J., Violle, C., Wiser, S. K. and Svenning, J.-C. (2016), A plant growth form dataset for the New World. Ecology, 97: 3243. doi:10.1002/ecy.1569
SP0629	A09	Esenbeckia febrifuga	Esenbeckia	Rutaceae	Tree/Shrub	Plant growth form dataset for the New World	Engemann, K., Sandel, B., Boyle, B., Enquist, B. J., J¯rgensen, P. M., Kattge, J., McGill, B. J., Morueta-Holme, N., Peet, R. K., Spencer, N. J., Violle, C., Wiser, S. K. and Svenning, J.-C. (2016), A plant growth form dataset for the New World. Ecology, 97: 3243. doi:10.1002/ecy.1569
SP0630	A09	Esenbeckia leiocarpa	Esenbeckia	Rutaceae	Tree/Shrub	Plant growth form dataset for the New World	Engemann, K., Sandel, B., Boyle, B., Enquist, B. J., J¯rgensen, P. M., Kattge, J., McGill, B. J., Morueta-Holme, N., Peet, R. K., Spencer, N. J., Violle, C., Wiser, S. K. and Svenning, J.-C. (2016), A plant growth form dataset for the New World. Ecology, 97: 3243. doi:10.1002/ecy.1569
SP0631	A20	Esenbeckia pumila	Esenbeckia	Rutaceae	Tree/Shrub	Online	https://www.researchgate.net/profile/Rosana_Kolb/publication/279251255_Leaf_anatomy_is_associated_with_the_type_of_growth_form_in_Neotropical_savanna_plants/links/55de242508ae45e825d398f9.pdf
SP0632	A11	Eucalyptus cambageana	Eucalyptus	Myrtaceae	Tree/Shrub	Categorical Plant Traits Database	unpub.
SP0633	A11	Eucalyptus crebra	Eucalyptus	Myrtaceae	Tree/Shrub	Plant growth form dataset for the New World	Engemann, K., Sandel, B., Boyle, B., Enquist, B. J., J¯rgensen, P. M., Kattge, J., McGill, B. J., Morueta-Holme, N., Peet, R. K., Spencer, N. J., Violle, C., Wiser, S. K. and Svenning, J.-C. (2016), A plant growth form dataset for the New World. Ecology, 97: 3243. doi:10.1002/ecy.1569
SP0634	A12	Eucalyptus lockyeri	Eucalyptus	Myrtaceae	Tree/Shrub	TRY Categorical Traits Dataset (update 2018)	unpub.
SP0635	A23	Eucalyptus miniata	Eucalyptus	Myrtaceae	Tree/Shrub	Plant growth form dataset for the New World	Engemann, K., Sandel, B., Boyle, B., Enquist, B. J., J¯rgensen, P. M., Kattge, J., McGill, B. J., Morueta-Holme, N., Peet, R. K., Spencer, N. J., Violle, C., Wiser, S. K. and Svenning, J.-C. (2016), A plant growth form dataset for the New World. Ecology, 97: 3243. doi:10.1002/ecy.1569
SP0636	A11	Eucalyptus populnea	Eucalyptus	Myrtaceae	Tree/Shrub	The Global Leaf Traits	unpub.
SP0637	A21	Eucalyptus prominens	Eucalyptus	Myrtaceae	Tree/Shrub	TRY Categorical Traits Dataset (update 2018)	unpub.
SP0638	A12	Eucalyptus shirleyi	Eucalyptus	Myrtaceae	Tree/Shrub	TRY Categorical Traits Dataset (update 2018)	unpub.
SP0639	A21	Eucalyptus sp.	Eucalyptus	Myrtaceae	Tree/Shrub	The Global Leaf Traits	unpub.
SP0640	A23	Eucalyptus tetrodonta	Eucalyptus	Myrtaceae	Tree/Shrub	The Global Leaf Traits	unpub.
SP0641	A04	Eugenia aurata	Eugenia	Myrtaceae	Tree/Shrub	Plant growth form dataset for the New World	Engemann, K., Sandel, B., Boyle, B., Enquist, B. J., J¯rgensen, P. M., Kattge, J., McGill, B. J., Morueta-Holme, N., Peet, R. K., Spencer, N. J., Violle, C., Wiser, S. K. and Svenning, J.-C. (2016), A plant growth form dataset for the New World. Ecology, 97: 3243. doi:10.1002/ecy.1569
SP0642	A20	Eugenia complicata	Eugenia	Myrtaceae	Tree/Shrub	Online	https://eol.org/pages/5450098
SP0643	A25	Eugenia dysenterica	Eugenia	Myrtaceae	Tree/Shrub	Plant growth form dataset for the New World	Engemann, K., Sandel, B., Boyle, B., Enquist, B. J., J¯rgensen, P. M., Kattge, J., McGill, B. J., Morueta-Holme, N., Peet, R. K., Spencer, N. J., Violle, C., Wiser, S. K. and Svenning, J.-C. (2016), A plant growth form dataset for the New World. Ecology, 97: 3243. doi:10.1002/ecy.1569
SP0644	A03	Eugenia egensis	Eugenia	Myrtaceae	Tree/Shrub	The Global Leaf Traits	unpub.
SP0645	A09	Eugenia florida	Eugenia	Myrtaceae	Tree/Shrub	Plant growth form dataset for the New World	Engemann, K., Sandel, B., Boyle, B., Enquist, B. J., J¯rgensen, P. M., Kattge, J., McGill, B. J., Morueta-Holme, N., Peet, R. K., Spencer, N. J., Violle, C., Wiser, S. K. and Svenning, J.-C. (2016), A plant growth form dataset for the New World. Ecology, 97: 3243. doi:10.1002/ecy.1569
SP0646	A04	Eugenia francavilleana	Eugenia	Myrtaceae	Tree/Shrub	Online	http://tropical.theferns.info/viewtropical.php?id=Eugenia+francavilleana
SP0647	A04	Eugenia gemmiflora	Eugenia	Myrtaceae	Tree/Shrub	Online	https://eol.org/pages/16917977
SP0648	A04	Eugenia punicifolia	Eugenia	Myrtaceae	Tree/Shrub	Plant growth form dataset for the New World	Engemann, K., Sandel, B., Boyle, B., Enquist, B. J., J¯rgensen, P. M., Kattge, J., McGill, B. J., Morueta-Holme, N., Peet, R. K., Spencer, N. J., Violle, C., Wiser, S. K. and Svenning, J.-C. (2016), A plant growth form dataset for the New World. Ecology, 97: 3243. doi:10.1002/ecy.1569
SP0649	A09	Eugenia ramboi	Eugenia	Myrtaceae	Tree/Shrub	Online	https://eol.org/pages/5452246
SP0650	A02	Eugenia sp.	Eugenia	Myrtaceae	Tree/Shrub	The Global Leaf Traits	unpub.
SP0651	A03	Eugenia sp.	Eugenia	Myrtaceae	Tree/Shrub	The Global Leaf Traits	unpub.
SP0652	A20	Eugenia sp1	Eugenia	Myrtaceae	Tree/Shrub	The Global Leaf Traits	unpub.
SP0653	A20	Eugenia sp2	Eugenia	Myrtaceae	Tree/Shrub	The Global Leaf Traits	unpub.
SP0654	A03	Eugenia verticillata	Eugenia	Myrtaceae	Tree/Shrub	TRY Categorical Traits Dataset (update 2018)	unpub.
SP0655	A02	Euonymus castaneifolius	Euonymus	Celastraceae	Tree/Shrub	Online	https://eol.org/pages/26807021
SP0656	A24	Eupatorium capillifolium	Eupatorium	Compositae	Forb	Plant growth form dataset for the New World	Engemann, K., Sandel, B., Boyle, B., Enquist, B. J., J¯rgensen, P. M., Kattge, J., McGill, B. J., Morueta-Holme, N., Peet, R. K., Spencer, N. J., Violle, C., Wiser, S. K. and Svenning, J.-C. (2016), A plant growth form dataset for the New World. Ecology, 97: 3243. doi:10.1002/ecy.1569
SP0657	A21	Euphorbia australis	Euphorbia	Euphorbiaceae	Tree/Shrub	Compilation of trait data for Victorian plant species	M. White, S. Sinclair, and D. Frood. _Victorian Vital Attributes Database_. database. Department of Environment, Land, Water and Planning, Victoria, 2020.
SP0658	A21	Euphorbia boophthona	Euphorbia	Euphorbiaceae	Forb	Global leaf size dataset	Wright, I. J., N. Dong, V. Maire, I. C. Prentice, M. Westoby, S. DÌaz, R. V. Gallagher, B. F. Jacobs, R. Kooyman, E. A. Law, M. R. Leishman, ‹. Niinemets, P. B. Reich, L. Sack, R. Villar, H. Wang and P. Wilf (2017). Global climatic drivers of leaf size. Science 357(6354): 917-921. DOI:10.1126/science.aal4760
SP0659	A28	Euphorbia cyathophora	Euphorbia	Euphorbiaceae	Forb	Plant growth form dataset for the New World	Engemann, K., Sandel, B., Boyle, B., Enquist, B. J., J¯rgensen, P. M., Kattge, J., McGill, B. J., Morueta-Holme, N., Peet, R. K., Spencer, N. J., Violle, C., Wiser, S. K. and Svenning, J.-C. (2016), A plant growth form dataset for the New World. Ecology, 97: 3243. doi:10.1002/ecy.1569
SP0660	A28	Euphorbia dentata	Euphorbia	Euphorbiaceae	Tree/Shrub	The Global Leaf Traits	unpub.
SP0661	A11	Euphorbia drummondii	Euphorbia	Euphorbiaceae	Forb	Global leaf size dataset	Wright, I. J., N. Dong, V. Maire, I. C. Prentice, M. Westoby, S. DÌaz, R. V. Gallagher, B. F. Jacobs, R. Kooyman, E. A. Law, M. R. Leishman, ‹. Niinemets, P. B. Reich, L. Sack, R. Villar, H. Wang and P. Wilf (2017). Global climatic drivers of leaf size. Science 357(6354): 917-921. DOI:10.1126/science.aal4760
SP0662	A11	Euphorbia hyssopifolia	Euphorbia	Euphorbiaceae	Forb	Plant growth form dataset for the New World	Engemann, K., Sandel, B., Boyle, B., Enquist, B. J., J¯rgensen, P. M., Kattge, J., McGill, B. J., Morueta-Holme, N., Peet, R. K., Spencer, N. J., Violle, C., Wiser, S. K. and Svenning, J.-C. (2016), A plant growth form dataset for the New World. Ecology, 97: 3243. doi:10.1002/ecy.1569
SP0663	A28	Euphorbia marginata	Euphorbia	Euphorbiaceae	Tree/Shrub	TRY Categorical Traits Dataset (update 2018)	unpub.
SP0664	A23	Euphorbia schultzii	Euphorbia	Euphorbiaceae	Forb	Plant growth form dataset for the New World	Engemann, K., Sandel, B., Boyle, B., Enquist, B. J., J¯rgensen, P. M., Kattge, J., McGill, B. J., Morueta-Holme, N., Peet, R. K., Spencer, N. J., Violle, C., Wiser, S. K. and Svenning, J.-C. (2016), A plant growth form dataset for the New World. Ecology, 97: 3243. doi:10.1002/ecy.1569
SP0665	A28	Euphorbia serpens	Euphorbia	Euphorbiaceae	Forb	Global leaf size dataset	Wright, I. J., N. Dong, V. Maire, I. C. Prentice, M. Westoby, S. DÌaz, R. V. Gallagher, B. F. Jacobs, R. Kooyman, E. A. Law, M. R. Leishman, ‹. Niinemets, P. B. Reich, L. Sack, R. Villar, H. Wang and P. Wilf (2017). Global climatic drivers of leaf size. Science 357(6354): 917-921. DOI:10.1126/science.aal4760
SP0666	A16	Euphorbia sp.	Euphorbia	Euphorbiaceae	Forb	Author	MATAYAYA, G., WUTA, M. & NYAMADZAWO, G. 2017. Effects of different disturbance regimes on grass and herbaceous plant diversity and biomass in Zimbabwean dambo systems.¬†International Journal of Biodiversity Science Ecosystem Services & Management,¬†13,¬†181-190.
SP0667	A16	Euphorbia sp2	Euphorbia	Euphorbiaceae	Forb	Author	MATAYAYA, G., WUTA, M. & NYAMADZAWO, G. 2017. Effects of different disturbance regimes on grass and herbaceous plant diversity and biomass in Zimbabwean dambo systems.¬†International Journal of Biodiversity Science Ecosystem Services & Management,¬†13,¬†181-190.
SP0668	A28	Euphorbia spathulata	Euphorbia	Euphorbiaceae	Forb	Plant growth form dataset for the New World	Engemann, K., Sandel, B., Boyle, B., Enquist, B. J., J¯rgensen, P. M., Kattge, J., McGill, B. J., Morueta-Holme, N., Peet, R. K., Spencer, N. J., Violle, C., Wiser, S. K. and Svenning, J.-C. (2016), A plant growth form dataset for the New World. Ecology, 97: 3243. doi:10.1002/ecy.1569
SP0669	A19	Euphorbia tannensis	Euphorbia	Euphorbiaceae	Tree/Shrub	transcription of data in Australian Rainforest Fruits	W. Cooper and W. T. Cooper. _Australian rainforest fruits_. CSIRO Publishing, 2013, p. 272.
SP0670	A02	Eurycoma longifolia	Eurycoma	Simaroubaceae	Tree/Shrub	The Global Leaf Traits	unpub.
SP0671	A02	Eusideroxylon zwageri	Eusideroxylon	Lauraceae	Tree/Shrub	The Global Leaf Traits	unpub.
SP0672	A24	Euthamia graminifolia	Euthamia	Compositae	Forb	Plant growth form dataset for the New World	Engemann, K., Sandel, B., Boyle, B., Enquist, B. J., J¯rgensen, P. M., Kattge, J., McGill, B. J., Morueta-Holme, N., Peet, R. K., Spencer, N. J., Violle, C., Wiser, S. K. and Svenning, J.-C. (2016), A plant growth form dataset for the New World. Ecology, 97: 3243. doi:10.1002/ecy.1569
SP0673	A12	Evolvulus alsinoides	Evolvulus	Convolvulaceae	Forb	Global leaf size dataset	Wright, I. J., N. Dong, V. Maire, I. C. Prentice, M. Westoby, S. DÌaz, R. V. Gallagher, B. F. Jacobs, R. Kooyman, E. A. Law, M. R. Leishman, ‹. Niinemets, P. B. Reich, L. Sack, R. Villar, H. Wang and P. Wilf (2017). Global climatic drivers of leaf size. Science 357(6354): 917-921. DOI:10.1126/science.aal4760
SP0674	A28	Evolvulus sericeus	Evolvulus	Convolvulaceae	Forb	Plant growth form dataset for the New World	Engemann, K., Sandel, B., Boyle, B., Enquist, B. J., J¯rgensen, P. M., Kattge, J., McGill, B. J., Morueta-Holme, N., Peet, R. K., Spencer, N. J., Violle, C., Wiser, S. K. and Svenning, J.-C. (2016), A plant growth form dataset for the New World. Ecology, 97: 3243. doi:10.1002/ecy.1569
SP0675	A21	Exocarpos aphyllus	Exocarpos	Santalaceae	Tree/Shrub	The Global Leaf Traits	unpub.
SP0676	A23	Exocarpos latifolius	Exocarpos	Santalaceae	Tree/Shrub	Categorical Plant Traits Database	unpub.
SP0677	A17	Fagraea berteroana	Fagraea	Gentianaceae	Tree/Shrub	TRY Categorical Traits Dataset (update 2018)	unpub.
SP0678	A02	Fagraea racemosa	Fagraea	Gentianaceae	Tree/Shrub	The Global Leaf Traits	unpub.
SP0679	A04	Ferdinandusa elliptica	Ferdinandusa	Rubiaceae	Tree/Shrub	TRY Categorical Traits Dataset (update 2018)	unpub.
SP0680	A05	Festuca tolucensis	Festuca	Poaceae	Graminoid	TRY Database	TRY Database
SP0681	A09	Ficus citrifolia	Ficus	Moraceae	Tree/Shrub	Plant growth form dataset for the New World	Engemann, K., Sandel, B., Boyle, B., Enquist, B. J., J¯rgensen, P. M., Kattge, J., McGill, B. J., Morueta-Holme, N., Peet, R. K., Spencer, N. J., Violle, C., Wiser, S. K. and Svenning, J.-C. (2016), A plant growth form dataset for the New World. Ecology, 97: 3243. doi:10.1002/ecy.1569
SP0682	A01	Ficus exasperata	Ficus	Moraceae	Tree/Shrub	The Global Leaf Traits	unpub.
SP0683	A01	Ficus mucuso	Ficus	Moraceae	Tree/Shrub	TRY Categorical Traits Dataset (update 2018)	unpub.
SP0684	A23	Ficus opposita	Ficus	Moraceae	Tree/Shrub	Categorical Plant Traits Database	unpub.
SP0685	A01	Ficus sp.	Ficus	Moraceae	Tree/Shrub	The Global Leaf Traits	unpub.
SP0686	A02	Ficus sp.	Ficus	Moraceae	Tree/Shrub	The Global Leaf Traits	unpub.
SP0687	A01	Ficus sur	Ficus	Moraceae	Tree/Shrub	Plant growth form dataset for the New World	Engemann, K., Sandel, B., Boyle, B., Enquist, B. J., J¯rgensen, P. M., Kattge, J., McGill, B. J., Morueta-Holme, N., Peet, R. K., Spencer, N. J., Violle, C., Wiser, S. K. and Svenning, J.-C. (2016), A plant growth form dataset for the New World. Ecology, 97: 3243. doi:10.1002/ecy.1569
SP0688	A01	Ficus vogeliana	Ficus	Moraceae	Tree/Shrub	TRY Categorical Traits Dataset (update 2018)	unpub.
SP0689	A12	Fimbristylis cinnamometorum	Fimbristylis	Cyperaceae	Graminoid	TRY Database	TRY Database
SP0690	A19	Fimbristylis composita	Fimbristylis	Cyperaceae	Graminoid	TRY Database	TRY Database
SP0691	A12	Fimbristylis dichotoma	Fimbristylis	Cyperaceae	Graminoid	TRY Database	TRY Database
SP0692	A19	Fimbristylis rupestris	Fimbristylis	Cyperaceae	Graminoid	TRY Database	TRY Database
SP0693	A19	Fimbristylis trigastrocarya	Fimbristylis	Cyperaceae	Graminoid	TRY Database	TRY Database
SP0694	A07	Firmiana simplex	Firmiana	Malvaceae	Tree/Shrub	Plant growth form dataset for the New World	Engemann, K., Sandel, B., Boyle, B., Enquist, B. J., J¯rgensen, P. M., Kattge, J., McGill, B. J., Morueta-Holme, N., Peet, R. K., Spencer, N. J., Violle, C., Wiser, S. K. and Svenning, J.-C. (2016), A plant growth form dataset for the New World. Ecology, 97: 3243. doi:10.1002/ecy.1569
SP0695	A08	Flagellaria indica	Flagellaria	Flagellariaceae	Climber	The Global Leaf Traits	unpub.
SP0696	A22	Flaveria bidentis	Flaveria	Compositae	Forb	Global leaf size dataset	Wright, I. J., N. Dong, V. Maire, I. C. Prentice, M. Westoby, S. DÌaz, R. V. Gallagher, B. F. Jacobs, R. Kooyman, E. A. Law, M. R. Leishman, ‹. Niinemets, P. B. Reich, L. Sack, R. Villar, H. Wang and P. Wilf (2017). Global climatic drivers of leaf size. Science 357(6354): 917-921. DOI:10.1126/science.aal4760
SP0697	A28	Fleischmannia incarnata	Fleischmannia	Compositae	Forb	Plant growth form dataset for the New World	Engemann, K., Sandel, B., Boyle, B., Enquist, B. J., J¯rgensen, P. M., Kattge, J., McGill, B. J., Morueta-Holme, N., Peet, R. K., Spencer, N. J., Violle, C., Wiser, S. K. and Svenning, J.-C. (2016), A plant growth form dataset for the New World. Ecology, 97: 3243. doi:10.1002/ecy.1569
SP0698	A23	Flemingia parviflora	Flemingia	Leguminosae	Tree/Shrub	Transposed from species descriptions in Flora of the Darwin Region available online: http://www.lrm.nt.gov.au/plants-and-animals/herbarium/darwin_flora_online	Northern Territory Herbarium. _Flora of the Darwin Region Online_. 2014. url: [http://www.lrm.nt.gov.au/plants-and-animals/herbarium/darwin_flora_online](http://www.lrm.nt.gov.au/plants-and-animals/herbarium/darwin_flora_online).
SP0699	A23	Flemingia trifoliastrum	Flemingia	Leguminosae	Climber	https://florabase.dpaw.wa.gov.au/browse/profile/12785	https://florabase.dpaw.wa.gov.au/browse/profile/12785
SP0700	A02	Fordia splendidissima	Fordia	Leguminosae	Tree/Shrub	The Global Leaf Traits	unpub.
SP0701	A28	Forestiera pubescens	Forestiera	Oleaceae	Tree/Shrub	Plant growth form dataset for the New World	Engemann, K., Sandel, B., Boyle, B., Enquist, B. J., J¯rgensen, P. M., Kattge, J., McGill, B. J., Morueta-Holme, N., Peet, R. K., Spencer, N. J., Violle, C., Wiser, S. K. and Svenning, J.-C. (2016), A plant growth form dataset for the New World. Ecology, 97: 3243. doi:10.1002/ecy.1569
SP0702	A27	Frangula sphaerosperma	Frangula	Rhamnaceae	Tree/Shrub	Plant growth form dataset for the New World	Engemann, K., Sandel, B., Boyle, B., Enquist, B. J., J¯rgensen, P. M., Kattge, J., McGill, B. J., Morueta-Holme, N., Peet, R. K., Spencer, N. J., Violle, C., Wiser, S. K. and Svenning, J.-C. (2016), A plant growth form dataset for the New World. Ecology, 97: 3243. doi:10.1002/ecy.1569
SP0703	A17	Freycinetia demissa	Freycinetia	Pandanaceae	Forb	Online	https://eol.org/pages/1088243
SP0704	A04	Fridericia cinnamomea	Fridericia	Bignoniaceae	Climber	TRY Categorical Traits Dataset (update 2018)	unpub.
SP0705	A18	Fuirena umbellata	Fuirena	Cyperaceae	Graminoid	TRY Database	TRY Database
SP0706	A01	Funtumia africana	Funtumia	Apocynaceae	Tree/Shrub	Plant growth form dataset for the New World	Engemann, K., Sandel, B., Boyle, B., Enquist, B. J., J¯rgensen, P. M., Kattge, J., McGill, B. J., Morueta-Holme, N., Peet, R. K., Spencer, N. J., Violle, C., Wiser, S. K. and Svenning, J.-C. (2016), A plant growth form dataset for the New World. Ecology, 97: 3243. doi:10.1002/ecy.1569
SP0707	A01	Funtumia elastica	Funtumia	Apocynaceae	Tree/Shrub	Plant growth form dataset for the New World	Engemann, K., Sandel, B., Boyle, B., Enquist, B. J., J¯rgensen, P. M., Kattge, J., McGill, B. J., Morueta-Holme, N., Peet, R. K., Spencer, N. J., Violle, C., Wiser, S. K. and Svenning, J.-C. (2016), A plant growth form dataset for the New World. Ecology, 97: 3243. doi:10.1002/ecy.1569
SP0708	A14	Furcraea foetida	Furcraea	Asparagaceae	Forb	Plant growth form dataset for the New World	Engemann, K., Sandel, B., Boyle, B., Enquist, B. J., J¯rgensen, P. M., Kattge, J., McGill, B. J., Morueta-Holme, N., Peet, R. K., Spencer, N. J., Violle, C., Wiser, S. K. and Svenning, J.-C. (2016), A plant growth form dataset for the New World. Ecology, 97: 3243. doi:10.1002/ecy.1569
SP0709	A28	Gaillardia pulchella	Gaillardia	Compositae	Forb	Online	https://www.wildflower.org/plants/result.php?id_plant=GAPU
SP0710	A08	Galactia megalophylla	Galactia	Leguminosae	Tree/Shrub	Plant growth form dataset for the New World	Engemann, K., Sandel, B., Boyle, B., Enquist, B. J., J¯rgensen, P. M., Kattge, J., McGill, B. J., Morueta-Holme, N., Peet, R. K., Spencer, N. J., Violle, C., Wiser, S. K. and Svenning, J.-C. (2016), A plant growth form dataset for the New World. Ecology, 97: 3243. doi:10.1002/ecy.1569
SP0711	A23	Galactia tenuiflora	Galactia	Leguminosae	Climber	Categorical Plant Traits Database	unpub.
SP0712	A02	Galearia fulva	Galearia	Pandaceae	Tree/Shrub	Plant growth form dataset for the New World	Engemann, K., Sandel, B., Boyle, B., Enquist, B. J., J¯rgensen, P. M., Kattge, J., McGill, B. J., Morueta-Holme, N., Peet, R. K., Spencer, N. J., Violle, C., Wiser, S. K. and Svenning, J.-C. (2016), A plant growth form dataset for the New World. Ecology, 97: 3243. doi:10.1002/ecy.1569
SP0713	A10	Galianthe thalictroides	Galianthe	Rubiaceae	Forb	Plant growth form dataset for the New World	Engemann, K., Sandel, B., Boyle, B., Enquist, B. J., J¯rgensen, P. M., Kattge, J., McGill, B. J., Morueta-Holme, N., Peet, R. K., Spencer, N. J., Violle, C., Wiser, S. K. and Svenning, J.-C. (2016), A plant growth form dataset for the New World. Ecology, 97: 3243. doi:10.1002/ecy.1569
SP0714	A28	Galium aparine	Galium	Rubiaceae	Climber	TRY Categorical Traits Dataset (update 2018)	unpub.
SP0715	A28	Galium texense	Galium	Rubiaceae	Forb	Plant growth form dataset for the New World	Engemann, K., Sandel, B., Boyle, B., Enquist, B. J., J¯rgensen, P. M., Kattge, J., McGill, B. J., Morueta-Holme, N., Peet, R. K., Spencer, N. J., Violle, C., Wiser, S. K. and Svenning, J.-C. (2016), A plant growth form dataset for the New World. Ecology, 97: 3243. doi:10.1002/ecy.1569
SP0716	A28	Galium virgatum	Galium	Rubiaceae	Forb	Plant growth form dataset for the New World	Engemann, K., Sandel, B., Boyle, B., Enquist, B. J., J¯rgensen, P. M., Kattge, J., McGill, B. J., Morueta-Holme, N., Peet, R. K., Spencer, N. J., Violle, C., Wiser, S. K. and Svenning, J.-C. (2016), A plant growth form dataset for the New World. Ecology, 97: 3243. doi:10.1002/ecy.1569
SP0717	A05	Gamochaeta chionesthes	Gamochaeta	Compositae	Forb	Plant growth form dataset for the New World	Engemann, K., Sandel, B., Boyle, B., Enquist, B. J., J¯rgensen, P. M., Kattge, J., McGill, B. J., Morueta-Holme, N., Peet, R. K., Spencer, N. J., Violle, C., Wiser, S. K. and Svenning, J.-C. (2016), A plant growth form dataset for the New World. Ecology, 97: 3243. doi:10.1002/ecy.1569
SP0718	A03	Garcinia brasiliensis	Garcinia	Clusiaceae	Tree/Shrub	Plant growth form dataset for the New World	Engemann, K., Sandel, B., Boyle, B., Enquist, B. J., J¯rgensen, P. M., Kattge, J., McGill, B. J., Morueta-Holme, N., Peet, R. K., Spencer, N. J., Violle, C., Wiser, S. K. and Svenning, J.-C. (2016), A plant growth form dataset for the New World. Ecology, 97: 3243. doi:10.1002/ecy.1569
SP0719	A02	Garcinia sp.	Garcinia	Clusiaceae	Tree/Shrub	The Global Leaf Traits	unpub.
SP0720	A02	Gardenia sp.	Gardenia	Rubiaceae	Tree/Shrub	The Global Leaf Traits	unpub.
SP0721	A07	Garuga pinnata	Garuga	Burseraceae	Tree/Shrub	Plant growth form dataset for the New World	Engemann, K., Sandel, B., Boyle, B., Enquist, B. J., J¯rgensen, P. M., Kattge, J., McGill, B. J., Morueta-Holme, N., Peet, R. K., Spencer, N. J., Violle, C., Wiser, S. K. and Svenning, J.-C. (2016), A plant growth form dataset for the New World. Ecology, 97: 3243. doi:10.1002/ecy.1569
SP0722	A05	Gaultheria myrsinoides	Gaultheria	Ericaceae	Tree/Shrub	Plant growth form dataset for the New World	Engemann, K., Sandel, B., Boyle, B., Enquist, B. J., J¯rgensen, P. M., Kattge, J., McGill, B. J., Morueta-Holme, N., Peet, R. K., Spencer, N. J., Violle, C., Wiser, S. K. and Svenning, J.-C. (2016), A plant growth form dataset for the New World. Ecology, 97: 3243. doi:10.1002/ecy.1569
SP0723	A28	Gaura brachycarpa	Gaura	Onagraceae	Forb	Plant growth form dataset for the New World	Engemann, K., Sandel, B., Boyle, B., Enquist, B. J., J¯rgensen, P. M., Kattge, J., McGill, B. J., Morueta-Holme, N., Peet, R. K., Spencer, N. J., Violle, C., Wiser, S. K. and Svenning, J.-C. (2016), A plant growth form dataset for the New World. Ecology, 97: 3243. doi:10.1002/ecy.1569
SP0724	A28	Gaura sinuata	Gaura	Onagraceae	Forb	Plant growth form dataset for the New World	Engemann, K., Sandel, B., Boyle, B., Enquist, B. J., J¯rgensen, P. M., Kattge, J., McGill, B. J., Morueta-Holme, N., Peet, R. K., Spencer, N. J., Violle, C., Wiser, S. K. and Svenning, J.-C. (2016), A plant growth form dataset for the New World. Ecology, 97: 3243. doi:10.1002/ecy.1569
SP0725	A10	Gaylussacia riedelii	Gaylussacia	Ericaceae	Tree/Shrub	Plant growth form dataset for the New World	Engemann, K., Sandel, B., Boyle, B., Enquist, B. J., J¯rgensen, P. M., Kattge, J., McGill, B. J., Morueta-Holme, N., Peet, R. K., Spencer, N. J., Violle, C., Wiser, S. K. and Svenning, J.-C. (2016), A plant growth form dataset for the New World. Ecology, 97: 3243. doi:10.1002/ecy.1569
SP0726	A13	Geitonoplesium cymosum	Geitonoplesium	Xanthorrhoeaceae	Climber	The Global Leaf Traits	unpub.
SP0727	A03	Genipa americana	Genipa	Rubiaceae	Tree/Shrub	Plant growth form dataset for the New World	Engemann, K., Sandel, B., Boyle, B., Enquist, B. J., J¯rgensen, P. M., Kattge, J., McGill, B. J., Morueta-Holme, N., Peet, R. K., Spencer, N. J., Violle, C., Wiser, S. K. and Svenning, J.-C. (2016), A plant growth form dataset for the New World. Ecology, 97: 3243. doi:10.1002/ecy.1569
SP0728	A28	Geranium carolinianum	Geranium	Geraniaceae	Forb	Plant growth form dataset for the New World	Engemann, K., Sandel, B., Boyle, B., Enquist, B. J., J¯rgensen, P. M., Kattge, J., McGill, B. J., Morueta-Holme, N., Peet, R. K., Spencer, N. J., Violle, C., Wiser, S. K. and Svenning, J.-C. (2016), A plant growth form dataset for the New World. Ecology, 97: 3243. doi:10.1002/ecy.1569
SP0729	A28	Giliastrum incisum	Giliastrum	Polemoniaceae	Forb	Plant growth form dataset for the New World	Engemann, K., Sandel, B., Boyle, B., Enquist, B. J., J¯rgensen, P. M., Kattge, J., McGill, B. J., Morueta-Holme, N., Peet, R. K., Spencer, N. J., Violle, C., Wiser, S. K. and Svenning, J.-C. (2016), A plant growth form dataset for the New World. Ecology, 97: 3243. doi:10.1002/ecy.1569
SP0730	A02	Gironniera nervosa	Gironniera	Cannabaceae	Tree/Shrub	The Global Leaf Traits	unpub.
SP0731	A28	Glandularia bipinnatifida	Glandularia	Verbenaceae	Forb	Plant growth form dataset for the New World	Engemann, K., Sandel, B., Boyle, B., Enquist, B. J., J¯rgensen, P. M., Kattge, J., McGill, B. J., Morueta-Holme, N., Peet, R. K., Spencer, N. J., Violle, C., Wiser, S. K. and Svenning, J.-C. (2016), A plant growth form dataset for the New World. Ecology, 97: 3243. doi:10.1002/ecy.1569
SP0732	A02	Glochidion glomerulatum	Glochidion	Phyllanthaceae	Tree/Shrub	Plant growth form dataset for the New World	Engemann, K., Sandel, B., Boyle, B., Enquist, B. J., J¯rgensen, P. M., Kattge, J., McGill, B. J., Morueta-Holme, N., Peet, R. K., Spencer, N. J., Violle, C., Wiser, S. K. and Svenning, J.-C. (2016), A plant growth form dataset for the New World. Ecology, 97: 3243. doi:10.1002/ecy.1569
SP0733	A02	Gluta sp.	Gluta	Anacardiaceae	Tree/Shrub	TRY Categorical Traits Dataset (update 2018)	unpub.
SP0734	A11	Glycine tomentella	Glycine	Leguminosae	Climber	Categorical Plant Traits Database	unpub.
SP0735	A01	Glyphaea brevis	Glyphaea	Malvaceae	Tree/Shrub	Plant growth form dataset for the New World	Engemann, K., Sandel, B., Boyle, B., Enquist, B. J., J¯rgensen, P. M., Kattge, J., McGill, B. J., Morueta-Holme, N., Peet, R. K., Spencer, N. J., Violle, C., Wiser, S. K. and Svenning, J.-C. (2016), A plant growth form dataset for the New World. Ecology, 97: 3243. doi:10.1002/ecy.1569
SP0736	A28	Gnaphalium pensylvanicum	Gnaphalium	Compositae	Forb	Plant growth form dataset for the New World	Engemann, K., Sandel, B., Boyle, B., Enquist, B. J., J¯rgensen, P. M., Kattge, J., McGill, B. J., Morueta-Holme, N., Peet, R. K., Spencer, N. J., Violle, C., Wiser, S. K. and Svenning, J.-C. (2016), A plant growth form dataset for the New World. Ecology, 97: 3243. doi:10.1002/ecy.1569
SP0737	A21	Gnephosis tenuissima	Gnephosis	Compositae	Forb	Specific leaf area responses to environmental gradients through space and time	Dwyer, J. M., R. J. Hobbs, and M. M. Mayfield. 2014. Specific leaf area responses to environmental gradients through space and time. Ecology 95:399-410
SP0738	A01	Gomphia flava	Gomphia	Ochnaceae	Tree/Shrub	Trait Data for African Plants - a Photo Guide	Dressler S, M Schmidt, G Zizka (2014) Introducing African PlantsóA Photo GuideóAn Interactive Photo Data-Base and Rapid Identification Tool for Continental Africa. Taxon 63(5) 1159-1161 DOI: http://dx.doi.org/10.12705/635.26
SP0739	A02	Gomphia serrata	Gomphia	Ochnaceae	Tree/Shrub	The Global Leaf Traits	unpub.
SP0740	A19	Gompholobium subulatum	Gompholobium	Leguminosae	Tree/Shrub	Categorical Plant Traits Database	unpub.
SP0741	A10	Gomphrena incana	Gomphrena	Amaranthaceae	Tree/Shrub	Online	https://eol.org/pages/47128590
SP0742	A10	Gomphrena scapigera	Gomphrena	Amaranthaceae	Tree/Shrub	Online	https://eol.org/pages/8717466
SP0743	A02	Goniothalamus sp.	Goniothalamus	Annonaceae	Tree/Shrub	TRY Categorical Traits Dataset (update 2018)	unpub.
SP0744	A12	Gonocarpus acanthocarpus	Gonocarpus	Haloragaceae	Forb	TRY Categorical Traits Dataset (update 2018)	unpub.
SP0745	A19	Gonocarpus leptothecus	Gonocarpus	Haloragaceae	Tree/Shrub	Plant growth form dataset for the New World	Engemann, K., Sandel, B., Boyle, B., Enquist, B. J., J¯rgensen, P. M., Kattge, J., McGill, B. J., Morueta-Holme, N., Peet, R. K., Spencer, N. J., Violle, C., Wiser, S. K. and Svenning, J.-C. (2016), A plant growth form dataset for the New World. Ecology, 97: 3243. doi:10.1002/ecy.1569
SP0746	A02	Gonocaryum sp.	Gonocaryum	Cardiopteridaceae	Tree/Shrub	Online	http://www.efloras.org/florataxon.aspx?flora_id=2&taxon_id=113900
SP0747	A02	Gonystylus affinis	Gonystylus	Thymelaeaceae	Tree/Shrub	Plant growth form dataset for the New World	Engemann, K., Sandel, B., Boyle, B., Enquist, B. J., J¯rgensen, P. M., Kattge, J., McGill, B. J., Morueta-Holme, N., Peet, R. K., Spencer, N. J., Violle, C., Wiser, S. K. and Svenning, J.-C. (2016), A plant growth form dataset for the New World. Ecology, 97: 3243. doi:10.1002/ecy.1569
SP0748	A19	Goodenia armstrongiana	Goodenia	Goodeniaceae	Forb	TRY Categorical Traits Dataset (update 2018)	unpub.
SP0749	A19	Goodenia redacta	Goodenia	Goodeniaceae	Forb	Online	https://florabase.dpaw.wa.gov.au/browse/profile/12575
SP0750	A21	Goodenia sp.	Goodenia	Goodeniaceae	Forb	Online	https://florabase.dpaw.wa.gov.au/browse/profile/19050
SP0751	A02	Gordonia borneensis	Gordonia	Theaceae	Tree/Shrub	Online	https://www.omnia.ie/index.php?navigation_function=2&navigation_item=%2F11614%2FKXHERBARIUMXK000380390&repid=1
SP0752	A19	Grevillea dryandri	Grevillea	Proteaceae	Tree/Shrub	TRY Categorical Traits Dataset (update 2018)	unpub.
SP0753	A15	Grewia flava	Grewia	Malvaceae	Tree/Shrub	The Global Leaf Traits	unpub.
SP0754	A15	Grewia retinervis	Grewia	Malvaceae	Tree/Shrub	Plant growth form dataset for the New World	Engemann, K., Sandel, B., Boyle, B., Enquist, B. J., J¯rgensen, P. M., Kattge, J., McGill, B. J., Morueta-Holme, N., Peet, R. K., Spencer, N. J., Violle, C., Wiser, S. K. and Svenning, J.-C. (2016), A plant growth form dataset for the New World. Ecology, 97: 3243. doi:10.1002/ecy.1569
SP0755	A01	Grewia sp.	Grewia	Malvaceae	Tree/Shrub	The Global Leaf Traits	unpub.
SP0756	A07	Grewia tiliifolia	Grewia	Malvaceae	Tree/Shrub	Plant growth form dataset for the New World	Engemann, K., Sandel, B., Boyle, B., Enquist, B. J., J¯rgensen, P. M., Kattge, J., McGill, B. J., Morueta-Holme, N., Peet, R. K., Spencer, N. J., Violle, C., Wiser, S. K. and Svenning, J.-C. (2016), A plant growth form dataset for the New World. Ecology, 97: 3243. doi:10.1002/ecy.1569
SP0757	A04	Guapira graciliflora	Guapira	Nyctaginaceae	Tree/Shrub	Plant growth form dataset for the New World	Engemann, K., Sandel, B., Boyle, B., Enquist, B. J., J¯rgensen, P. M., Kattge, J., McGill, B. J., Morueta-Holme, N., Peet, R. K., Spencer, N. J., Violle, C., Wiser, S. K. and Svenning, J.-C. (2016), A plant growth form dataset for the New World. Ecology, 97: 3243. doi:10.1002/ecy.1569
SP0758	A09	Guapira hirsuta	Guapira	Nyctaginaceae	Tree/Shrub	Online	https://eol.org/pages/5219962
SP0759	A20	Guapira noxia	Guapira	Nyctaginaceae	Tree/Shrub	Plant growth form dataset for the New World	Engemann, K., Sandel, B., Boyle, B., Enquist, B. J., J¯rgensen, P. M., Kattge, J., McGill, B. J., Morueta-Holme, N., Peet, R. K., Spencer, N. J., Violle, C., Wiser, S. K. and Svenning, J.-C. (2016), A plant growth form dataset for the New World. Ecology, 97: 3243. doi:10.1002/ecy.1569
SP0760	A09	Guapira opposita	Guapira	Nyctaginaceae	Tree/Shrub	Plant growth form dataset for the New World	Engemann, K., Sandel, B., Boyle, B., Enquist, B. J., J¯rgensen, P. M., Kattge, J., McGill, B. J., Morueta-Holme, N., Peet, R. K., Spencer, N. J., Violle, C., Wiser, S. K. and Svenning, J.-C. (2016), A plant growth form dataset for the New World. Ecology, 97: 3243. doi:10.1002/ecy.1569
SP0761	A09	Guarea guidonia	Guarea	Meliaceae	Tree/Shrub	Plant growth form dataset for the New World	Engemann, K., Sandel, B., Boyle, B., Enquist, B. J., J¯rgensen, P. M., Kattge, J., McGill, B. J., Morueta-Holme, N., Peet, R. K., Spencer, N. J., Violle, C., Wiser, S. K. and Svenning, J.-C. (2016), A plant growth form dataset for the New World. Ecology, 97: 3243. doi:10.1002/ecy.1569
SP0762	A25	Guettarda viburnoides	Guettarda	Rubiaceae	Tree/Shrub	Plant growth form dataset for the New World	Engemann, K., Sandel, B., Boyle, B., Enquist, B. J., J¯rgensen, P. M., Kattge, J., McGill, B. J., Morueta-Holme, N., Peet, R. K., Spencer, N. J., Violle, C., Wiser, S. K. and Svenning, J.-C. (2016), A plant growth form dataset for the New World. Ecology, 97: 3243. doi:10.1002/ecy.1569
SP0763	A02	Guioa sp.	Guioa	Sapindaceae	Tree/Shrub	TRY Categorical Traits Dataset (update 2018)	unpub.
SP0764	A28	Gutierrezia texana	Gutierrezia	Compositae	Forb	TRY Categorical Traits Dataset (update 2018)	unpub.
SP0765	A02	Gymnacranthera sp.	Gymnacranthera	Myristicaceae	Tree/Shrub	TRY Categorical Traits Dataset (update 2018)	unpub.
SP0766	A08	Gymnanthera oblonga	Gymnanthera	Apocynaceae	Climber	http://155.187.2.69/ssd/publications/rr/pubs/rr5.pdf	http://155.187.2.69/ssd/publications/rr/pubs/rr5.pdf
SP0767	A15	Gymnosporia heterophylla	Gymnosporia	Celastraceae	Tree/Shrub	Plant growth form dataset for the New World	Engemann, K., Sandel, B., Boyle, B., Enquist, B. J., J¯rgensen, P. M., Kattge, J., McGill, B. J., Morueta-Holme, N., Peet, R. K., Spencer, N. J., Violle, C., Wiser, S. K. and Svenning, J.-C. (2016), A plant growth form dataset for the New World. Ecology, 97: 3243. doi:10.1002/ecy.1569
SP0768	A28	Habranthus tubispathus	Habranthus	Amaryllidaceae	Forb	Plant growth form dataset for the New World	Engemann, K., Sandel, B., Boyle, B., Enquist, B. J., J¯rgensen, P. M., Kattge, J., McGill, B. J., Morueta-Holme, N., Peet, R. K., Spencer, N. J., Violle, C., Wiser, S. K. and Svenning, J.-C. (2016), A plant growth form dataset for the New World. Ecology, 97: 3243. doi:10.1002/ecy.1569
SP0769	A12	Haemodorum coccineum	Haemodorum	Haemodoraceae	Forb	Plant growth form dataset for the New World	Engemann, K., Sandel, B., Boyle, B., Enquist, B. J., J¯rgensen, P. M., Kattge, J., McGill, B. J., Morueta-Holme, N., Peet, R. K., Spencer, N. J., Violle, C., Wiser, S. K. and Svenning, J.-C. (2016), A plant growth form dataset for the New World. Ecology, 97: 3243. doi:10.1002/ecy.1569
SP0770	A07	Haldina cordifolia	Haldina	Rubiaceae	Tree/Shrub	Plant growth form dataset for the New World	Engemann, K., Sandel, B., Boyle, B., Enquist, B. J., J¯rgensen, P. M., Kattge, J., McGill, B. J., Morueta-Holme, N., Peet, R. K., Spencer, N. J., Violle, C., Wiser, S. K. and Svenning, J.-C. (2016), A plant growth form dataset for the New World. Ecology, 97: 3243. doi:10.1002/ecy.1569
SP0771	A02	Hancea penangensis	Hancea	Euphorbiaceae	Tree/Shrub	Plant growth form dataset for the New World	Engemann, K., Sandel, B., Boyle, B., Enquist, B. J., J¯rgensen, P. M., Kattge, J., McGill, B. J., Morueta-Holme, N., Peet, R. K., Spencer, N. J., Violle, C., Wiser, S. K. and Svenning, J.-C. (2016), A plant growth form dataset for the New World. Ecology, 97: 3243. doi:10.1002/ecy.1569
SP0772	A04	Hancornia speciosa	Hancornia	Apocynaceae	Tree/Shrub	The Global Leaf Traits	unpub.
SP0773	A25	Handroanthus impetiginosus	Handroanthus	Bignoniaceae	Tree/Shrub	Plant growth form dataset for the New World	Engemann, K., Sandel, B., Boyle, B., Enquist, B. J., J¯rgensen, P. M., Kattge, J., McGill, B. J., Morueta-Holme, N., Peet, R. K., Spencer, N. J., Violle, C., Wiser, S. K. and Svenning, J.-C. (2016), A plant growth form dataset for the New World. Ecology, 97: 3243. doi:10.1002/ecy.1569
SP0774	A25	Handroanthus ochraceus	Handroanthus	Bignoniaceae	Tree/Shrub	Plant growth form dataset for the New World	Engemann, K., Sandel, B., Boyle, B., Enquist, B. J., J¯rgensen, P. M., Kattge, J., McGill, B. J., Morueta-Holme, N., Peet, R. K., Spencer, N. J., Violle, C., Wiser, S. K. and Svenning, J.-C. (2016), A plant growth form dataset for the New World. Ecology, 97: 3243. doi:10.1002/ecy.1569
SP0775	A25	Handroanthus serratifolius	Handroanthus	Bignoniaceae	Tree/Shrub	Plant growth form dataset for the New World	Engemann, K., Sandel, B., Boyle, B., Enquist, B. J., J¯rgensen, P. M., Kattge, J., McGill, B. J., Morueta-Holme, N., Peet, R. K., Spencer, N. J., Violle, C., Wiser, S. K. and Svenning, J.-C. (2016), A plant growth form dataset for the New World. Ecology, 97: 3243. doi:10.1002/ecy.1569
SP0776	A21	Hannafordia quadrivalvis	Hannafordia	Malvaceae	Tree/Shrub	A dataset compiled to determine whether life-history characters that affect population persistence (e.g. habit and life span) and those that influence reproductive success (e.g. sexual system and fruit type) are non-randomly correlated with extinction risk (i.e. threat category) in the Australian flora.	A. Sjostrom and C. L. Gross. ‚ÄúLife-history characters and phylogeny are correlated with extinction risk in the Australian angiosperms‚Äù. _Journal of Biogeography_ 33.2 (2006), pp. 271-290. doi: [10.1111/j.1365-2699.2005.01393.x](https://doi.org/10.1111%2Fj.1365-2699.2005.01393.x).
SP0777	A11	Harrisia sp.	Harrisia	Cactaceae	Succulent	TRY Categorical Traits Dataset (update 2018)	unpub.
SP0778	A28	Hedeoma acinoides	Hedeoma	Lamiaceae	Forb	Plant growth form dataset for the New World	Engemann, K., Sandel, B., Boyle, B., Enquist, B. J., J¯rgensen, P. M., Kattge, J., McGill, B. J., Morueta-Holme, N., Peet, R. K., Spencer, N. J., Violle, C., Wiser, S. K. and Svenning, J.-C. (2016), A plant growth form dataset for the New World. Ecology, 97: 3243. doi:10.1002/ecy.1569
SP0779	A04	Heisteria ovata	Heisteria	Olacaceae	Tree/Shrub	Plant growth form dataset for the New World	Engemann, K., Sandel, B., Boyle, B., Enquist, B. J., J¯rgensen, P. M., Kattge, J., McGill, B. J., Morueta-Holme, N., Peet, R. K., Spencer, N. J., Violle, C., Wiser, S. K. and Svenning, J.-C. (2016), A plant growth form dataset for the New World. Ecology, 97: 3243. doi:10.1002/ecy.1569
SP0780	A28	Helenium tenuifolium	Helenium	Compositae	Forb	Online	https://www.wildflower.org/plants/result.php?id_plant=HEAMB2
SP0781	A28	Helianthus annuus	Helianthus	Compositae	Forb	Plant growth form dataset for the New World	Engemann, K., Sandel, B., Boyle, B., Enquist, B. J., J¯rgensen, P. M., Kattge, J., McGill, B. J., Morueta-Holme, N., Peet, R. K., Spencer, N. J., Violle, C., Wiser, S. K. and Svenning, J.-C. (2016), A plant growth form dataset for the New World. Ecology, 97: 3243. doi:10.1002/ecy.1569
SP0782	A12	Helichrysum newcastlianum	Helichrysum	Compositae	Forb	Online	https://eol.org/pages/6231106
SP0783	A23	Helicteres darwiniensis	Helicteres	Malvaceae	Forb	Author	WOINARSKI, J. C. Z., RISLER, J. & KEAN, L. 2004. Response of vegetation and vertebrate fauna to 23 years of fire exclusion in a tropical Eucalyptus open forest, Northern Territory, Australia.¬†Austral Ecology,¬†29,¬†156-176.
SP0784	A22	Heliotropium ovalifolium	Heliotropium	Boraginaceae	Forb	Plant growth form dataset for the New World	Engemann, K., Sandel, B., Boyle, B., Enquist, B. J., J¯rgensen, P. M., Kattge, J., McGill, B. J., Morueta-Holme, N., Peet, R. K., Spencer, N. J., Violle, C., Wiser, S. K. and Svenning, J.-C. (2016), A plant growth form dataset for the New World. Ecology, 97: 3243. doi:10.1002/ecy.1569
SP0785	A22	Heliotropium sil	Heliotropium	Boraginaceae	Forb	Online	PETTIT, N. E. & NAIMAN, R. J. 2007. Postfire response of flood-regenerating riparian vegetation in a semi-arid landscape.¬†Ecology,¬†88,¬†2094-2104.DOI: https://doi.org/10.1890/06-1270.1
SP0786	A10	Hemipogon hemipogonoides	Hemipogon	Apocynaceae	Forb	Online	https://eol.org/pages/5338001
SP0787	A28	Herbertia lahue	Herbertia	Iridaceae	Forb	Plant growth form dataset for the New World	Engemann, K., Sandel, B., Boyle, B., Enquist, B. J., J¯rgensen, P. M., Kattge, J., McGill, B. J., Morueta-Holme, N., Peet, R. K., Spencer, N. J., Violle, C., Wiser, S. K. and Svenning, J.-C. (2016), A plant growth form dataset for the New World. Ecology, 97: 3243. doi:10.1002/ecy.1569
SP0788	A02	Heritiera sp.	Heritiera	Malvaceae	Tree/Shrub	The Global Leaf Traits	unpub.
SP0789	A14	Heteropogon contortus	Heteropogon	Poaceae	Graminoid	TRY Database	TRY Database
SP0790	A23	Heteropogon triticeus	Heteropogon	Poaceae	Graminoid	TRY Database	TRY Database
SP0791	A04	Heteropterys byrsonimifolia	Heteropterys	Malpighiaceae	Climber	TRY Categorical Traits Dataset (update 2018)	unpub.
SP0792	A01	Hexalobus crispiflorus	Hexalobus	Annonaceae	Tree/Shrub	Plant growth form dataset for the New World	Engemann, K., Sandel, B., Boyle, B., Enquist, B. J., J¯rgensen, P. M., Kattge, J., McGill, B. J., Morueta-Holme, N., Peet, R. K., Spencer, N. J., Violle, C., Wiser, S. K. and Svenning, J.-C. (2016), A plant growth form dataset for the New World. Ecology, 97: 3243. doi:10.1002/ecy.1569
SP0793	A19	Hibbertia lepidota	Hibbertia	Dilleniaceae	Tree/Shrub	Transposed from species descriptions in Flora of the Darwin Region available online: http://www.lrm.nt.gov.au/plants-and-animals/herbarium/darwin_flora_online	Northern Territory Herbarium. _Flora of the Darwin Region Online_. 2014. url: [http://www.lrm.nt.gov.au/plants-and-animals/herbarium/darwin_flora_online](http://www.lrm.nt.gov.au/plants-and-animals/herbarium/darwin_flora_online).
SP0794	A19	Hibbertia sp.	Hibbertia	Dilleniaceae	Tree/Shrub	The Global Leaf Traits	unpub.
SP0795	A19	Hibiscus leptocladus	Hibiscus	Malvaceae	Tree/Shrub	traits of NT flora from John Brocks book Flora of Northern Australia	J. Brock and A. Dunlop. _Native plants of northern Australia_. Frenchs Forest, N.S.W.: Reed New Holland, 1993. ISBN: 9781877069246.
SP0796	A23	Hibiscus meraukensis	Hibiscus	Malvaceae	Tree/Shrub	Categorical Plant Traits Database	unpub.
SP0797	A21	Hibiscus sturtii	Hibiscus	Malvaceae	Forb	Global leaf size dataset	Wright, I. J., N. Dong, V. Maire, I. C. Prentice, M. Westoby, S. DÌaz, R. V. Gallagher, B. F. Jacobs, R. Kooyman, E. A. Law, M. R. Leishman, ‹. Niinemets, P. B. Reich, L. Sack, R. Villar, H. Wang and P. Wilf (2017). Global climatic drivers of leaf size. Science 357(6354): 917-921. DOI:10.1126/science.aal4760
SP0798	A11	Hibiscus trionum	Hibiscus	Malvaceae	Forb	Plant growth form dataset for the New World	Engemann, K., Sandel, B., Boyle, B., Enquist, B. J., J¯rgensen, P. M., Kattge, J., McGill, B. J., Morueta-Holme, N., Peet, R. K., Spencer, N. J., Violle, C., Wiser, S. K. and Svenning, J.-C. (2016), A plant growth form dataset for the New World. Ecology, 97: 3243. doi:10.1002/ecy.1569
SP0799	A28	Hilaria belangeri	Hilaria	Poaceae	Graminoid	TRY Database	TRY Database
SP0800	A04	Himatanthus obovatus	Himatanthus	Apocynaceae	Tree/Shrub	TRY Categorical Traits Dataset (update 2018)	unpub.
SP0801	A03	Hippocratea volubilis	Hippocratea	Celastraceae	Climber	The Global Leaf Traits	unpub.
SP0802	A01	Holarrhena floribunda	Holarrhena	Apocynaceae	Tree/Shrub	TRY Categorical Traits Dataset (update 2018)	unpub.
SP0803	A09	Holocalyx balansae	Holocalyx	Leguminosae	Tree/Shrub	Plant growth form dataset for the New World	Engemann, K., Sandel, B., Boyle, B., Enquist, B. J., J¯rgensen, P. M., Kattge, J., McGill, B. J., Morueta-Holme, N., Peet, R. K., Spencer, N. J., Violle, C., Wiser, S. K. and Svenning, J.-C. (2016), A plant growth form dataset for the New World. Ecology, 97: 3243. doi:10.1002/ecy.1569
SP0804	A19	Homalocalyx ericaeus	Homalocalyx	Myrtaceae	Tree/Shrub	Growth form collected by Barb Rice from Kakadu for phytosociological analyses	B. Rice. ‚ÄúUnpublished data: Growth form of Kakadu plant species, Macquarie University‚Äù. 1991.
SP0805	A10	Homolepis longispicula	Homolepis	Poaceae	Graminoid	TRY Database	TRY Database
SP0806	A02	Hopea dryobalanoides	Hopea	Dipterocarpaceae	Tree/Shrub	The Global Leaf Traits	unpub.
SP0807	A02	Hopea mengarawan	Hopea	Dipterocarpaceae	Tree/Shrub	TRY Categorical Traits Dataset (update 2018)	unpub.
SP0808	A02	Hopea rudiformis	Hopea	Dipterocarpaceae	Tree/Shrub	Online	http://tropical.theferns.info/viewtropical.php?id=Hopea+rudiformis
SP0809	A28	Hordeum pusillum	Hordeum	Poaceae	Graminoid	TRY Database	TRY Database
SP0810	A02	Horsfieldia grandis	Horsfieldia	Myristicaceae	Tree/Shrub	The Global Leaf Traits	unpub.
SP0811	A12	Hovea nana	Hovea	Leguminosae	Tree/Shrub	A dataset compiled to determine whether life-history characters that affect population persistence (e.g. habit and life span) and those that influence reproductive success (e.g. sexual system and fruit type) are non-randomly correlated with extinction risk (i.e. threat category) in the Australian flora.	A. Sjostrom and C. L. Gross. ‚ÄúLife-history characters and phylogeny are correlated with extinction risk in the Australian angiosperms‚Äù. _Journal of Biogeography_ 33.2 (2006), pp. 271-290. doi: [10.1111/j.1365-2699.2005.01393.x](https://doi.org/10.1111%2Fj.1365-2699.2005.01393.x).
SP0812	A28	Hybanthus verticillatus	Hybanthus	Violaceae	Tree/Shrub	The Global Leaf Traits	unpub.
SP0813	A02	Hydnocarpus polypetalus	Hydnocarpus	Achariaceae	Tree/Shrub	TRY Categorical Traits Dataset (update 2018)	unpub.
SP0814	A24	Hydrochloa umbellata	Hydrochloa	Poaceae	Graminoid	TRY Database	TRY Database
SP0815	A04	Hymenaea stigonocarpa	Hymenaea	Leguminosae	Tree/Shrub	Plant growth form dataset for the New World	Engemann, K., Sandel, B., Boyle, B., Enquist, B. J., J¯rgensen, P. M., Kattge, J., McGill, B. J., Morueta-Holme, N., Peet, R. K., Spencer, N. J., Violle, C., Wiser, S. K. and Svenning, J.-C. (2016), A plant growth form dataset for the New World. Ecology, 97: 3243. doi:10.1002/ecy.1569
SP0816	A28	Hymenopappus tenuifolius	Hymenopappus	Compositae	Forb	Plant growth form dataset for the New World	Engemann, K., Sandel, B., Boyle, B., Enquist, B. J., J¯rgensen, P. M., Kattge, J., McGill, B. J., Morueta-Holme, N., Peet, R. K., Spencer, N. J., Violle, C., Wiser, S. K. and Svenning, J.-C. (2016), A plant growth form dataset for the New World. Ecology, 97: 3243. doi:10.1002/ecy.1569
SP0817	A12	Hypericum gramineum	Hypericum	Hypericaceae	Forb	Plant growth form dataset for the New World	Engemann, K., Sandel, B., Boyle, B., Enquist, B. J., J¯rgensen, P. M., Kattge, J., McGill, B. J., Morueta-Holme, N., Peet, R. K., Spencer, N. J., Violle, C., Wiser, S. K. and Svenning, J.-C. (2016), A plant growth form dataset for the New World. Ecology, 97: 3243. doi:10.1002/ecy.1569
SP0818	A02	Hypobathrum sp.	Hypobathrum	Rubiaceae	Tree/Shrub	TRY Categorical Traits Dataset (update 2018)	unpub.
SP0819	A25	Hyptidendron canum	Hyptidendron	Lamiaceae	Tree/Shrub	Plant growth form dataset for the New World	Engemann, K., Sandel, B., Boyle, B., Enquist, B. J., J¯rgensen, P. M., Kattge, J., McGill, B. J., Morueta-Holme, N., Peet, R. K., Spencer, N. J., Violle, C., Wiser, S. K. and Svenning, J.-C. (2016), A plant growth form dataset for the New World. Ecology, 97: 3243. doi:10.1002/ecy.1569
SP0820	A26	Hyptis atrorubens	Hyptis	Lamiaceae	Forb	Plant growth form dataset for the New World	Engemann, K., Sandel, B., Boyle, B., Enquist, B. J., J¯rgensen, P. M., Kattge, J., McGill, B. J., Morueta-Holme, N., Peet, R. K., Spencer, N. J., Violle, C., Wiser, S. K. and Svenning, J.-C. (2016), A plant growth form dataset for the New World. Ecology, 97: 3243. doi:10.1002/ecy.1569
SP0821	A06	Hyptis crenata	Hyptis	Lamiaceae	Tree/Shrub	Plant growth form dataset for the New World	Engemann, K., Sandel, B., Boyle, B., Enquist, B. J., J¯rgensen, P. M., Kattge, J., McGill, B. J., Morueta-Holme, N., Peet, R. K., Spencer, N. J., Violle, C., Wiser, S. K. and Svenning, J.-C. (2016), A plant growth form dataset for the New World. Ecology, 97: 3243. doi:10.1002/ecy.1569
SP0822	A06	Hyptis hygrobia	Hyptis	Lamiaceae	Forb	Plant growth form dataset for the New World	Engemann, K., Sandel, B., Boyle, B., Enquist, B. J., J¯rgensen, P. M., Kattge, J., McGill, B. J., Morueta-Holme, N., Peet, R. K., Spencer, N. J., Violle, C., Wiser, S. K. and Svenning, J.-C. (2016), A plant growth form dataset for the New World. Ecology, 97: 3243. doi:10.1002/ecy.1569
SP0823	A26	Hyptis mutabilis	Hyptis	Lamiaceae	Tree/Shrub	TRY Categorical Traits Dataset (update 2018)	unpub.
SP0824	A14	Hyptis pectinata	Hyptis	Lamiaceae	Climber	BIEN Database	https://doi.org/10.1111/2041-210x.12861
SP0825	A23	Hyptis suaveolens	Hyptis	Lamiaceae	Tree/Shrub	https://www.ajol.info/index.php/ajtcam/article/viewFile/67986/56081	https://www.ajol.info/index.php/ajtcam/article/viewFile/67986/56081
SP0826	A06	Hyptis velutina	Hyptis	Lamiaceae	Tree/Shrub	Plant growth form dataset for the New World	Engemann, K., Sandel, B., Boyle, B., Enquist, B. J., J¯rgensen, P. M., Kattge, J., McGill, B. J., Morueta-Holme, N., Peet, R. K., Spencer, N. J., Violle, C., Wiser, S. K. and Svenning, J.-C. (2016), A plant growth form dataset for the New World. Ecology, 97: 3243. doi:10.1002/ecy.1569
SP0827	A28	Ibervillea lindheimeri	Ibervillea	Cucurbitaceae	Climber	Plant growth form dataset for the New World	Engemann, K., Sandel, B., Boyle, B., Enquist, B. J., J¯rgensen, P. M., Kattge, J., McGill, B. J., Morueta-Holme, N., Peet, R. K., Spencer, N. J., Violle, C., Wiser, S. K. and Svenning, J.-C. (2016), A plant growth form dataset for the New World. Ecology, 97: 3243. doi:10.1002/ecy.1569
SP0828	A27	Ilex chamaedryfolia	Ilex	Aquifoliaceae	Tree/Shrub	https://powo.science.kew.org/taxon/urn:lsid:ipni.org:names:83144-1	https://powo.science.kew.org/taxon/urn:lsid:ipni.org:names:83144-1
SP0829	A02	Ilex cymosa	Ilex	Aquifoliaceae	Tree/Shrub	TRY Categorical Traits Dataset (update 2018)	unpub.
SP0830	A28	Ilex decidua	Ilex	Aquifoliaceae	Tree/Shrub	Plant growth form dataset for the New World	Engemann, K., Sandel, B., Boyle, B., Enquist, B. J., J¯rgensen, P. M., Kattge, J., McGill, B. J., Morueta-Holme, N., Peet, R. K., Spencer, N. J., Violle, C., Wiser, S. K. and Svenning, J.-C. (2016), A plant growth form dataset for the New World. Ecology, 97: 3243. doi:10.1002/ecy.1569
SP0831	A27	Ilex pseudobuxus	Ilex	Aquifoliaceae	Tree/Shrub	Plant growth form dataset for the New World	Engemann, K., Sandel, B., Boyle, B., Enquist, B. J., J¯rgensen, P. M., Kattge, J., McGill, B. J., Morueta-Holme, N., Peet, R. K., Spencer, N. J., Violle, C., Wiser, S. K. and Svenning, J.-C. (2016), A plant growth form dataset for the New World. Ecology, 97: 3243. doi:10.1002/ecy.1569
SP0832	A27	Ilex sp.	Ilex	Aquifoliaceae	Tree/Shrub	The Global Leaf Traits	unpub.
SP0833	A28	Ilex vomitoria	Ilex	Aquifoliaceae	Tree/Shrub	Plant growth form dataset for the New World	Engemann, K., Sandel, B., Boyle, B., Enquist, B. J., J¯rgensen, P. M., Kattge, J., McGill, B. J., Morueta-Holme, N., Peet, R. K., Spencer, N. J., Violle, C., Wiser, S. K. and Svenning, J.-C. (2016), A plant growth form dataset for the New World. Ecology, 97: 3243. doi:10.1002/ecy.1569
SP0834	A26	Imperata brasiliensis	Imperata	Poaceae	Graminoid	TRY Database	TRY Database
SP0835	A13	Imperata cylindrica	Imperata	Poaceae	Graminoid	TRY Database	TRY Database
SP0836	A09	Inga semialata	Inga	Leguminosae	Tree/Shrub	Plant growth form dataset for the New World	Engemann, K., Sandel, B., Boyle, B., Enquist, B. J., J¯rgensen, P. M., Kattge, J., McGill, B. J., Morueta-Holme, N., Peet, R. K., Spencer, N. J., Violle, C., Wiser, S. K. and Svenning, J.-C. (2016), A plant growth form dataset for the New World. Ecology, 97: 3243. doi:10.1002/ecy.1569
SP0837	A09	Inga striata	Inga	Leguminosae	Tree/Shrub	Plant growth form dataset for the New World	Engemann, K., Sandel, B., Boyle, B., Enquist, B. J., J¯rgensen, P. M., Kattge, J., McGill, B. J., Morueta-Holme, N., Peet, R. K., Spencer, N. J., Violle, C., Wiser, S. K. and Svenning, J.-C. (2016), A plant growth form dataset for the New World. Ecology, 97: 3243. doi:10.1002/ecy.1569
SP0838	A03	Inga vera	Inga	Leguminosae	Tree/Shrub	Plant growth form dataset for the New World	Engemann, K., Sandel, B., Boyle, B., Enquist, B. J., J¯rgensen, P. M., Kattge, J., McGill, B. J., Morueta-Holme, N., Peet, R. K., Spencer, N. J., Violle, C., Wiser, S. K. and Svenning, J.-C. (2016), A plant growth form dataset for the New World. Ecology, 97: 3243. doi:10.1002/ecy.1569
SP0839	A12	Iphigenia indica	Iphigenia	Colchicaceae	Forb	Plant growth form dataset for the New World	Engemann, K., Sandel, B., Boyle, B., Enquist, B. J., J¯rgensen, P. M., Kattge, J., McGill, B. J., Morueta-Holme, N., Peet, R. K., Spencer, N. J., Violle, C., Wiser, S. K. and Svenning, J.-C. (2016), A plant growth form dataset for the New World. Ecology, 97: 3243. doi:10.1002/ecy.1569
SP0840	A08	Ipomoea abrupta	Ipomoea	Convolvulaceae	Climber	TRY Categorical Traits Dataset (update 2018)	unpub.
SP0841	A11	Ipomoea biflora	Ipomoea	Convolvulaceae	Climber	TRY Categorical Traits Dataset (update 2018)	unpub.
SP0842	A03	Ipomoea carnea	Ipomoea	Convolvulaceae	Tree/Shrub	The Global Leaf Traits	unpub.
SP0843	A08	Ipomoea gracilis	Ipomoea	Convolvulaceae	Climber	Plant growth form dataset for the New World	Engemann, K., Sandel, B., Boyle, B., Enquist, B. J., J¯rgensen, P. M., Kattge, J., McGill, B. J., Morueta-Holme, N., Peet, R. K., Spencer, N. J., Violle, C., Wiser, S. K. and Svenning, J.-C. (2016), A plant growth form dataset for the New World. Ecology, 97: 3243. doi:10.1002/ecy.1569
SP0844	A17	Ipomoea littoralis	Ipomoea	Convolvulaceae	Climber	Plant growth form dataset for the New World	Engemann, K., Sandel, B., Boyle, B., Enquist, B. J., J¯rgensen, P. M., Kattge, J., McGill, B. J., Morueta-Holme, N., Peet, R. K., Spencer, N. J., Violle, C., Wiser, S. K. and Svenning, J.-C. (2016), A plant growth form dataset for the New World. Ecology, 97: 3243. doi:10.1002/ecy.1569
SP0845	A10	Ipomoea procumbens	Ipomoea	Convolvulaceae	Climber	Plant growth form dataset for the New World	Engemann, K., Sandel, B., Boyle, B., Enquist, B. J., J¯rgensen, P. M., Kattge, J., McGill, B. J., Morueta-Holme, N., Peet, R. K., Spencer, N. J., Violle, C., Wiser, S. K. and Svenning, J.-C. (2016), A plant growth form dataset for the New World. Ecology, 97: 3243. doi:10.1002/ecy.1569
SP0846	A03	Ipomoea rubens	Ipomoea	Convolvulaceae	Climber	Plant growth form dataset for the New World	Engemann, K., Sandel, B., Boyle, B., Enquist, B. J., J¯rgensen, P. M., Kattge, J., McGill, B. J., Morueta-Holme, N., Peet, R. K., Spencer, N. J., Violle, C., Wiser, S. K. and Svenning, J.-C. (2016), A plant growth form dataset for the New World. Ecology, 97: 3243. doi:10.1002/ecy.1569
SP0847	A23	Ipomoea triloba	Ipomoea	Convolvulaceae	Climber	Plant growth form dataset for the New World	Engemann, K., Sandel, B., Boyle, B., Enquist, B. J., J¯rgensen, P. M., Kattge, J., McGill, B. J., Morueta-Holme, N., Peet, R. K., Spencer, N. J., Violle, C., Wiser, S. K. and Svenning, J.-C. (2016), A plant growth form dataset for the New World. Ecology, 97: 3243. doi:10.1002/ecy.1569
SP0848	A01	Irvingia gabonensis	Irvingia	Irvingiaceae	Tree/Shrub	Plant growth form dataset for the New World	Engemann, K., Sandel, B., Boyle, B., Enquist, B. J., J¯rgensen, P. M., Kattge, J., McGill, B. J., Morueta-Holme, N., Peet, R. K., Spencer, N. J., Violle, C., Wiser, S. K. and Svenning, J.-C. (2016), A plant growth form dataset for the New World. Ecology, 97: 3243. doi:10.1002/ecy.1569
SP0849	A02	Irvingia malayana	Irvingia	Irvingiaceae	Tree/Shrub	TRY Categorical Traits Dataset (update 2018)	unpub.
SP0850	A21	Isolepis marginata	Isolepis	Cyperaceae	Graminoid	TRY Database	TRY Database
SP0851	A02	Ixora sp.	Ixora	Rubiaceae	Tree/Shrub	The Global Leaf Traits	unpub.
SP0852	A04	Jacaranda brasiliana	Jacaranda	Bignoniaceae	Tree/Shrub	Plant growth form dataset for the New World	Engemann, K., Sandel, B., Boyle, B., Enquist, B. J., J¯rgensen, P. M., Kattge, J., McGill, B. J., Morueta-Holme, N., Peet, R. K., Spencer, N. J., Violle, C., Wiser, S. K. and Svenning, J.-C. (2016), A plant growth form dataset for the New World. Ecology, 97: 3243. doi:10.1002/ecy.1569
SP0853	A27	Jacaranda cuspidifolia	Jacaranda	Bignoniaceae	Tree/Shrub	Plant growth form dataset for the New World	Engemann, K., Sandel, B., Boyle, B., Enquist, B. J., J¯rgensen, P. M., Kattge, J., McGill, B. J., Morueta-Holme, N., Peet, R. K., Spencer, N. J., Violle, C., Wiser, S. K. and Svenning, J.-C. (2016), A plant growth form dataset for the New World. Ecology, 97: 3243. doi:10.1002/ecy.1569
SP0854	A09	Jacaranda micrantha	Jacaranda	Bignoniaceae	Tree/Shrub	Plant growth form dataset for the New World	Engemann, K., Sandel, B., Boyle, B., Enquist, B. J., J¯rgensen, P. M., Kattge, J., McGill, B. J., Morueta-Holme, N., Peet, R. K., Spencer, N. J., Violle, C., Wiser, S. K. and Svenning, J.-C. (2016), A plant growth form dataset for the New World. Ecology, 97: 3243. doi:10.1002/ecy.1569
SP0855	A10	Jacaranda racemosa	Jacaranda	Bignoniaceae	Tree/Shrub	Plant growth form dataset for the New World	Engemann, K., Sandel, B., Boyle, B., Enquist, B. J., J¯rgensen, P. M., Kattge, J., McGill, B. J., Morueta-Holme, N., Peet, R. K., Spencer, N. J., Violle, C., Wiser, S. K. and Svenning, J.-C. (2016), A plant growth form dataset for the New World. Ecology, 97: 3243. doi:10.1002/ecy.1569
SP0856	A20	Jacaranda ulei	Jacaranda	Bignoniaceae	Tree/Shrub	Plant growth form dataset for the New World	Engemann, K., Sandel, B., Boyle, B., Enquist, B. J., J¯rgensen, P. M., Kattge, J., McGill, B. J., Morueta-Holme, N., Peet, R. K., Spencer, N. J., Violle, C., Wiser, S. K. and Svenning, J.-C. (2016), A plant growth form dataset for the New World. Ecology, 97: 3243. doi:10.1002/ecy.1569
SP0857	A09	Jacaratia spinosa	Jacaratia	Caricaceae	Tree/Shrub	Plant growth form dataset for the New World	Engemann, K., Sandel, B., Boyle, B., Enquist, B. J., J¯rgensen, P. M., Kattge, J., McGill, B. J., Morueta-Holme, N., Peet, R. K., Spencer, N. J., Violle, C., Wiser, S. K. and Svenning, J.-C. (2016), A plant growth form dataset for the New World. Ecology, 97: 3243. doi:10.1002/ecy.1569
SP0858	A19	Jacksonia sp.	Jacksonia	Fabaceae	Tree/Shrub	TRY Categorical Traits Dataset (update 2018)	unpub.
SP0859	A12	Jacksonia thesioides	Jacksonia	Leguminosae	Tree/Shrub	TRY Categorical Traits Dataset (update 2018)	unpub.
SP0860	A08	Jasminum molle	Jasminum	Oleaceae	Tree/Shrub	TRY Categorical Traits Dataset (update 2018)	unpub.
SP0861	A28	Juncus dudleyi	Juncus	Juncaceae	Graminoid	TRY Categorical Traits Dataset (update 2018)	unpub.
SP0862	A28	Juniperus ashei	Juniperus	Cupressaceae	Tree/Shrub	Plant growth form dataset for the New World	Engemann, K., Sandel, B., Boyle, B., Enquist, B. J., J¯rgensen, P. M., Kattge, J., McGill, B. J., Morueta-Holme, N., Peet, R. K., Spencer, N. J., Violle, C., Wiser, S. K. and Svenning, J.-C. (2016), A plant growth form dataset for the New World. Ecology, 97: 3243. doi:10.1002/ecy.1569
SP0863	A22	Justicia flava	Justicia	Acanthaceae	Forb	Online	https://www.researchgate.net/profile/Brigitte_Maass/publication/226756838_Plant_Biodiversity_and_Ethnobotany_of_Borana_Pastoralists_in_Southern_Oromia_Ethiopia/links/02bfe50e2a7eca7969000000/Plant-Biodiversity-and-Ethnobotany-of-Borana-Pastoralists-in-Southern-Oromia-Ethiopia.pdf
SP0864	A01	Keetia vulgae	Keetia	Rubiaceae	Tree/Shrub	Author	ADEMOH, F. O., MUOGHALU, J. I. & ONWUMERE, B. 2017. Temporal pattern of tree community dynamics in a secondary forest in southwestern Nigeria, 29 years after a ground fire.¬†Global Ecology and Conservation,¬†9,¬†148-170.
SP0865	A02	Kibatalia sp.	Kibatalia	Apocynaceae	Tree/Shrub	TRY Categorical Traits Dataset (update 2018)	unpub.
SP0866	A20	Kielmeyera abdita	Kielmeyera	Calophyllaceae	Tree/Shrub	Online	https://www.researchgate.net/profile/Rosana_Kolb/publication/279251255_Leaf_anatomy_is_associated_with_the_type_of_growth_form_in_Neotropical_savanna_plants/links/55de242508ae45e825d398f9.pdf
SP0867	A04	Kielmeyera coriacea	Kielmeyera	Calophyllaceae	Tree/Shrub	The Global Leaf Traits	unpub.
SP0868	A25	Kielmeyera grandiflora	Kielmeyera	Calophyllaceae	Tree/Shrub	https://powo.science.kew.org/taxon/urn:lsid:ipni.org:names:914114-1	https://powo.science.kew.org/taxon/urn:lsid:ipni.org:names:914114-1
SP0869	A04	Kielmeyera rubriflora	Kielmeyera	Calophyllaceae	Tree/Shrub	TRY Categorical Traits Dataset (update 2018)	unpub.
SP0870	A02	Knema sp.	Knema	Myristicaceae	Tree/Shrub	TRY Categorical Traits Dataset (update 2018)	unpub.
SP0871	A23	Knoxia sumatrensis	Knoxia	Rubiaceae	Forb	Plant growth form dataset for the New World	Engemann, K., Sandel, B., Boyle, B., Enquist, B. J., J¯rgensen, P. M., Kattge, J., McGill, B. J., Morueta-Holme, N., Peet, R. K., Spencer, N. J., Violle, C., Wiser, S. K. and Svenning, J.-C. (2016), A plant growth form dataset for the New World. Ecology, 97: 3243. doi:10.1002/ecy.1569
SP0872	A02	Koompassia excelsa	Koompassia	Leguminosae	Tree/Shrub	TRY Categorical Traits Dataset (update 2018)	unpub.
SP0873	A02	Koompassia malaccensis	Koompassia	Leguminosae	Tree/Shrub	The Global Leaf Traits	unpub.
SP0874	A02	Koordersiodendron pinnatum	Koordersiodendron	Anacardiaceae	Tree/Shrub	TRY Categorical Traits Dataset (update 2018)	unpub.
SP0875	A28	Krameria lanceolata	Krameria	Krameriaceae	Forb	Plant growth form dataset for the New World	Engemann, K., Sandel, B., Boyle, B., Enquist, B. J., J¯rgensen, P. M., Kattge, J., McGill, B. J., Morueta-Holme, N., Peet, R. K., Spencer, N. J., Violle, C., Wiser, S. K. and Svenning, J.-C. (2016), A plant growth form dataset for the New World. Ecology, 97: 3243. doi:10.1002/ecy.1569
SP0876	A07	Kydia calycina	Kydia	Malvaceae	Tree/Shrub	TRY Categorical Traits Dataset (update 2018)	unpub.
SP0877	A01	Laccodiscus pseudostipularis	Laccodiscus	Sapindaceae	Tree/Shrub	http://library.wur.nl/WebQuery/wurpubs/fulltext/121524	http://library.wur.nl/WebQuery/wurpubs/fulltext/121524
SP0878	A24	Lachnanthes caroliniana	Lachnanthes	Haemodoraceae	Forb	Plant growth form dataset for the New World	Engemann, K., Sandel, B., Boyle, B., Enquist, B. J., J¯rgensen, P. M., Kattge, J., McGill, B. J., Morueta-Holme, N., Peet, R. K., Spencer, N. J., Violle, C., Wiser, S. K. and Svenning, J.-C. (2016), A plant growth form dataset for the New World. Ecology, 97: 3243. doi:10.1002/ecy.1569
SP0879	A28	Lactuca ludoviciana	Lactuca	Compositae	Forb	Plant growth form dataset for the New World	Engemann, K., Sandel, B., Boyle, B., Enquist, B. J., J¯rgensen, P. M., Kattge, J., McGill, B. J., Morueta-Holme, N., Peet, R. K., Spencer, N. J., Violle, C., Wiser, S. K. and Svenning, J.-C. (2016), A plant growth form dataset for the New World. Ecology, 97: 3243. doi:10.1002/ecy.1569
SP0880	A04	Lafoensia pacari	Lafoensia	Lythraceae	Tree/Shrub	Plant growth form dataset for the New World	Engemann, K., Sandel, B., Boyle, B., Enquist, B. J., J¯rgensen, P. M., Kattge, J., McGill, B. J., Morueta-Holme, N., Peet, R. K., Spencer, N. J., Violle, C., Wiser, S. K. and Svenning, J.-C. (2016), A plant growth form dataset for the New World. Ecology, 97: 3243. doi:10.1002/ecy.1569
SP0881	A25	Lafoensia vandelliana	Lafoensia	Lythraceae	Tree/Shrub	Plant growth form dataset for the New World	Engemann, K., Sandel, B., Boyle, B., Enquist, B. J., J¯rgensen, P. M., Kattge, J., McGill, B. J., Morueta-Holme, N., Peet, R. K., Spencer, N. J., Violle, C., Wiser, S. K. and Svenning, J.-C. (2016), A plant growth form dataset for the New World. Ecology, 97: 3243. doi:10.1002/ecy.1569
SP0882	A22	Lagenaria siceraria	Lagenaria	Cucurbitaceae	Climber	TRY Categorical Traits Dataset (update 2018)	unpub.
SP0883	A10	Lagenocarpus alboniger	Lagenocarpus	Cyperaceae	Graminoid	TRY Database	TRY Database
SP0884	A10	Lagenocarpus rigidus	Lagenocarpus	Cyperaceae	Graminoid	TRY Database	TRY Database
SP0885	A10	Lagenocarpus velutinus	Lagenocarpus	Cyperaceae	Graminoid	TRY Database	TRY Database
SP0886	A07	Lagerstroemia parviflora	Lagerstroemia	Lythraceae	Tree/Shrub	Plant growth form dataset for the New World	Engemann, K., Sandel, B., Boyle, B., Enquist, B. J., J¯rgensen, P. M., Kattge, J., McGill, B. J., Morueta-Holme, N., Peet, R. K., Spencer, N. J., Violle, C., Wiser, S. K. and Svenning, J.-C. (2016), A plant growth form dataset for the New World. Ecology, 97: 3243. doi:10.1002/ecy.1569
SP0887	A21	Lamarchea hakeifolia	Lamarchea	Myrtaceae	Tree/Shrub	TRY Categorical Traits Dataset (update 2018)	unpub.
SP0888	A07	Lannea coromandelica	Lannea	Anacardiaceae	Tree/Shrub	Plant growth form dataset for the New World	Engemann, K., Sandel, B., Boyle, B., Enquist, B. J., J¯rgensen, P. M., Kattge, J., McGill, B. J., Morueta-Holme, N., Peet, R. K., Spencer, N. J., Violle, C., Wiser, S. K. and Svenning, J.-C. (2016), A plant growth form dataset for the New World. Ecology, 97: 3243. doi:10.1002/ecy.1569
SP0889	A01	Lannea sp.	Lannea	Anacardiaceae	Tree/Shrub	The Global Leaf Traits	unpub.
SP0890	A01	Lannea welwitschii	Lannea	Anacardiaceae	Tree/Shrub	Plant growth form dataset for the New World	Engemann, K., Sandel, B., Boyle, B., Enquist, B. J., J¯rgensen, P. M., Kattge, J., McGill, B. J., Morueta-Holme, N., Peet, R. K., Spencer, N. J., Violle, C., Wiser, S. K. and Svenning, J.-C. (2016), A plant growth form dataset for the New World. Ecology, 97: 3243. doi:10.1002/ecy.1569
SP0891	A02	Lansium parasiticum	Lansium	Meliaceae	Tree/Shrub	Plant growth form dataset for the New World	Engemann, K., Sandel, B., Boyle, B., Enquist, B. J., J¯rgensen, P. M., Kattge, J., McGill, B. J., Morueta-Holme, N., Peet, R. K., Spencer, N. J., Violle, C., Wiser, S. K. and Svenning, J.-C. (2016), A plant growth form dataset for the New World. Ecology, 97: 3243. doi:10.1002/ecy.1569
SP0892	A17	Lantana camara	Lantana	Verbenaceae	Tree/Shrub	Plant growth form dataset for the New World	Engemann, K., Sandel, B., Boyle, B., Enquist, B. J., J¯rgensen, P. M., Kattge, J., McGill, B. J., Morueta-Holme, N., Peet, R. K., Spencer, N. J., Violle, C., Wiser, S. K. and Svenning, J.-C. (2016), A plant growth form dataset for the New World. Ecology, 97: 3243. doi:10.1002/ecy.1569
SP0893	A28	Lantana urticoides	Lantana	Verbenaceae	Tree/Shrub	Plant growth form dataset for the New World	Engemann, K., Sandel, B., Boyle, B., Enquist, B. J., J¯rgensen, P. M., Kattge, J., McGill, B. J., Morueta-Holme, N., Peet, R. K., Spencer, N. J., Violle, C., Wiser, S. K. and Svenning, J.-C. (2016), A plant growth form dataset for the New World. Ecology, 97: 3243. doi:10.1002/ecy.1569
SP0894	A02	Lasianthus sp.	Lasianthus	Rubiaceae	Tree/Shrub	TRY Categorical Traits Dataset (update 2018)	unpub.
SP0895	A10	Lavoisiera caryophyllea	Lavoisiera	Melastomataceae	Tree/Shrub	Author	LE STRADIC, S., HERNANDEZ, P., FERNANDES, G. W. & BUISSON, E. 2018. Regeneration after fire in campo rupestre: Short- and long-term vegetation dynamics.¬†Flora,¬†238,¬†191-200.
SP0896	A01	Lecaniodiscus cupanioides	Lecaniodiscus	Sapindaceae	Tree/Shrub	Plant growth form dataset for the New World	Engemann, K., Sandel, B., Boyle, B., Enquist, B. J., J¯rgensen, P. M., Kattge, J., McGill, B. J., Morueta-Holme, N., Peet, R. K., Spencer, N. J., Violle, C., Wiser, S. K. and Svenning, J.-C. (2016), A plant growth form dataset for the New World. Ecology, 97: 3243. doi:10.1002/ecy.1569
SP0897	A02	Leea indica	Leea	Vitaceae	Tree/Shrub	Plant growth form dataset for the New World	Engemann, K., Sandel, B., Boyle, B., Enquist, B. J., J¯rgensen, P. M., Kattge, J., McGill, B. J., Morueta-Holme, N., Peet, R. K., Spencer, N. J., Violle, C., Wiser, S. K. and Svenning, J.-C. (2016), A plant growth form dataset for the New World. Ecology, 97: 3243. doi:10.1002/ecy.1569
SP0898	A18	Leersia hexandra	Leersia	Poaceae	Graminoid	TRY Database	TRY Database
SP0899	A10	Leiothrix crassifolia	Leiothrix	Eriocaulaceae	Forb	Author	LE STRADIC, S., HERNANDEZ, P., FERNANDES, G. W. & BUISSON, E. 2018. Regeneration after fire in campo rupestre: Short- and long-term vegetation dynamics.¬†Flora,¬†238,¬†191-200.
SP0900	A28	Lepidium virginicum	Lepidium	Brassicaceae	Forb	Categorical Plant Traits Database	unpub.
SP0901	A12	Lepidosperma laterale	Lepidosperma	Cyperaceae	Graminoid	TRY Database	TRY Database
SP0902	A02	Lepisanthes sp.	Lepisanthes	Sapindaceae	Tree/Shrub	TRY Categorical Traits Dataset (update 2018)	unpub.
SP0903	A01	Leptactina involucrata	Leptactina	Rubiaceae	Climber	TRY Categorical Traits Dataset (update 2018)	unpub.
SP0904	A10	Leptocoryphium lanatum	Leptocoryphium	Poaceae	Graminoid	TRY Database	TRY Database
SP0905	A01	Leptonychia pubescens	Leptonychia	Malvaceae	Tree/Shrub	Online	https://eol.org/pages/5421595
SP0906	A28	Lespedeza texana	Lespedeza	Leguminosae	Forb	Plant growth form dataset for the New World	Engemann, K., Sandel, B., Boyle, B., Enquist, B. J., J¯rgensen, P. M., Kattge, J., McGill, B. J., Morueta-Holme, N., Peet, R. K., Spencer, N. J., Violle, C., Wiser, S. K. and Svenning, J.-C. (2016), A plant growth form dataset for the New World. Ecology, 97: 3243. doi:10.1002/ecy.1569
SP0907	A10	Lessingianthus linearifolius	Lessingianthus	Compositae	Forb	TRY Categorical Traits Dataset (update 2018)	unpub.
SP0908	A10	Lessingianthus psilophyllus	Lessingianthus	Compositae	Tree/Shrub	Author	LE STRADIC, S., HERNANDEZ, P., FERNANDES, G. W. & BUISSON, E. 2018. Regeneration after fire in campo rupestre: Short- and long-term vegetation dynamics.¬†Flora,¬†238,¬†191-200.
SP0909	A11	Leucaena leucocephala	Leucaena	Leguminosae	Tree/Shrub	Plant growth form dataset for the New World	Engemann, K., Sandel, B., Boyle, B., Enquist, B. J., J¯rgensen, P. M., Kattge, J., McGill, B. J., Morueta-Holme, N., Peet, R. K., Spencer, N. J., Violle, C., Wiser, S. K. and Svenning, J.-C. (2016), A plant growth form dataset for the New World. Ecology, 97: 3243. doi:10.1002/ecy.1569
SP0910	A12	Leucopogon sp.	Leucopogon	Ericaceae	Tree/Shrub	The Global Leaf Traits	unpub.
SP0911	A20	Licania dealbata	Licania	Chrysobalanaceae	Tree/Shrub	Online	https://eol.org/pages/635541
SP0912	A02	Licania splendens	Licania	Chrysobalanaceae	Tree/Shrub	Plant growth form dataset for the New World	Engemann, K., Sandel, B., Boyle, B., Enquist, B. J., J¯rgensen, P. M., Kattge, J., McGill, B. J., Morueta-Holme, N., Peet, R. K., Spencer, N. J., Violle, C., Wiser, S. K. and Svenning, J.-C. (2016), A plant growth form dataset for the New World. Ecology, 97: 3243. doi:10.1002/ecy.1569
SP0913	A22	Limeum sulcatum	Limeum	Limeaceae	Forb	Online	https://www.zimbabweflora.co.zw/speciesdata/species.php?species_id=122800
SP0914	A28	Limnodea arkansana	Limnodea	Poaceae	Graminoid	TRY Database	TRY Database
SP0915	A28	Lindheimera texana	Lindheimera	Compositae	Forb	Plant growth form dataset for the New World	Engemann, K., Sandel, B., Boyle, B., Enquist, B. J., J¯rgensen, P. M., Kattge, J., McGill, B. J., Morueta-Holme, N., Peet, R. K., Spencer, N. J., Violle, C., Wiser, S. K. and Svenning, J.-C. (2016), A plant growth form dataset for the New World. Ecology, 97: 3243. doi:10.1002/ecy.1569
SP0916	A28	Linum hudsonioides	Linum	Linaceae	Forb	Plant growth form dataset for the New World	Engemann, K., Sandel, B., Boyle, B., Enquist, B. J., J¯rgensen, P. M., Kattge, J., McGill, B. J., Morueta-Holme, N., Peet, R. K., Spencer, N. J., Violle, C., Wiser, S. K. and Svenning, J.-C. (2016), A plant growth form dataset for the New World. Ecology, 97: 3243. doi:10.1002/ecy.1569
SP0917	A22	Linzia glabra	Linzia	Compositae	Forb	Plant growth form dataset for the New World	Engemann, K., Sandel, B., Boyle, B., Enquist, B. J., J¯rgensen, P. M., Kattge, J., McGill, B. J., Morueta-Holme, N., Peet, R. K., Spencer, N. J., Violle, C., Wiser, S. K. and Svenning, J.-C. (2016), A plant growth form dataset for the New World. Ecology, 97: 3243. doi:10.1002/ecy.1569
SP0918	A02	Lithocarpus leptogyne	Lithocarpus	Fagaceae	Tree/Shrub	Plant growth form dataset for the New World	Engemann, K., Sandel, B., Boyle, B., Enquist, B. J., J¯rgensen, P. M., Kattge, J., McGill, B. J., Morueta-Holme, N., Peet, R. K., Spencer, N. J., Violle, C., Wiser, S. K. and Svenning, J.-C. (2016), A plant growth form dataset for the New World. Ecology, 97: 3243. doi:10.1002/ecy.1569
SP0919	A25	Lithraea molleoides	Lithraea	Anacardiaceae	Tree/Shrub	The Global Leaf Traits	unpub.
SP0920	A02	Litsea sp.	Litsea	Lauraceae	Tree/Shrub	The Global Leaf Traits	unpub.
SP0921	A23	Livistona humilis	Livistona	Arecaceae	Tree/Shrub	The Global Leaf Traits	unpub.
SP0922	A21	Lobelia heterophylla	Lobelia	Campanulaceae	Forb	TRY Categorical Traits Dataset (update 2018)	unpub.
SP0923	A13	Lobelia purpurascens	Lobelia	Campanulaceae	Forb	Categorical Plant Traits Database	unpub.
SP0924	A28	Lolium perenne	Lolium	Poaceae	Graminoid	TRY Database	TRY Database
SP0925	A13	Lomandra laxa	Lomandra	Asparagaceae	Graminoid	Flora of NSW data from PLantNET	Royal Botanic Gardens Sydney. _PLantNET: NSW flora online_. 2014. url: [http://plantnet.rbgsyd.nsw.gov.au/](http://plantnet.rbgsyd.nsw.gov.au/).
SP0926	A13	Lomandra longifolia	Lomandra	Asparagaceae	Forb	Global leaf size dataset	Wright, I. J., N. Dong, V. Maire, I. C. Prentice, M. Westoby, S. DÌaz, R. V. Gallagher, B. F. Jacobs, R. Kooyman, E. A. Law, M. R. Leishman, ‹. Niinemets, P. B. Reich, L. Sack, R. Villar, H. Wang and P. Wilf (2017). Global climatic drivers of leaf size. Science 357(6354): 917-921. DOI:10.1126/science.aal4760
SP0927	A09	Lonchocarpus cultratus	Lonchocarpus	Leguminosae	Tree/Shrub	TRY Categorical Traits Dataset (update 2018)	unpub.
SP0928	A01	Lonchocarpus sericeus	Lonchocarpus	Leguminosae	Tree/Shrub	Plant growth form dataset for the New World	Engemann, K., Sandel, B., Boyle, B., Enquist, B. J., J¯rgensen, P. M., Kattge, J., McGill, B. J., Morueta-Holme, N., Peet, R. K., Spencer, N. J., Violle, C., Wiser, S. K. and Svenning, J.-C. (2016), A plant growth form dataset for the New World. Ecology, 97: 3243. doi:10.1002/ecy.1569
SP0929	A02	Lophopetalum beccarianum	Lophopetalum	Celastraceae	Tree/Shrub	The Global Leaf Traits	unpub.
SP0930	A06	Ludwigia longifolia	Ludwigia	Onagraceae	Forb	Plant growth form dataset for the New World	Engemann, K., Sandel, B., Boyle, B., Enquist, B. J., J¯rgensen, P. M., Kattge, J., McGill, B. J., Morueta-Holme, N., Peet, R. K., Spencer, N. J., Violle, C., Wiser, S. K. and Svenning, J.-C. (2016), A plant growth form dataset for the New World. Ecology, 97: 3243. doi:10.1002/ecy.1569
SP0931	A22	Ludwigia octovalvis	Ludwigia	Onagraceae	Tree/Shrub	CTFS Luquillo Forest Dynamics Plot	Swenson, N.G., P. Anglada-Cordero, and J.A. Barone. 2011. Deterministic tropical tree community turnover: evidence from patterns of functional beta diversity along an elevational gradient. Proceedings of the Royal Society B 278:877-884.
SP0932	A24	Ludwigia repens	Ludwigia	Onagraceae	Forb	Plant growth form dataset for the New World	Engemann, K., Sandel, B., Boyle, B., Enquist, B. J., J¯rgensen, P. M., Kattge, J., McGill, B. J., Morueta-Holme, N., Peet, R. K., Spencer, N. J., Violle, C., Wiser, S. K. and Svenning, J.-C. (2016), A plant growth form dataset for the New World. Ecology, 97: 3243. doi:10.1002/ecy.1569
SP0933	A24	Ludwigia sp.	Ludwigia	Onagraceae	Forb	Author	https://doi.org/10.1016/j.biocon.2012.09.023
SP0934	A24	Ludwigia suffruticosa	Ludwigia	Onagraceae	Forb	Plant growth form dataset for the New World	Engemann, K., Sandel, B., Boyle, B., Enquist, B. J., J¯rgensen, P. M., Kattge, J., McGill, B. J., Morueta-Holme, N., Peet, R. K., Spencer, N. J., Violle, C., Wiser, S. K. and Svenning, J.-C. (2016), A plant growth form dataset for the New World. Ecology, 97: 3243. doi:10.1002/ecy.1569
SP0935	A25	Luehea grandiflora	Luehea	Malvaceae	Tree/Shrub	Plant growth form dataset for the New World	Engemann, K., Sandel, B., Boyle, B., Enquist, B. J., J¯rgensen, P. M., Kattge, J., McGill, B. J., Morueta-Holme, N., Peet, R. K., Spencer, N. J., Violle, C., Wiser, S. K. and Svenning, J.-C. (2016), A plant growth form dataset for the New World. Ecology, 97: 3243. doi:10.1002/ecy.1569
SP0936	A04	Luetzelburgia praecox	Luetzelburgia	Leguminosae	Tree/Shrub	Online	https://eol.org/pages/416178
SP0937	A05	Lupinus montanus	Lupinus	Leguminosae	Forb	Plant growth form dataset for the New World	Engemann, K., Sandel, B., Boyle, B., Enquist, B. J., J¯rgensen, P. M., Kattge, J., McGill, B. J., Morueta-Holme, N., Peet, R. K., Spencer, N. J., Violle, C., Wiser, S. K. and Svenning, J.-C. (2016), A plant growth form dataset for the New World. Ecology, 97: 3243. doi:10.1002/ecy.1569
SP0938	A28	Lupinus texensis	Lupinus	Leguminosae	Forb	Plant growth form dataset for the New World	Engemann, K., Sandel, B., Boyle, B., Enquist, B. J., J¯rgensen, P. M., Kattge, J., McGill, B. J., Morueta-Holme, N., Peet, R. K., Spencer, N. J., Violle, C., Wiser, S. K. and Svenning, J.-C. (2016), A plant growth form dataset for the New World. Ecology, 97: 3243. doi:10.1002/ecy.1569
SP0939	A26	Luziola spruceana	Luziola	Poaceae	Graminoid	TRY Database	TRY Database
SP0940	A10	Lychnophora passerina	Lychnophora	Compositae	Tree/Shrub	Author	LE STRADIC, S., HERNANDEZ, P., FERNANDES, G. W. & BUISSON, E. 2018. Regeneration after fire in campo rupestre: Short- and long-term vegetation dynamics.¬†Flora,¬†238,¬†191-200.
SP0941	A21	Lycianthes lasiophylla	Lycianthes	Solanaceae	Tree/Shrub	Plant growth form dataset for the New World	Engemann, K., Sandel, B., Boyle, B., Enquist, B. J., J¯rgensen, P. M., Kattge, J., McGill, B. J., Morueta-Holme, N., Peet, R. K., Spencer, N. J., Violle, C., Wiser, S. K. and Svenning, J.-C. (2016), A plant growth form dataset for the New World. Ecology, 97: 3243. doi:10.1002/ecy.1569
SP0942	A17	Lycopodiella cernua	Lycopodiella	Lycopodiaceae	Moss	TRY Database	TRY Database
SP0943	A28	Lygodesmia texana	Lygodesmia	Compositae	Forb	Plant growth form dataset for the New World	Engemann, K., Sandel, B., Boyle, B., Enquist, B. J., J¯rgensen, P. M., Kattge, J., McGill, B. J., Morueta-Holme, N., Peet, R. K., Spencer, N. J., Violle, C., Wiser, S. K. and Svenning, J.-C. (2016), A plant growth form dataset for the New World. Ecology, 97: 3243. doi:10.1002/ecy.1569
SP0944	A17	Lygodium reticulatum	Lygodium	Schizaeaceae	Fern	TRY Database	TRY Database
SP0945	A02	Maasia sumatrana	Maasia	Annonaceae	Tree/Shrub	Plant growth form dataset for the New World	Engemann, K., Sandel, B., Boyle, B., Enquist, B. J., J¯rgensen, P. M., Kattge, J., McGill, B. J., Morueta-Holme, N., Peet, R. K., Spencer, N. J., Violle, C., Wiser, S. K. and Svenning, J.-C. (2016), A plant growth form dataset for the New World. Ecology, 97: 3243. doi:10.1002/ecy.1569
SP0946	A02	Macaranga aetheadenia	Macaranga	Euphorbiaceae	Tree/Shrub	The Global Leaf Traits	unpub.
SP0947	A02	Macaranga bancana	Macaranga	Euphorbiaceae	Tree/Shrub	Online	https://uforest.org/plants/species?q=Macaranga_bancana
SP0948	A02	Macaranga conifera	Macaranga	Euphorbiaceae	Tree/Shrub	Plant growth form dataset for the New World	Engemann, K., Sandel, B., Boyle, B., Enquist, B. J., J¯rgensen, P. M., Kattge, J., McGill, B. J., Morueta-Holme, N., Peet, R. K., Spencer, N. J., Violle, C., Wiser, S. K. and Svenning, J.-C. (2016), A plant growth form dataset for the New World. Ecology, 97: 3243. doi:10.1002/ecy.1569
SP0949	A02	Macaranga gigantea	Macaranga	Euphorbiaceae	Tree/Shrub	Plant growth form dataset for the New World	Engemann, K., Sandel, B., Boyle, B., Enquist, B. J., J¯rgensen, P. M., Kattge, J., McGill, B. J., Morueta-Holme, N., Peet, R. K., Spencer, N. J., Violle, C., Wiser, S. K. and Svenning, J.-C. (2016), A plant growth form dataset for the New World. Ecology, 97: 3243. doi:10.1002/ecy.1569
SP0950	A01	Macaranga hurifolia	Macaranga	Euphorbiaceae	Tree/Shrub	http://www.liberianfaunaflora.org/liberian-flora/euphorbiaceae/2632-macaranga-hurifolia	http://www.liberianfaunaflora.org/liberian-flora/euphorbiaceae/2632-macaranga-hurifolia
SP0951	A02	Macaranga hypoleuca	Macaranga	Euphorbiaceae	Tree/Shrub	Plant growth form dataset for the New World	Engemann, K., Sandel, B., Boyle, B., Enquist, B. J., J¯rgensen, P. M., Kattge, J., McGill, B. J., Morueta-Holme, N., Peet, R. K., Spencer, N. J., Violle, C., Wiser, S. K. and Svenning, J.-C. (2016), A plant growth form dataset for the New World. Ecology, 97: 3243. doi:10.1002/ecy.1569
SP0952	A02	Macaranga lowii	Macaranga	Euphorbiaceae	Tree/Shrub	Plant growth form dataset for the New World	Engemann, K., Sandel, B., Boyle, B., Enquist, B. J., J¯rgensen, P. M., Kattge, J., McGill, B. J., Morueta-Holme, N., Peet, R. K., Spencer, N. J., Violle, C., Wiser, S. K. and Svenning, J.-C. (2016), A plant growth form dataset for the New World. Ecology, 97: 3243. doi:10.1002/ecy.1569
SP0953	A02	Macaranga pearsonii	Macaranga	Euphorbiaceae	Tree/Shrub	Online	https://asianplant.net/Euphorbiaceae/Macaranga_pearsonii.htm
SP0954	A02	Macaranga trichocarpa	Macaranga	Euphorbiaceae	Tree/Shrub	Plant growth form dataset for the New World	Engemann, K., Sandel, B., Boyle, B., Enquist, B. J., J¯rgensen, P. M., Kattge, J., McGill, B. J., Morueta-Holme, N., Peet, R. K., Spencer, N. J., Violle, C., Wiser, S. K. and Svenning, J.-C. (2016), A plant growth form dataset for the New World. Ecology, 97: 3243. doi:10.1002/ecy.1569
SP0955	A02	Macaranga triloba	Macaranga	Euphorbiaceae	Tree/Shrub	Plant growth form dataset for the New World	Engemann, K., Sandel, B., Boyle, B., Enquist, B. J., J¯rgensen, P. M., Kattge, J., McGill, B. J., Morueta-Holme, N., Peet, R. K., Spencer, N. J., Violle, C., Wiser, S. K. and Svenning, J.-C. (2016), A plant growth form dataset for the New World. Ecology, 97: 3243. doi:10.1002/ecy.1569
SP0956	A09	Machaerium aculeatum	Machaerium	Leguminosae	Tree/Shrub	Plant growth form dataset for the New World	Engemann, K., Sandel, B., Boyle, B., Enquist, B. J., J¯rgensen, P. M., Kattge, J., McGill, B. J., Morueta-Holme, N., Peet, R. K., Spencer, N. J., Violle, C., Wiser, S. K. and Svenning, J.-C. (2016), A plant growth form dataset for the New World. Ecology, 97: 3243. doi:10.1002/ecy.1569
SP0957	A04	Machaerium acutifolium	Machaerium	Leguminosae	Tree/Shrub	Plant growth form dataset for the New World	Engemann, K., Sandel, B., Boyle, B., Enquist, B. J., J¯rgensen, P. M., Kattge, J., McGill, B. J., Morueta-Holme, N., Peet, R. K., Spencer, N. J., Violle, C., Wiser, S. K. and Svenning, J.-C. (2016), A plant growth form dataset for the New World. Ecology, 97: 3243. doi:10.1002/ecy.1569
SP0958	A09	Machaerium nyctitans	Machaerium	Leguminosae	Tree/Shrub	Plant growth form dataset for the New World	Engemann, K., Sandel, B., Boyle, B., Enquist, B. J., J¯rgensen, P. M., Kattge, J., McGill, B. J., Morueta-Holme, N., Peet, R. K., Spencer, N. J., Violle, C., Wiser, S. K. and Svenning, J.-C. (2016), A plant growth form dataset for the New World. Ecology, 97: 3243. doi:10.1002/ecy.1569
SP0959	A25	Machaerium opacum	Machaerium	Leguminosae	Tree/Shrub	Plant growth form dataset for the New World	Engemann, K., Sandel, B., Boyle, B., Enquist, B. J., J¯rgensen, P. M., Kattge, J., McGill, B. J., Morueta-Holme, N., Peet, R. K., Spencer, N. J., Violle, C., Wiser, S. K. and Svenning, J.-C. (2016), A plant growth form dataset for the New World. Ecology, 97: 3243. doi:10.1002/ecy.1569
SP0960	A09	Machaerium stipitatum	Machaerium	Leguminosae	Tree/Shrub	Plant growth form dataset for the New World	Engemann, K., Sandel, B., Boyle, B., Enquist, B. J., J¯rgensen, P. M., Kattge, J., McGill, B. J., Morueta-Holme, N., Peet, R. K., Spencer, N. J., Violle, C., Wiser, S. K. and Svenning, J.-C. (2016), A plant growth form dataset for the New World. Ecology, 97: 3243. doi:10.1002/ecy.1569
SP0961	A09	Maclura tinctoria	Maclura	Moraceae	Tree/Shrub	Plant growth form dataset for the New World	Engemann, K., Sandel, B., Boyle, B., Enquist, B. J., J¯rgensen, P. M., Kattge, J., McGill, B. J., Morueta-Holme, N., Peet, R. K., Spencer, N. J., Violle, C., Wiser, S. K. and Svenning, J.-C. (2016), A plant growth form dataset for the New World. Ecology, 97: 3243. doi:10.1002/ecy.1569
SP0962	A02	Madhuca kingiana	Madhuca	Sapotaceae	Tree/Shrub	TRY Categorical Traits Dataset (update 2018)	unpub.
SP0963	A07	Madhuca longifolia	Madhuca	Sapotaceae	Tree/Shrub	Plant growth form dataset for the New World	Engemann, K., Sandel, B., Boyle, B., Enquist, B. J., J¯rgensen, P. M., Kattge, J., McGill, B. J., Morueta-Holme, N., Peet, R. K., Spencer, N. J., Violle, C., Wiser, S. K. and Svenning, J.-C. (2016), A plant growth form dataset for the New World. Ecology, 97: 3243. doi:10.1002/ecy.1569
SP0964	A02	Madhuca pallida	Madhuca	Sapotaceae	Tree/Shrub	Plant growth form dataset for the New World	Engemann, K., Sandel, B., Boyle, B., Enquist, B. J., J¯rgensen, P. M., Kattge, J., McGill, B. J., Morueta-Holme, N., Peet, R. K., Spencer, N. J., Violle, C., Wiser, S. K. and Svenning, J.-C. (2016), A plant growth form dataset for the New World. Ecology, 97: 3243. doi:10.1002/ecy.1569
SP0965	A02	Madhuca sericea	Madhuca	Sapotaceae	Tree/Shrub	TRY Categorical Traits Dataset (update 2018)	unpub.
SP0966	A02	Magnolia lasia	Magnolia	Magnoliaceae	Tree/Shrub	Online	https://asianplant.net/Magnoliaceae/Magnolia_lasia.htm
SP0967	A02	Magnolia tsiampacca	Magnolia	Magnoliaceae	Tree/Shrub	Plant growth form dataset for the New World	Engemann, K., Sandel, B., Boyle, B., Enquist, B. J., J¯rgensen, P. M., Kattge, J., McGill, B. J., Morueta-Holme, N., Peet, R. K., Spencer, N. J., Violle, C., Wiser, S. K. and Svenning, J.-C. (2016), A plant growth form dataset for the New World. Ecology, 97: 3243. doi:10.1002/ecy.1569
SP0968	A04	Magonia pubescens	Magonia	Sapindaceae	Tree/Shrub	Plant growth form dataset for the New World	Engemann, K., Sandel, B., Boyle, B., Enquist, B. J., J¯rgensen, P. M., Kattge, J., McGill, B. J., Morueta-Holme, N., Peet, R. K., Spencer, N. J., Violle, C., Wiser, S. K. and Svenning, J.-C. (2016), A plant growth form dataset for the New World. Ecology, 97: 3243. doi:10.1002/ecy.1569
SP0969	A28	Mahonia trifoliolata	Mahonia	Berberidaceae	Tree/Shrub	Plant growth form dataset for the New World	Engemann, K., Sandel, B., Boyle, B., Enquist, B. J., J¯rgensen, P. M., Kattge, J., McGill, B. J., Morueta-Holme, N., Peet, R. K., Spencer, N. J., Violle, C., Wiser, S. K. and Svenning, J.-C. (2016), A plant growth form dataset for the New World. Ecology, 97: 3243. doi:10.1002/ecy.1569
SP0970	A21	Maireana tomentosa	Maireana	Amaranthaceae	Tree/Shrub	TRY Categorical Traits Dataset (update 2018)	unpub.
SP0971	A05	Malaxis ehrenbergii	Malaxis	Orchidaceae	Forb	Plant growth form dataset for the New World	Engemann, K., Sandel, B., Boyle, B., Enquist, B. J., J¯rgensen, P. M., Kattge, J., McGill, B. J., Morueta-Holme, N., Peet, R. K., Spencer, N. J., Violle, C., Wiser, S. K. and Svenning, J.-C. (2016), A plant growth form dataset for the New World. Ecology, 97: 3243. doi:10.1002/ecy.1569
SP0972	A02	Mallotus macrostachyus	Mallotus	Euphorbiaceae	Tree/Shrub	TRY Categorical Traits Dataset (update 2018)	unpub.
SP0973	A01	Mallotus mildbraedii	Mallotus	Euphorbiaceae	Tree/Shrub	Author	ADEMOH, F. O., MUOGHALU, J. I. & ONWUMERE, B. 2017. Temporal pattern of tree community dynamics in a secondary forest in southwestern Nigeria, 29 years after a ground fire.¬†Global Ecology and Conservation,¬†9,¬†148-170.
SP0974	A02	Mallotus mollissimus	Mallotus	Euphorbiaceae	Tree/Shrub	The Global Leaf Traits	unpub.
SP0975	A01	Mallotus oppositifolius	Mallotus	Euphorbiaceae	Tree/Shrub	TRY Categorical Traits Dataset (update 2018)	unpub.
SP0976	A02	Mallotus paniculatus	Mallotus	Euphorbiaceae	Tree/Shrub	Plant growth form dataset for the New World	Engemann, K., Sandel, B., Boyle, B., Enquist, B. J., J¯rgensen, P. M., Kattge, J., McGill, B. J., Morueta-Holme, N., Peet, R. K., Spencer, N. J., Violle, C., Wiser, S. K. and Svenning, J.-C. (2016), A plant growth form dataset for the New World. Ecology, 97: 3243. doi:10.1002/ecy.1569
SP0977	A07	Mallotus philippensis	Mallotus	Euphorbiaceae	Tree/Shrub	Plant growth form dataset for the New World	Engemann, K., Sandel, B., Boyle, B., Enquist, B. J., J¯rgensen, P. M., Kattge, J., McGill, B. J., Morueta-Holme, N., Peet, R. K., Spencer, N. J., Violle, C., Wiser, S. K. and Svenning, J.-C. (2016), A plant growth form dataset for the New World. Ecology, 97: 3243. doi:10.1002/ecy.1569
SP0978	A01	Mallotus subulatus	Mallotus	Euphorbiaceae	Tree/Shrub	Online	http://tropical.theferns.info/viewtropical.php?id=Mallotus+subulatus
SP0979	A11	Malvastrum americanum	Malvastrum	Malvaceae	Forb	Global leaf size dataset	Wright, I. J., N. Dong, V. Maire, I. C. Prentice, M. Westoby, S. DÌaz, R. V. Gallagher, B. F. Jacobs, R. Kooyman, E. A. Law, M. R. Leishman, ‹. Niinemets, P. B. Reich, L. Sack, R. Villar, H. Wang and P. Wilf (2017). Global climatic drivers of leaf size. Science 357(6354): 917-921. DOI:10.1126/science.aal4760
SP0980	A02	Mammea acuminata	Mammea	Calophyllaceae	Tree/Shrub	http://www.plantsoftheworldonline.org/taxon/urn:lsid:ipni.org:names:30014196-2	http://www.plantsoftheworldonline.org/taxon/urn:lsid:ipni.org:names:30014196-2
SP0981	A01	Manihot carthaginensis	Manihot	Euphorbiaceae	Tree/Shrub	Plant growth form dataset for the New World	Engemann, K., Sandel, B., Boyle, B., Enquist, B. J., J¯rgensen, P. M., Kattge, J., McGill, B. J., Morueta-Holme, N., Peet, R. K., Spencer, N. J., Violle, C., Wiser, S. K. and Svenning, J.-C. (2016), A plant growth form dataset for the New World. Ecology, 97: 3243. doi:10.1002/ecy.1569
SP0982	A07	Manilkara hexandra	Manilkara	Sapotaceae	Tree/Shrub	Plant growth form dataset for the New World	Engemann, K., Sandel, B., Boyle, B., Enquist, B. J., J¯rgensen, P. M., Kattge, J., McGill, B. J., Morueta-Holme, N., Peet, R. K., Spencer, N. J., Violle, C., Wiser, S. K. and Svenning, J.-C. (2016), A plant growth form dataset for the New World. Ecology, 97: 3243. doi:10.1002/ecy.1569
SP0983	A20	Maprounea guianensis	Maprounea	Euphorbiaceae	Tree/Shrub	Plant growth form dataset for the New World	Engemann, K., Sandel, B., Boyle, B., Enquist, B. J., J¯rgensen, P. M., Kattge, J., McGill, B. J., Morueta-Holme, N., Peet, R. K., Spencer, N. J., Violle, C., Wiser, S. K. and Svenning, J.-C. (2016), A plant growth form dataset for the New World. Ecology, 97: 3243. doi:10.1002/ecy.1569
SP0984	A10	Marcetia taxifolia	Marcetia	Melastomataceae	Tree/Shrub	Plant growth form dataset for the New World	Engemann, K., Sandel, B., Boyle, B., Enquist, B. J., J¯rgensen, P. M., Kattge, J., McGill, B. J., Morueta-Holme, N., Peet, R. K., Spencer, N. J., Violle, C., Wiser, S. K. and Svenning, J.-C. (2016), A plant growth form dataset for the New World. Ecology, 97: 3243. doi:10.1002/ecy.1569
SP0985	A28	Marrubium vulgare	Marrubium	Lamiaceae	Tree/Shrub	Plant growth form dataset for the New World	Engemann, K., Sandel, B., Boyle, B., Enquist, B. J., J¯rgensen, P. M., Kattge, J., McGill, B. J., Morueta-Holme, N., Peet, R. K., Spencer, N. J., Violle, C., Wiser, S. K. and Svenning, J.-C. (2016), A plant growth form dataset for the New World. Ecology, 97: 3243. doi:10.1002/ecy.1569
SP0986	A21	Marsdenia australis	Marsdenia	Apocynaceae	Climber	The Global Leaf Traits	unpub.
SP0987	A21	Marsdenia graniticola	Marsdenia	Apocynaceae	Tree/Shrub	Scraped from Florabase website https://florabase.dpaw.wa.gov.au/	Western Australian Herbarium. _FloraBase: The Western Australian flora_. 1998. url: [http://florabase.dpaw.wa.gov.au](http://florabase.dpaw.wa.gov.au).
SP0988	A09	Matayba elaeagnoides	Matayba	Sapindaceae	Tree/Shrub	Plant growth form dataset for the New World	Engemann, K., Sandel, B., Boyle, B., Enquist, B. J., J¯rgensen, P. M., Kattge, J., McGill, B. J., Morueta-Holme, N., Peet, R. K., Spencer, N. J., Violle, C., Wiser, S. K. and Svenning, J.-C. (2016), A plant growth form dataset for the New World. Ecology, 97: 3243. doi:10.1002/ecy.1569
SP0989	A04	Matayba guianensis	Matayba	Sapindaceae	Tree/Shrub	The Global Leaf Traits	unpub.
SP0990	A28	Matelea biflora	Matelea	Apocynaceae	Forb	Plant growth form dataset for the New World	Engemann, K., Sandel, B., Boyle, B., Enquist, B. J., J¯rgensen, P. M., Kattge, J., McGill, B. J., Morueta-Holme, N., Peet, R. K., Spencer, N. J., Violle, C., Wiser, S. K. and Svenning, J.-C. (2016), A plant growth form dataset for the New World. Ecology, 97: 3243. doi:10.1002/ecy.1569
SP0991	A28	Matelea reticulata	Matelea	Apocynaceae	Climber	Plant growth form dataset for the New World	Engemann, K., Sandel, B., Boyle, B., Enquist, B. J., J¯rgensen, P. M., Kattge, J., McGill, B. J., Morueta-Holme, N., Peet, R. K., Spencer, N. J., Violle, C., Wiser, S. K. and Svenning, J.-C. (2016), A plant growth form dataset for the New World. Ecology, 97: 3243. doi:10.1002/ecy.1569
SP0992	A09	Maytenus ilicifolia	Maytenus	Celastraceae	Tree/Shrub	The Global Leaf Traits	unpub.
SP0993	A25	Maytenus pittieriana	Maytenus	Celastraceae	Tree/Shrub	Plant growth form dataset for the New World	Engemann, K., Sandel, B., Boyle, B., Enquist, B. J., J¯rgensen, P. M., Kattge, J., McGill, B. J., Morueta-Holme, N., Peet, R. K., Spencer, N. J., Violle, C., Wiser, S. K. and Svenning, J.-C. (2016), A plant growth form dataset for the New World. Ecology, 97: 3243. doi:10.1002/ecy.1569
SP0994	A28	Medicago minima	Medicago	Leguminosae	Forb	Plant growth form dataset for the New World	Engemann, K., Sandel, B., Boyle, B., Enquist, B. J., J¯rgensen, P. M., Kattge, J., McGill, B. J., Morueta-Holme, N., Peet, R. K., Spencer, N. J., Violle, C., Wiser, S. K. and Svenning, J.-C. (2016), A plant growth form dataset for the New World. Ecology, 97: 3243. doi:10.1002/ecy.1569
SP0995	A02	Meiogyne sp.	Meiogyne	Annonaceae	Tree/Shrub	TRY Categorical Traits Dataset (update 2018)	unpub.
SP0996	A12	Melaleuca borealis	Melaleuca	Myrtaceae	Tree/Shrub	TRY Categorical Traits Dataset (update 2018)	unpub.
SP0997	A12	Melaleuca uxorum	Melaleuca	Myrtaceae	Tree/Shrub	Online	https://eol.org/pages/5449751/articles
SP0998	A02	Melanochyla castaneifolia	Melanochyla	Anacardiaceae	Tree/Shrub	Online	https://www.asianplant.net/Anacardiaceae/Melanochyla_castaneifolia.htm
SP0999	A02	Melanochyla fulvinervia	Melanochyla	Anacardiaceae	Tree/Shrub	TRY Categorical Traits Dataset (update 2018)	unpub.
SP1000	A02	Melastoma malabathricum	Melastoma	Melastomataceae	Tree/Shrub	Plant growth form dataset for the New World	Engemann, K., Sandel, B., Boyle, B., Enquist, B. J., J¯rgensen, P. M., Kattge, J., McGill, B. J., Morueta-Holme, N., Peet, R. K., Spencer, N. J., Violle, C., Wiser, S. K. and Svenning, J.-C. (2016), A plant growth form dataset for the New World. Ecology, 97: 3243. doi:10.1002/ecy.1569
SP1001	A22	Melhania forbesii	Melhania	Malvaceae	Tree/Shrub	Online	http://tropical.theferns.info/viewtropical.php?id=Melhania+forbesii
SP1002	A11	Melhania oblongifolia	Melhania	Malvaceae	Tree/Shrub	traits of NT flora from John Brocks book Flora of Northern Australia	J. Brock and A. Dunlop. _Native plants of northern Australia_. Frenchs Forest, N.S.W.: Reed New Holland, 1993. ISBN: 9781877069246.
SP1003	A28	Melia azedarach	Melia	Meliaceae	Tree/Shrub	Plant growth form dataset for the New World	Engemann, K., Sandel, B., Boyle, B., Enquist, B. J., J¯rgensen, P. M., Kattge, J., McGill, B. J., Morueta-Holme, N., Peet, R. K., Spencer, N. J., Violle, C., Wiser, S. K. and Svenning, J.-C. (2016), A plant growth form dataset for the New World. Ecology, 97: 3243. doi:10.1002/ecy.1569
SP1004	A12	Melichrus urceolatus	Melichrus	Ericaceae	Tree/Shrub	TRY Categorical Traits Dataset (update 2018)	unpub.
SP1005	A02	Melicope glabra	Melicope	Rutaceae	Tree/Shrub	TRY Categorical Traits Dataset (update 2018)	unpub.
SP1006	A17	Melinis repens	Melinis	Poaceae	Graminoid	TRY Database	TRY Database
SP1007	A02	Meliosma sumatrana	Meliosma	Sabiaceae	Tree/Shrub	The Global Leaf Traits	unpub.
SP1008	A06	Melochia graminifolia	Melochia	Malvaceae	Tree/Shrub	Plant growth form dataset for the New World	Engemann, K., Sandel, B., Boyle, B., Enquist, B. J., J¯rgensen, P. M., Kattge, J., McGill, B. J., Morueta-Holme, N., Peet, R. K., Spencer, N. J., Violle, C., Wiser, S. K. and Svenning, J.-C. (2016), A plant growth form dataset for the New World. Ecology, 97: 3243. doi:10.1002/ecy.1569
SP1009	A19	Melochia pyramidata	Melochia	Malvaceae	Tree/Shrub	The Global Leaf Traits	unpub.
SP1010	A18	Melothria hirsuta	Melothria	Cucurbitaceae	Climber	http://www.plantsoftheworldonline.org/taxon/urn:lsid:ipni.org:names:30043481-2	http://www.plantsoftheworldonline.org/taxon/urn:lsid:ipni.org:names:30043481-2
SP1011	A02	Memecylon sp.	Memecylon	Melastomataceae	Tree/Shrub	Online	https://doi.org/10.1111/j.1756-1051.1981.tb01036.x
SP1012	A08	Merremia gemella	Merremia	Convolvulaceae	Climber	Plant growth form dataset for the New World	Engemann, K., Sandel, B., Boyle, B., Enquist, B. J., J¯rgensen, P. M., Kattge, J., McGill, B. J., Morueta-Holme, N., Peet, R. K., Spencer, N. J., Violle, C., Wiser, S. K. and Svenning, J.-C. (2016), A plant growth form dataset for the New World. Ecology, 97: 3243. doi:10.1002/ecy.1569
SP1013	A17	Merremia peltata	Merremia	Convolvulaceae	Tree/Shrub	The Global Leaf Traits	unpub.
SP1014	A08	Merremia quinata	Merremia	Convolvulaceae	Climber	TRY Categorical Traits Dataset (update 2018)	unpub.
SP1015	A03	Merremia umbellata	Merremia	Convolvulaceae	Climber	Plant growth form dataset for the New World	Engemann, K., Sandel, B., Boyle, B., Enquist, B. J., J¯rgensen, P. M., Kattge, J., McGill, B. J., Morueta-Holme, N., Peet, R. K., Spencer, N. J., Violle, C., Wiser, S. K. and Svenning, J.-C. (2016), A plant growth form dataset for the New World. Ecology, 97: 3243. doi:10.1002/ecy.1569
SP1016	A10	Mesosetum exaratum	Mesosetum	Poaceae	Graminoid	TRY Database	TRY Database
SP1017	A10	Mesosetum loliiforme	Mesosetum	Poaceae	Graminoid	TRY Database	TRY Database
SP1018	A04	Mezilaurus crassiramea	Mezilaurus	Lauraceae	Tree/Shrub	Plant growth form dataset for the New World	Engemann, K., Sandel, B., Boyle, B., Enquist, B. J., J¯rgensen, P. M., Kattge, J., McGill, B. J., Morueta-Holme, N., Peet, R. K., Spencer, N. J., Violle, C., Wiser, S. K. and Svenning, J.-C. (2016), A plant growth form dataset for the New World. Ecology, 97: 3243. doi:10.1002/ecy.1569
SP1019	A02	Mezzettia parviflora	Mezzettia	Annonaceae	Tree/Shrub	TRY Categorical Traits Dataset (update 2018)	unpub.
SP1020	A20	Miconia albicans	Miconia	Melastomataceae	Tree/Shrub	Plant growth form dataset for the New World	Engemann, K., Sandel, B., Boyle, B., Enquist, B. J., J¯rgensen, P. M., Kattge, J., McGill, B. J., Morueta-Holme, N., Peet, R. K., Spencer, N. J., Violle, C., Wiser, S. K. and Svenning, J.-C. (2016), A plant growth form dataset for the New World. Ecology, 97: 3243. doi:10.1002/ecy.1569
SP1021	A27	Miconia budlejoides	Miconia	Melastomataceae	Tree/Shrub	Online	https://doi.org/10.11646/phytotaxa.271.1.1
SP1022	A20	Miconia ciliata	Miconia	Melastomataceae	Tree/Shrub	Plant growth form dataset for the New World	Engemann, K., Sandel, B., Boyle, B., Enquist, B. J., J¯rgensen, P. M., Kattge, J., McGill, B. J., Morueta-Holme, N., Peet, R. K., Spencer, N. J., Violle, C., Wiser, S. K. and Svenning, J.-C. (2016), A plant growth form dataset for the New World. Ecology, 97: 3243. doi:10.1002/ecy.1569
SP1023	A20	Miconia fallax	Miconia	Melastomataceae	Tree/Shrub	The Global Leaf Traits	unpub.
SP1024	A20	Miconia sp.	Miconia	Melastomataceae	Tree/Shrub	TRY Categorical Traits Dataset (update 2018)	unpub.
SP1025	A09	Micrandra elata	Micrandra	Euphorbiaceae	Tree/Shrub	Plant growth form dataset for the New World	Engemann, K., Sandel, B., Boyle, B., Enquist, B. J., J¯rgensen, P. M., Kattge, J., McGill, B. J., Morueta-Holme, N., Peet, R. K., Spencer, N. J., Violle, C., Wiser, S. K. and Svenning, J.-C. (2016), A plant growth form dataset for the New World. Ecology, 97: 3243. doi:10.1002/ecy.1569
SP1026	A02	Microcos sp.	Microcos	Malvaceae	Tree/Shrub	The Global Leaf Traits	unpub.
SP1027	A01	Microdesmis puberula	Microdesmis	Pandaceae	Tree/Shrub	Plant growth form dataset for the New World	Engemann, K., Sandel, B., Boyle, B., Enquist, B. J., J¯rgensen, P. M., Kattge, J., McGill, B. J., Morueta-Holme, N., Peet, R. K., Spencer, N. J., Violle, C., Wiser, S. K. and Svenning, J.-C. (2016), A plant growth form dataset for the New World. Ecology, 97: 3243. doi:10.1002/ecy.1569
SP1028	A10	Microlicia juniperina	Microlicia	Melastomataceae	Tree/Shrub	Online	https://eol.org/pages/39961706
SP1029	A10	Microstachys ditassoides	Microstachys	Euphorbiaceae	Tree/Shrub	Online	https://eol.org/pages/1154250
SP1030	A17	Mikania micrantha	Mikania	Compositae	Climber	Plant growth form dataset for the New World	Engemann, K., Sandel, B., Boyle, B., Enquist, B. J., J¯rgensen, P. M., Kattge, J., McGill, B. J., Morueta-Holme, N., Peet, R. K., Spencer, N. J., Violle, C., Wiser, S. K. and Svenning, J.-C. (2016), A plant growth form dataset for the New World. Ecology, 97: 3243. doi:10.1002/ecy.1569
SP1031	A24	Mikania scandens	Mikania	Compositae	Climber	Plant growth form dataset for the New World	Engemann, K., Sandel, B., Boyle, B., Enquist, B. J., J¯rgensen, P. M., Kattge, J., McGill, B. J., Morueta-Holme, N., Peet, R. K., Spencer, N. J., Violle, C., Wiser, S. K. and Svenning, J.-C. (2016), A plant growth form dataset for the New World. Ecology, 97: 3243. doi:10.1002/ecy.1569
SP1032	A01	Milicia excelsa	Milicia	Moraceae	Tree/Shrub	Plant growth form dataset for the New World	Engemann, K., Sandel, B., Boyle, B., Enquist, B. J., J¯rgensen, P. M., Kattge, J., McGill, B. J., Morueta-Holme, N., Peet, R. K., Spencer, N. J., Violle, C., Wiser, S. K. and Svenning, J.-C. (2016), A plant growth form dataset for the New World. Ecology, 97: 3243. doi:10.1002/ecy.1569
SP1033	A01	Millettia sp.	Millettia	Fabaceae	Tree/Shrub	Author	ADEMOH, F. O., MUOGHALU, J. I. & ONWUMERE, B. 2017. Temporal pattern of tree community dynamics in a secondary forest in southwestern Nigeria, 29 years after a ground fire.¬†Global Ecology and Conservation,¬†9,¬†148-170.
SP1034	A01	Millettia thonningii	Millettia	Leguminosae	Tree/Shrub	TRY Categorical Traits Dataset (update 2018)	unpub.
SP1035	A28	Mimosa nuttallii	Mimosa	Leguminosae	Forb	Plant growth form dataset for the New World	Engemann, K., Sandel, B., Boyle, B., Enquist, B. J., J¯rgensen, P. M., Kattge, J., McGill, B. J., Morueta-Holme, N., Peet, R. K., Spencer, N. J., Violle, C., Wiser, S. K. and Svenning, J.-C. (2016), A plant growth form dataset for the New World. Ecology, 97: 3243. doi:10.1002/ecy.1569
SP1036	A04	Mimosa obovata	Mimosa	Leguminosae	Climber	TRY Categorical Traits Dataset (update 2018)	unpub.
SP1037	A26	Mimosa pigra	Mimosa	Leguminosae	Tree/Shrub	Plant growth form dataset for the New World	Engemann, K., Sandel, B., Boyle, B., Enquist, B. J., J¯rgensen, P. M., Kattge, J., McGill, B. J., Morueta-Holme, N., Peet, R. K., Spencer, N. J., Violle, C., Wiser, S. K. and Svenning, J.-C. (2016), A plant growth form dataset for the New World. Ecology, 97: 3243. doi:10.1002/ecy.1569
SP1038	A20	Mimosa pseudoradula	Mimosa	Leguminosae	Tree/Shrub	Plant growth form dataset for the New World	Engemann, K., Sandel, B., Boyle, B., Enquist, B. J., J¯rgensen, P. M., Kattge, J., McGill, B. J., Morueta-Holme, N., Peet, R. K., Spencer, N. J., Violle, C., Wiser, S. K. and Svenning, J.-C. (2016), A plant growth form dataset for the New World. Ecology, 97: 3243. doi:10.1002/ecy.1569
SP1039	A26	Mimosa pudica	Mimosa	Leguminosae	Tree/Shrub	Online	https://wgbis.ces.iisc.ac.in/biodiversity/sahyadri_enews/newsletter/issue47/bibliography/Plant%20diversity%20in%20managed%20sal%20(Shorea%20robusta.PDF
SP1040	A27	Mimosa scabrella	Mimosa	Leguminosae	Tree/Shrub	TRY Categorical Traits Dataset (update 2018)	unpub.
SP1041	A10	Minaria ditassoides	Minaria	Apocynaceae	Tree/Shrub	Plant growth form dataset for the New World	Engemann, K., Sandel, B., Boyle, B., Enquist, B. J., J¯rgensen, P. M., Kattge, J., McGill, B. J., Morueta-Holme, N., Peet, R. K., Spencer, N. J., Violle, C., Wiser, S. K. and Svenning, J.-C. (2016), A plant growth form dataset for the New World. Ecology, 97: 3243. doi:10.1002/ecy.1569
SP1042	A28	Mirabilis albida	Mirabilis	Nyctaginaceae	Forb	Plant growth form dataset for the New World	Engemann, K., Sandel, B., Boyle, B., Enquist, B. J., J¯rgensen, P. M., Kattge, J., McGill, B. J., Morueta-Holme, N., Peet, R. K., Spencer, N. J., Violle, C., Wiser, S. K. and Svenning, J.-C. (2016), A plant growth form dataset for the New World. Ecology, 97: 3243. doi:10.1002/ecy.1569
SP1043	A17	Miscanthus floridulus	Miscanthus	Poaceae	Graminoid	TRY Database	TRY Database
SP1044	A07	Mitragyna parvifolia	Mitragyna	Rubiaceae	Tree/Shrub	Plant growth form dataset for the New World	Engemann, K., Sandel, B., Boyle, B., Enquist, B. J., J¯rgensen, P. M., Kattge, J., McGill, B. J., Morueta-Holme, N., Peet, R. K., Spencer, N. J., Violle, C., Wiser, S. K. and Svenning, J.-C. (2016), A plant growth form dataset for the New World. Ecology, 97: 3243. doi:10.1002/ecy.1569
SP1045	A19	Mitrasacme glaucescens	Mitrasacme	Loganiaceae	Forb	Online	http://eflora.nt.gov.au/factsheet?genus=Mitrasacme&species=glaucescens
SP1046	A12	Mitrasacme pygmaea	Mitrasacme	Loganiaceae	Forb	Online	https://www.flowersofindia.net/catalog/slides/Pygmy%20Bishop%27s%20Hat.html
SP1047	A02	Mitrella sp.	Mitrella	Annonaceae	Tree/Shrub	TRY Categorical Traits Dataset (update 2018)	unpub.
SP1048	A28	Modiola caroliniana	Modiola	Malvaceae	Forb	Plant growth form dataset for the New World	Engemann, K., Sandel, B., Boyle, B., Enquist, B. J., J¯rgensen, P. M., Kattge, J., McGill, B. J., Morueta-Holme, N., Peet, R. K., Spencer, N. J., Violle, C., Wiser, S. K. and Svenning, J.-C. (2016), A plant growth form dataset for the New World. Ecology, 97: 3243. doi:10.1002/ecy.1569
SP1049	A09	Mollinedia widgrenii	Mollinedia	Monimiaceae	Tree/Shrub	Plant growth form dataset for the New World	Engemann, K., Sandel, B., Boyle, B., Enquist, B. J., J¯rgensen, P. M., Kattge, J., McGill, B. J., Morueta-Holme, N., Peet, R. K., Spencer, N. J., Violle, C., Wiser, S. K. and Svenning, J.-C. (2016), A plant growth form dataset for the New World. Ecology, 97: 3243. doi:10.1002/ecy.1569
SP1050	A22	Momordica balsamina	Momordica	Cucurbitaceae	Climber	Trait Data for African Plants - a Photo Guide	Dressler S, M Schmidt, G Zizka (2014) Introducing African PlantsóA Photo GuideóAn Interactive Photo Data-Base and Rapid Identification Tool for Continental Africa. Taxon 63(5) 1159-1161 DOI: http://dx.doi.org/10.12705/635.26
SP1051	A28	Monarda citriodora	Monarda	Lamiaceae	Forb	Plant growth form dataset for the New World	Engemann, K., Sandel, B., Boyle, B., Enquist, B. J., J¯rgensen, P. M., Kattge, J., McGill, B. J., Morueta-Holme, N., Peet, R. K., Spencer, N. J., Violle, C., Wiser, S. K. and Svenning, J.-C. (2016), A plant growth form dataset for the New World. Ecology, 97: 3243. doi:10.1002/ecy.1569
SP1052	A02	Monocarpia kalimantanensis	Monocarpia	Annonaceae	Tree/Shrub	https://asianplant.net/Annonaceae/Monocarpia_kalimantanensis.htm	https://asianplant.net/Annonaceae/Monocarpia_kalimantanensis.htm
SP1053	A01	Monodora tenuifolia	Monodora	Annonaceae	Tree/Shrub	TRY Categorical Traits Dataset (update 2018)	unpub.
SP1054	A01	Morinda lucida	Morinda	Rubiaceae	Tree/Shrub	TRY Categorical Traits Dataset (update 2018)	unpub.
SP1055	A01	Morinda morindoides	Morinda	Rubiaceae	Tree/Shrub	TRY Categorical Traits Dataset (update 2018)	unpub.
SP1056	A01	Morus mesozygia	Morus	Moraceae	Tree/Shrub	Plant growth form dataset for the New World	Engemann, K., Sandel, B., Boyle, B., Enquist, B. J., J¯rgensen, P. M., Kattge, J., McGill, B. J., Morueta-Holme, N., Peet, R. K., Spencer, N. J., Violle, C., Wiser, S. K. and Svenning, J.-C. (2016), A plant growth form dataset for the New World. Ecology, 97: 3243. doi:10.1002/ecy.1569
SP1057	A02	Moultonianthus leembruggianus	Moultonianthus	Euphorbiaceae	Tree/Shrub	Plant growth form dataset for the New World	Engemann, K., Sandel, B., Boyle, B., Enquist, B. J., J¯rgensen, P. M., Kattge, J., McGill, B. J., Morueta-Holme, N., Peet, R. K., Spencer, N. J., Violle, C., Wiser, S. K. and Svenning, J.-C. (2016), A plant growth form dataset for the New World. Ecology, 97: 3243. doi:10.1002/ecy.1569
SP1058	A04	Mouriri elliptica	Mouriri	Melastomataceae	Tree/Shrub	Online	https://eol.org/pages/5435058
SP1059	A24	Muhlenbergia capillaris	Muhlenbergia	Poaceae	Graminoid	TRY Database	TRY Database
SP1060	A05	Muhlenbergia quadridentata	Muhlenbergia	Poaceae	Graminoid	TRY Database	TRY Database
SP1061	A14	Murraya paniculata	Murraya	Rutaceae	Tree/Shrub	The Global Leaf Traits	unpub.
SP1062	A17	Musa paradisiaca	Musa	Musaceae	Tree/Shrub	Online	http://www.ethnopharmacologia.org/prelude2016/pdf/biblio-ha-33b-asase.pdf
SP1063	A25	Myracrodruon urundeuva	Myracrodruon	Anacardiaceae	Tree/Shrub	Plant growth form dataset for the New World	Engemann, K., Sandel, B., Boyle, B., Enquist, B. J., J¯rgensen, P. M., Kattge, J., McGill, B. J., Morueta-Holme, N., Peet, R. K., Spencer, N. J., Violle, C., Wiser, S. K. and Svenning, J.-C. (2016), A plant growth form dataset for the New World. Ecology, 97: 3243. doi:10.1002/ecy.1569
SP1064	A27	Myrceugenia bracteosa	Myrceugenia	Myrtaceae	Tree/Shrub	Online	http://www.worldfloraonline.org/taxon/wfo-0000247069
SP1065	A27	Myrceugenia ovata	Myrceugenia	Myrtaceae	Tree/Shrub	The Global Leaf Traits	unpub.
SP1066	A25	Myrcia amazonica	Myrcia	Myrtaceae	Tree/Shrub	Plant growth form dataset for the New World	Engemann, K., Sandel, B., Boyle, B., Enquist, B. J., J¯rgensen, P. M., Kattge, J., McGill, B. J., Morueta-Holme, N., Peet, R. K., Spencer, N. J., Violle, C., Wiser, S. K. and Svenning, J.-C. (2016), A plant growth form dataset for the New World. Ecology, 97: 3243. doi:10.1002/ecy.1569
SP1067	A20	Myrcia bracteata	Myrcia	Myrtaceae	Tree/Shrub	Online	https://eol.org/pages/5451308
SP1068	A25	Myrcia guianensis	Myrcia	Myrtaceae	Tree/Shrub	Plant growth form dataset for the New World	Engemann, K., Sandel, B., Boyle, B., Enquist, B. J., J¯rgensen, P. M., Kattge, J., McGill, B. J., Morueta-Holme, N., Peet, R. K., Spencer, N. J., Violle, C., Wiser, S. K. and Svenning, J.-C. (2016), A plant growth form dataset for the New World. Ecology, 97: 3243. doi:10.1002/ecy.1569
SP1069	A25	Myrcia heringii	Myrcia	Myrtaceae	Tree/Shrub	https://powo.science.kew.org/taxon/urn:lsid:ipni.org:names:165759-2	https://powo.science.kew.org/taxon/urn:lsid:ipni.org:names:165759-2
SP1070	A04	Myrcia lanuginosa	Myrcia	Myrtaceae	Tree/Shrub	Online	https://eol.org/pages/5458501
SP1071	A27	Myrcia laruotteana	Myrcia	Myrtaceae	Tree/Shrub	Plant growth form dataset for the New World	Engemann, K., Sandel, B., Boyle, B., Enquist, B. J., J¯rgensen, P. M., Kattge, J., McGill, B. J., Morueta-Holme, N., Peet, R. K., Spencer, N. J., Violle, C., Wiser, S. K. and Svenning, J.-C. (2016), A plant growth form dataset for the New World. Ecology, 97: 3243. doi:10.1002/ecy.1569
SP1072	A04	Myrcia multiflora	Myrcia	Myrtaceae	Tree/Shrub	TRY Categorical Traits Dataset (update 2018)	unpub.
SP1073	A25	Myrcia neorostrata	Myrcia	Myrtaceae	Tree/Shrub	https://powo.science.kew.org/taxon/urn:lsid:ipni.org:names:60442756-2	https://powo.science.kew.org/taxon/urn:lsid:ipni.org:names:60442756-2
SP1074	A27	Myrcia obovata	Myrcia	Myrtaceae	Tree/Shrub	https://powo.science.kew.org/taxon/urn:lsid:ipni.org:names:165859-2	https://powo.science.kew.org/taxon/urn:lsid:ipni.org:names:165859-2
SP1075	A27	Myrcia pulchra	Myrcia	Myrtaceae	Tree/Shrub	https://powo.science.kew.org/taxon/urn:lsid:ipni.org:names:599186-1	https://powo.science.kew.org/taxon/urn:lsid:ipni.org:names:599186-1
SP1076	A27	Myrcia retorta	Myrcia	Myrtaceae	Tree/Shrub	TRY Categorical Traits Dataset (update 2018)	unpub.
SP1077	A09	Myrcia splendens	Myrcia	Myrtaceae	Tree/Shrub	Plant growth form dataset for the New World	Engemann, K., Sandel, B., Boyle, B., Enquist, B. J., J¯rgensen, P. M., Kattge, J., McGill, B. J., Morueta-Holme, N., Peet, R. K., Spencer, N. J., Violle, C., Wiser, S. K. and Svenning, J.-C. (2016), A plant growth form dataset for the New World. Ecology, 97: 3243. doi:10.1002/ecy.1569
SP1078	A04	Myrcia tomentosa	Myrcia	Myrtaceae	Tree/Shrub	The Global Leaf Traits	unpub.
SP1079	A27	Myrcia venulosa	Myrcia	Myrtaceae	Tree/Shrub	https://powo.science.kew.org/taxon/urn:lsid:ipni.org:names:599235-1	https://powo.science.kew.org/taxon/urn:lsid:ipni.org:names:599235-1
SP1080	A09	Myrcianthes pungens	Myrcianthes	Myrtaceae	Tree/Shrub	Plant growth form dataset for the New World	Engemann, K., Sandel, B., Boyle, B., Enquist, B. J., J¯rgensen, P. M., Kattge, J., McGill, B. J., Morueta-Holme, N., Peet, R. K., Spencer, N. J., Violle, C., Wiser, S. K. and Svenning, J.-C. (2016), A plant growth form dataset for the New World. Ecology, 97: 3243. doi:10.1002/ecy.1569
SP1081	A20	Myrciaria cuspidata	Myrciaria	Myrtaceae	Tree/Shrub	Plant growth form dataset for the New World	Engemann, K., Sandel, B., Boyle, B., Enquist, B. J., J¯rgensen, P. M., Kattge, J., McGill, B. J., Morueta-Holme, N., Peet, R. K., Spencer, N. J., Violle, C., Wiser, S. K. and Svenning, J.-C. (2016), A plant growth form dataset for the New World. Ecology, 97: 3243. doi:10.1002/ecy.1569
SP1082	A20	Myrciaria sp1	Myrciaria	Myrtaceae	Tree/Shrub	The Global Leaf Traits	unpub.
SP1083	A01	Myrianthus arboreus	Myrianthus	Urticaceae	Tree/Shrub	Plant growth form dataset for the New World	Engemann, K., Sandel, B., Boyle, B., Enquist, B. J., J¯rgensen, P. M., Kattge, J., McGill, B. J., Morueta-Holme, N., Peet, R. K., Spencer, N. J., Violle, C., Wiser, S. K. and Svenning, J.-C. (2016), A plant growth form dataset for the New World. Ecology, 97: 3243. doi:10.1002/ecy.1569
SP1084	A02	Myristica iners	Myristica	Myristicaceae	Tree/Shrub	The Global Leaf Traits	unpub.
SP1085	A09	Myroxylon peruiferum	Myroxylon	Leguminosae	Tree/Shrub	Plant growth form dataset for the New World	Engemann, K., Sandel, B., Boyle, B., Enquist, B. J., J¯rgensen, P. M., Kattge, J., McGill, B. J., Morueta-Holme, N., Peet, R. K., Spencer, N. J., Violle, C., Wiser, S. K. and Svenning, J.-C. (2016), A plant growth form dataset for the New World. Ecology, 97: 3243. doi:10.1002/ecy.1569
SP1086	A27	Myrsine coriacea	Myrsine	Primulaceae	Tree/Shrub	Plant growth form dataset for the New World	Engemann, K., Sandel, B., Boyle, B., Enquist, B. J., J¯rgensen, P. M., Kattge, J., McGill, B. J., Morueta-Holme, N., Peet, R. K., Spencer, N. J., Violle, C., Wiser, S. K. and Svenning, J.-C. (2016), A plant growth form dataset for the New World. Ecology, 97: 3243. doi:10.1002/ecy.1569
SP1087	A25	Myrsine gardneriana	Myrsine	Primulaceae	Tree/Shrub	Plant growth form dataset for the New World	Engemann, K., Sandel, B., Boyle, B., Enquist, B. J., J¯rgensen, P. M., Kattge, J., McGill, B. J., Morueta-Holme, N., Peet, R. K., Spencer, N. J., Violle, C., Wiser, S. K. and Svenning, J.-C. (2016), A plant growth form dataset for the New World. Ecology, 97: 3243. doi:10.1002/ecy.1569
SP1088	A20	Myrsine guianensis	Myrsine	Primulaceae	Tree/Shrub	Plant growth form dataset for the New World	Engemann, K., Sandel, B., Boyle, B., Enquist, B. J., J¯rgensen, P. M., Kattge, J., McGill, B. J., Morueta-Holme, N., Peet, R. K., Spencer, N. J., Violle, C., Wiser, S. K. and Svenning, J.-C. (2016), A plant growth form dataset for the New World. Ecology, 97: 3243. doi:10.1002/ecy.1569
SP1089	A27	Myrsine lancifolia	Myrsine	Primulaceae	Tree/Shrub	Online	https://eol.org/pages/47146998
SP1090	A27	Myrsine umbellata	Myrsine	Primulaceae	Tree/Shrub	Plant growth form dataset for the New World	Engemann, K., Sandel, B., Boyle, B., Enquist, B. J., J¯rgensen, P. M., Kattge, J., McGill, B. J., Morueta-Holme, N., Peet, R. K., Spencer, N. J., Violle, C., Wiser, S. K. and Svenning, J.-C. (2016), A plant growth form dataset for the New World. Ecology, 97: 3243. doi:10.1002/ecy.1569
SP1091	A28	Nama jamaicensis	Nama	Boraginaceae	Tree/Shrub	Plant growth form dataset for the New World	Engemann, K., Sandel, B., Boyle, B., Enquist, B. J., J¯rgensen, P. M., Kattge, J., McGill, B. J., Morueta-Holme, N., Peet, R. K., Spencer, N. J., Violle, C., Wiser, S. K. and Svenning, J.-C. (2016), A plant growth form dataset for the New World. Ecology, 97: 3243. doi:10.1002/ecy.1569
SP1092	A28	Nandina domestica	Nandina	Berberidaceae	Tree/Shrub	Plant growth form dataset for the New World	Engemann, K., Sandel, B., Boyle, B., Enquist, B. J., J¯rgensen, P. M., Kattge, J., McGill, B. J., Morueta-Holme, N., Peet, R. K., Spencer, N. J., Violle, C., Wiser, S. K. and Svenning, J.-C. (2016), A plant growth form dataset for the New World. Ecology, 97: 3243. doi:10.1002/ecy.1569
SP1093	A01	Napoleonaea imperialis	Napoleonaea	Lecythidaceae	Tree/Shrub	TRY Categorical Traits Dataset (update 2018)	unpub.
SP1094	A01	Napoleonaea sp.	Napoleonaea	Lecythidaceae	Tree/Shrub	TRY Categorical Traits Dataset (update 2018)	unpub.
SP1095	A01	Napoleonaea vogelii	Napoleonaea	Lecythidaceae	Tree/Shrub	TRY Categorical Traits Dataset (update 2018)	unpub.
SP1096	A28	Nassella leucotricha	Nassella	Poaceae	Graminoid	TRY Database	TRY Database
SP1097	A02	Nauclea subdita	Nauclea	Rubiaceae	Tree/Shrub	Plant growth form dataset for the New World	Engemann, K., Sandel, B., Boyle, B., Enquist, B. J., J¯rgensen, P. M., Kattge, J., McGill, B. J., Morueta-Holme, N., Peet, R. K., Spencer, N. J., Violle, C., Wiser, S. K. and Svenning, J.-C. (2016), A plant growth form dataset for the New World. Ecology, 97: 3243. doi:10.1002/ecy.1569
SP1098	A09	Nectandra cuspidata	Nectandra	Lauraceae	Tree/Shrub	Plant growth form dataset for the New World	Engemann, K., Sandel, B., Boyle, B., Enquist, B. J., J¯rgensen, P. M., Kattge, J., McGill, B. J., Morueta-Holme, N., Peet, R. K., Spencer, N. J., Violle, C., Wiser, S. K. and Svenning, J.-C. (2016), A plant growth form dataset for the New World. Ecology, 97: 3243. doi:10.1002/ecy.1569
SP1099	A09	Nectandra lanceolata	Nectandra	Lauraceae	Tree/Shrub	Plant growth form dataset for the New World	Engemann, K., Sandel, B., Boyle, B., Enquist, B. J., J¯rgensen, P. M., Kattge, J., McGill, B. J., Morueta-Holme, N., Peet, R. K., Spencer, N. J., Violle, C., Wiser, S. K. and Svenning, J.-C. (2016), A plant growth form dataset for the New World. Ecology, 97: 3243. doi:10.1002/ecy.1569
SP1100	A09	Nectandra oppositifolia	Nectandra	Lauraceae	Tree/Shrub	Plant growth form dataset for the New World	Engemann, K., Sandel, B., Boyle, B., Enquist, B. J., J¯rgensen, P. M., Kattge, J., McGill, B. J., Morueta-Holme, N., Peet, R. K., Spencer, N. J., Violle, C., Wiser, S. K. and Svenning, J.-C. (2016), A plant growth form dataset for the New World. Ecology, 97: 3243. doi:10.1002/ecy.1569
SP1101	A04	Neea theifera	Neea	Nyctaginaceae	Tree/Shrub	Plant growth form dataset for the New World	Engemann, K., Sandel, B., Boyle, B., Enquist, B. J., J¯rgensen, P. M., Kattge, J., McGill, B. J., Morueta-Holme, N., Peet, R. K., Spencer, N. J., Violle, C., Wiser, S. K. and Svenning, J.-C. (2016), A plant growth form dataset for the New World. Ecology, 97: 3243. doi:10.1002/ecy.1569
SP1102	A28	Nemastylis geminiflora	Nemastylis	Iridaceae	Forb	Plant growth form dataset for the New World	Engemann, K., Sandel, B., Boyle, B., Enquist, B. J., J¯rgensen, P. M., Kattge, J., McGill, B. J., Morueta-Holme, N., Peet, R. K., Spencer, N. J., Violle, C., Wiser, S. K. and Svenning, J.-C. (2016), A plant growth form dataset for the New World. Ecology, 97: 3243. doi:10.1002/ecy.1569
SP1103	A02	Neolitsea sp.	Neolitsea	Lauraceae	Tree/Shrub	The Global Leaf Traits	unpub.
SP1104	A02	Neonauclea gigantea	Neonauclea	Rubiaceae	Tree/Shrub	Plant growth form dataset for the New World	Engemann, K., Sandel, B., Boyle, B., Enquist, B. J., J¯rgensen, P. M., Kattge, J., McGill, B. J., Morueta-Holme, N., Peet, R. K., Spencer, N. J., Violle, C., Wiser, S. K. and Svenning, J.-C. (2016), A plant growth form dataset for the New World. Ecology, 97: 3243. doi:10.1002/ecy.1569
SP1105	A02	Neonauclea purpurea	Neonauclea	Rubiaceae	Tree/Shrub	Online	https://indiabiodiversity.org/species/show/16226
SP1106	A02	Neoscortechinia kingii	Neoscortechinia	Euphorbiaceae	Tree/Shrub	Plant growth form dataset for the New World	Engemann, K., Sandel, B., Boyle, B., Enquist, B. J., J¯rgensen, P. M., Kattge, J., McGill, B. J., Morueta-Holme, N., Peet, R. K., Spencer, N. J., Violle, C., Wiser, S. K. and Svenning, J.-C. (2016), A plant growth form dataset for the New World. Ecology, 97: 3243. doi:10.1002/ecy.1569
SP1107	A02	Nephelium cuspidatum	Nephelium	Sapindaceae	Tree/Shrub	Online	http://tropical.theferns.info/viewtropical.php?id=Nephelium+cuspidatum
SP1108	A02	Nephelium uncinatum	Nephelium	Sapindaceae	Tree/Shrub	The Global Leaf Traits	unpub.
SP1109	A17	Nephrolepis hirsutula	Nephrolepis	Nephrolepidaceae	Fern	TRY Database	TRY Database
SP1110	A11	Neptunia gracilis	Neptunia	Leguminosae	Tree/Shrub	Flora of NSW data from PLantNET	Royal Botanic Gardens Sydney. _PLantNET: NSW flora online_. 2014. url: [http://plantnet.rbgsyd.nsw.gov.au/](http://plantnet.rbgsyd.nsw.gov.au/).
SP1111	A11	Neptunia major	Neptunia	Leguminosae	Tree/Shrub	TRY Categorical Traits Dataset (update 2018)	unpub.
SP1112	A01	Newbouldia laevis	Newbouldia	Bignoniaceae	Tree/Shrub	Trait Data for African Plants - a Photo Guide	Dressler S, M Schmidt, G Zizka (2014) Introducing African PlantsóA Photo GuideóAn Interactive Photo Data-Base and Rapid Identification Tool for Continental Africa. Taxon 63(5) 1159-1161 DOI: http://dx.doi.org/10.12705/635.26
SP1113	A03	Niedenzuella stannea	Niedenzuella	Malpighiaceae	Climber	Plant growth form dataset for the New World	Engemann, K., Sandel, B., Boyle, B., Enquist, B. J., J¯rgensen, P. M., Kattge, J., McGill, B. J., Morueta-Holme, N., Peet, R. K., Spencer, N. J., Violle, C., Wiser, S. K. and Svenning, J.-C. (2016), A plant growth form dataset for the New World. Ecology, 97: 3243. doi:10.1002/ecy.1569
SP1114	A28	Nothoscordum bivalve	Nothoscordum	Amaryllidaceae	Forb	Plant growth form dataset for the New World	Engemann, K., Sandel, B., Boyle, B., Enquist, B. J., J¯rgensen, P. M., Kattge, J., McGill, B. J., Morueta-Holme, N., Peet, R. K., Spencer, N. J., Violle, C., Wiser, S. K. and Svenning, J.-C. (2016), A plant growth form dataset for the New World. Ecology, 97: 3243. doi:10.1002/ecy.1569
SP1115	A28	Nuttallanthus texanus	Nuttallanthus	Plantaginaceae	Forb	Plant growth form dataset for the New World	Engemann, K., Sandel, B., Boyle, B., Enquist, B. J., J¯rgensen, P. M., Kattge, J., McGill, B. J., Morueta-Holme, N., Peet, R. K., Spencer, N. J., Violle, C., Wiser, S. K. and Svenning, J.-C. (2016), A plant growth form dataset for the New World. Ecology, 97: 3243. doi:10.1002/ecy.1569
SP1116	A02	Ochanostachys amentacea	Ochanostachys	Olacaceae	Tree/Shrub	The Global Leaf Traits	unpub.
SP1117	A09	Ocotea corymbosa	Ocotea	Lauraceae	Tree/Shrub	Plant growth form dataset for the New World	Engemann, K., Sandel, B., Boyle, B., Enquist, B. J., J¯rgensen, P. M., Kattge, J., McGill, B. J., Morueta-Holme, N., Peet, R. K., Spencer, N. J., Violle, C., Wiser, S. K. and Svenning, J.-C. (2016), A plant growth form dataset for the New World. Ecology, 97: 3243. doi:10.1002/ecy.1569
SP1118	A03	Ocotea diospyrifolia	Ocotea	Lauraceae	Tree/Shrub	Plant growth form dataset for the New World	Engemann, K., Sandel, B., Boyle, B., Enquist, B. J., J¯rgensen, P. M., Kattge, J., McGill, B. J., Morueta-Holme, N., Peet, R. K., Spencer, N. J., Violle, C., Wiser, S. K. and Svenning, J.-C. (2016), A plant growth form dataset for the New World. Ecology, 97: 3243. doi:10.1002/ecy.1569
SP1119	A09	Ocotea indecora	Ocotea	Lauraceae	Tree/Shrub	Plant growth form dataset for the New World	Engemann, K., Sandel, B., Boyle, B., Enquist, B. J., J¯rgensen, P. M., Kattge, J., McGill, B. J., Morueta-Holme, N., Peet, R. K., Spencer, N. J., Violle, C., Wiser, S. K. and Svenning, J.-C. (2016), A plant growth form dataset for the New World. Ecology, 97: 3243. doi:10.1002/ecy.1569
SP1120	A27	Ocotea pulchella	Ocotea	Lauraceae	Tree/Shrub	Plant growth form dataset for the New World	Engemann, K., Sandel, B., Boyle, B., Enquist, B. J., J¯rgensen, P. M., Kattge, J., McGill, B. J., Morueta-Holme, N., Peet, R. K., Spencer, N. J., Violle, C., Wiser, S. K. and Svenning, J.-C. (2016), A plant growth form dataset for the New World. Ecology, 97: 3243. doi:10.1002/ecy.1569
SP1121	A27	Ocotea sp.	Ocotea	Lauraceae	Tree/Shrub	The Global Leaf Traits	unpub.
SP1122	A09	Ocotea velutina	Ocotea	Lauraceae	Tree/Shrub	Plant growth form dataset for the New World	Engemann, K., Sandel, B., Boyle, B., Enquist, B. J., J¯rgensen, P. M., Kattge, J., McGill, B. J., Morueta-Holme, N., Peet, R. K., Spencer, N. J., Violle, C., Wiser, S. K. and Svenning, J.-C. (2016), A plant growth form dataset for the New World. Ecology, 97: 3243. doi:10.1002/ecy.1569
SP1123	A03	Odontocarya tamoides	Odontocarya	Menispermaceae	Climber	Plant growth form dataset for the New World	Engemann, K., Sandel, B., Boyle, B., Enquist, B. J., J¯rgensen, P. M., Kattge, J., McGill, B. J., Morueta-Holme, N., Peet, R. K., Spencer, N. J., Violle, C., Wiser, S. K. and Svenning, J.-C. (2016), A plant growth form dataset for the New World. Ecology, 97: 3243. doi:10.1002/ecy.1569
SP1124	A28	Oenothera laciniata	Oenothera	Onagraceae	Forb	Global leaf size dataset	Wright, I. J., N. Dong, V. Maire, I. C. Prentice, M. Westoby, S. DÌaz, R. V. Gallagher, B. F. Jacobs, R. Kooyman, E. A. Law, M. R. Leishman, ‹. Niinemets, P. B. Reich, L. Sack, R. Villar, H. Wang and P. Wilf (2017). Global climatic drivers of leaf size. Science 357(6354): 917-921. DOI:10.1126/science.aal4760
SP1125	A28	Oenothera speciosa	Oenothera	Onagraceae	Forb	Plant growth form dataset for the New World	Engemann, K., Sandel, B., Boyle, B., Enquist, B. J., J¯rgensen, P. M., Kattge, J., McGill, B. J., Morueta-Holme, N., Peet, R. K., Spencer, N. J., Violle, C., Wiser, S. K. and Svenning, J.-C. (2016), A plant growth form dataset for the New World. Ecology, 97: 3243. doi:10.1002/ecy.1569
SP1126	A01	Olax subscorpioides	Olax	Olacaceae	Tree/Shrub	TRY Categorical Traits Dataset (update 2018)	unpub.
SP1127	A24	Oldenlandia uniflora	Oldenlandia	Rubiaceae	Forb	Plant growth form dataset for the New World	Engemann, K., Sandel, B., Boyle, B., Enquist, B. J., J¯rgensen, P. M., Kattge, J., McGill, B. J., Morueta-Holme, N., Peet, R. K., Spencer, N. J., Violle, C., Wiser, S. K. and Svenning, J.-C. (2016), A plant growth form dataset for the New World. Ecology, 97: 3243. doi:10.1002/ecy.1569
SP1128	A21	Olearia sp.	Olearia	Asteraceae	Tree/Shrub	Online	https://treesandshrubsonline.org/articles/olearia/
SP1129	A24	Ophryosporus heptanthus	Ophryosporus	Compositae	Tree/Shrub	Plant growth form dataset for the New World	Engemann, K., Sandel, B., Boyle, B., Enquist, B. J., J¯rgensen, P. M., Kattge, J., McGill, B. J., Morueta-Holme, N., Peet, R. K., Spencer, N. J., Violle, C., Wiser, S. K. and Svenning, J.-C. (2016), A plant growth form dataset for the New World. Ecology, 97: 3243. doi:10.1002/ecy.1569
SP1130	A23	Opilia amentacea	Opilia	Opiliaceae	Tree/Shrub	Plant growth form dataset for the New World	Engemann, K., Sandel, B., Boyle, B., Enquist, B. J., J¯rgensen, P. M., Kattge, J., McGill, B. J., Morueta-Holme, N., Peet, R. K., Spencer, N. J., Violle, C., Wiser, S. K. and Svenning, J.-C. (2016), A plant growth form dataset for the New World. Ecology, 97: 3243. doi:10.1002/ecy.1569
SP1131	A13	Oplismenus hirtellus	Oplismenus	Poaceae	Graminoid	TRY Database	TRY Database
SP1132	A28	Opuntia engelmannii	Opuntia	Cactaceae	Tree/Shrub	Plant growth form dataset for the New World	Engemann, K., Sandel, B., Boyle, B., Enquist, B. J., J¯rgensen, P. M., Kattge, J., McGill, B. J., Morueta-Holme, N., Peet, R. K., Spencer, N. J., Violle, C., Wiser, S. K. and Svenning, J.-C. (2016), A plant growth form dataset for the New World. Ecology, 97: 3243. doi:10.1002/ecy.1569
SP1133	A28	Opuntia macrorhiza	Opuntia	Cactaceae	Tree/Shrub	Plant growth form dataset for the New World	Engemann, K., Sandel, B., Boyle, B., Enquist, B. J., J¯rgensen, P. M., Kattge, J., McGill, B. J., Morueta-Holme, N., Peet, R. K., Spencer, N. J., Violle, C., Wiser, S. K. and Svenning, J.-C. (2016), A plant growth form dataset for the New World. Ecology, 97: 3243. doi:10.1002/ecy.1569
SP1134	A20	Ossaea congestiflora	Ossaea	Melastomataceae	Tree/Shrub	Online	https://eol.org/pages/5436688
SP1135	A26	Otachyrium versicolor	Otachyrium	Poaceae	Graminoid	TRY Database	TRY Database
SP1136	A25	Ouratea castaneifolia	Ouratea	Ochnaceae	Tree/Shrub	Plant growth form dataset for the New World	Engemann, K., Sandel, B., Boyle, B., Enquist, B. J., J¯rgensen, P. M., Kattge, J., McGill, B. J., Morueta-Holme, N., Peet, R. K., Spencer, N. J., Violle, C., Wiser, S. K. and Svenning, J.-C. (2016), A plant growth form dataset for the New World. Ecology, 97: 3243. doi:10.1002/ecy.1569
SP1137	A20	Ouratea floribunda	Ouratea	Ochnaceae	Tree/Shrub	Online	https://eol.org/pages/5714703
SP1138	A04	Ouratea hexasperma	Ouratea	Ochnaceae	Tree/Shrub	Plant growth form dataset for the New World	Engemann, K., Sandel, B., Boyle, B., Enquist, B. J., J¯rgensen, P. M., Kattge, J., McGill, B. J., Morueta-Holme, N., Peet, R. K., Spencer, N. J., Violle, C., Wiser, S. K. and Svenning, J.-C. (2016), A plant growth form dataset for the New World. Ecology, 97: 3243. doi:10.1002/ecy.1569
SP1139	A04	Ouratea spectabilis	Ouratea	Ochnaceae	Tree/Shrub	TRY Categorical Traits Dataset (update 2018)	unpub.
SP1140	A11	Oxalis corniculata	Oxalis	Oxalidaceae	Forb	Global leaf size dataset	Wright, I. J., N. Dong, V. Maire, I. C. Prentice, M. Westoby, S. DÌaz, R. V. Gallagher, B. F. Jacobs, R. Kooyman, E. A. Law, M. R. Leishman, ‹. Niinemets, P. B. Reich, L. Sack, R. Villar, H. Wang and P. Wilf (2017). Global climatic drivers of leaf size. Science 357(6354): 917-921. DOI:10.1126/science.aal4760
SP1141	A28	Oxalis dillenii	Oxalis	Oxalidaceae	Forb	Plant growth form dataset for the New World	Engemann, K., Sandel, B., Boyle, B., Enquist, B. J., J¯rgensen, P. M., Kattge, J., McGill, B. J., Morueta-Holme, N., Peet, R. K., Spencer, N. J., Violle, C., Wiser, S. K. and Svenning, J.-C. (2016), A plant growth form dataset for the New World. Ecology, 97: 3243. doi:10.1002/ecy.1569
SP1142	A28	Oxalis drummondii	Oxalis	Oxalidaceae	Forb	Plant growth form dataset for the New World	Engemann, K., Sandel, B., Boyle, B., Enquist, B. J., J¯rgensen, P. M., Kattge, J., McGill, B. J., Morueta-Holme, N., Peet, R. K., Spencer, N. J., Violle, C., Wiser, S. K. and Svenning, J.-C. (2016), A plant growth form dataset for the New World. Ecology, 97: 3243. doi:10.1002/ecy.1569
SP1143	A01	Oxyanthus sp.	Oxyanthus	Rubiaceae	Tree/Shrub	TRY Categorical Traits Dataset (update 2018)	unpub.
SP1144	A28	Oxybaphus nyctagineus	Oxybaphus	Nyctaginaceae	Forb	Plant growth form dataset for the New World	Engemann, K., Sandel, B., Boyle, B., Enquist, B. J., J¯rgensen, P. M., Kattge, J., McGill, B. J., Morueta-Holme, N., Peet, R. K., Spencer, N. J., Violle, C., Wiser, S. K. and Svenning, J.-C. (2016), A plant growth form dataset for the New World. Ecology, 97: 3243. doi:10.1002/ecy.1569
SP1145	A19	Pachynema diffusum	Pachynema	Dilleniaceae	Tree/Shrub	Author	RUSSELL-SMITH, J., RYAN, P. G. & CHEAL, D. C. 2002. Fire regimes and the conservation of sandstone heath in monsoonal northern Australia: frequency, interval, patchiness.¬†Biological Conservation,¬†104,¬†91-106.
SP1146	A09	Pachystroma longifolium	Pachystroma	Euphorbiaceae	Tree/Shrub	Plant growth form dataset for the New World	Engemann, K., Sandel, B., Boyle, B., Enquist, B. J., J¯rgensen, P. M., Kattge, J., McGill, B. J., Morueta-Holme, N., Peet, R. K., Spencer, N. J., Violle, C., Wiser, S. K. and Svenning, J.-C. (2016), A plant growth form dataset for the New World. Ecology, 97: 3243. doi:10.1002/ecy.1569
SP1147	A10	Paepalanthus nigrescens	Paepalanthus	Eriocaulaceae	Forb	Author	LE STRADIC, S., HERNANDEZ, P., FERNANDES, G. W. & BUISSON, E. 2018. Regeneration after fire in campo rupestre: Short- and long-term vegetation dynamics.¬†Flora,¬†238,¬†191-200.
SP1148	A02	Palaquium dasyphyllum	Palaquium	Sapotaceae	Tree/Shrub	The Global Leaf Traits	unpub.
SP1149	A02	Palaquium quercifolium	Palaquium	Sapotaceae	Tree/Shrub	TRY Categorical Traits Dataset (update 2018)	unpub.
SP1150	A02	Palaquium rostratum	Palaquium	Sapotaceae	Tree/Shrub	TRY Categorical Traits Dataset (update 2018)	unpub.
SP1151	A20	Palicourea officinalis	Palicourea	Rubiaceae	Tree/Shrub	Online	http://onlinelibrary.wiley.com/doi/10.1002/ecy.1569/abstract
SP1152	A20	Palicourea rigida	Palicourea	Rubiaceae	Tree/Shrub	The Global Leaf Traits	unpub.
SP1153	A28	Panicum coloratum	Panicum	Poaceae	Graminoid	TRY Database	TRY Database
SP1154	A10	Panicum cyanescens	Panicum	Poaceae	Graminoid	TRY Database	TRY Database
SP1155	A22	Panicum deustum	Panicum	Poaceae	Graminoid	TRY Database	TRY Database
SP1156	A24	Panicum dichotomum	Panicum	Poaceae	Graminoid	TRY Database	TRY Database
SP1157	A28	Panicum hallii	Panicum	Poaceae	Graminoid	TRY Database	TRY Database
SP1158	A24	Panicum hemitomon	Panicum	Poaceae	Graminoid	TRY Database	TRY Database
SP1159	A26	Panicum laxum	Panicum	Poaceae	Graminoid	TRY Database	TRY Database
SP1160	A11	Panicum maximum	Panicum	Poaceae	Graminoid	TRY Database	TRY Database
SP1161	A18	Panicum mertensii	Panicum	Poaceae	Graminoid	TRY Database	TRY Database
SP1162	A28	Panicum oligosanthes	Panicum	Poaceae	Graminoid	TRY Database	TRY Database
SP1163	A12	Panicum simile	Panicum	Poaceae	Graminoid	TRY Database	TRY Database
SP1164	A22	Panicum sp.	Panicum	Poaceae	Graminoid	TRY Database	TRY Database
SP1165	A02	Paracroton pendulus	Paracroton	Euphorbiaceae	Tree/Shrub	Plant growth form dataset for the New World	Engemann, K., Sandel, B., Boyle, B., Enquist, B. J., J¯rgensen, P. M., Kattge, J., McGill, B. J., Morueta-Holme, N., Peet, R. K., Spencer, N. J., Violle, C., Wiser, S. K. and Svenning, J.-C. (2016), A plant growth form dataset for the New World. Ecology, 97: 3243. doi:10.1002/ecy.1569
SP1166	A21	Paractaenum novae-hollandiae	Paractaenum	Poaceae	Graminoid	TRY Database	TRY Database
SP1167	A09	Parapiptadenia rigida	Parapiptadenia	Leguminosae	Tree/Shrub	Plant growth form dataset for the New World	Engemann, K., Sandel, B., Boyle, B., Enquist, B. J., J¯rgensen, P. M., Kattge, J., McGill, B. J., Morueta-Holme, N., Peet, R. K., Spencer, N. J., Violle, C., Wiser, S. K. and Svenning, J.-C. (2016), A plant growth form dataset for the New World. Ecology, 97: 3243. doi:10.1002/ecy.1569
SP1168	A26	Paratheria prostrata	Paratheria	Poaceae	Graminoid	TRY Database	TRY Database
SP1169	A28	Parietaria pensylvanica	Parietaria	Urticaceae	Forb	Plant growth form dataset for the New World	Engemann, K., Sandel, B., Boyle, B., Enquist, B. J., J¯rgensen, P. M., Kattge, J., McGill, B. J., Morueta-Holme, N., Peet, R. K., Spencer, N. J., Violle, C., Wiser, S. K. and Svenning, J.-C. (2016), A plant growth form dataset for the New World. Ecology, 97: 3243. doi:10.1002/ecy.1569
SP1170	A02	Parinari oblongifolia	Parinari	Chrysobalanaceae	Tree/Shrub	Plant growth form dataset for the New World	Engemann, K., Sandel, B., Boyle, B., Enquist, B. J., J¯rgensen, P. M., Kattge, J., McGill, B. J., Morueta-Holme, N., Peet, R. K., Spencer, N. J., Violle, C., Wiser, S. K. and Svenning, J.-C. (2016), A plant growth form dataset for the New World. Ecology, 97: 3243. doi:10.1002/ecy.1569
SP1171	A23	Parsonsia velutina	Parsonsia	Apocynaceae	Climber	Global leaf size dataset	Wright, I. J., N. Dong, V. Maire, I. C. Prentice, M. Westoby, S. DÌaz, R. V. Gallagher, B. F. Jacobs, R. Kooyman, E. A. Law, M. R. Leishman, ‹. Niinemets, P. B. Reich, L. Sack, R. Villar, H. Wang and P. Wilf (2017). Global climatic drivers of leaf size. Science 357(6354): 917-921. DOI:10.1126/science.aal4760
SP1172	A11	Parthenium hysterophorus	Parthenium	Compositae	Forb	Global leaf size dataset	Wright, I. J., N. Dong, V. Maire, I. C. Prentice, M. Westoby, S. DÌaz, R. V. Gallagher, B. F. Jacobs, R. Kooyman, E. A. Law, M. R. Leishman, ‹. Niinemets, P. B. Reich, L. Sack, R. Villar, H. Wang and P. Wilf (2017). Global climatic drivers of leaf size. Science 357(6354): 917-921. DOI:10.1126/science.aal4760
SP1173	A28	Parthenocissus quinquefolia	Parthenocissus	Vitaceae	Climber	Plant growth form dataset for the New World	Engemann, K., Sandel, B., Boyle, B., Enquist, B. J., J¯rgensen, P. M., Kattge, J., McGill, B. J., Morueta-Holme, N., Peet, R. K., Spencer, N. J., Violle, C., Wiser, S. K. and Svenning, J.-C. (2016), A plant growth form dataset for the New World. Ecology, 97: 3243. doi:10.1002/ecy.1569
SP1174	A21	Paspalidium clementii	Paspalidium	Poaceae	Graminoid	TRY Database	TRY Database
SP1175	A07	Paspalidium flavidum	Paspalidium	Poaceae	Graminoid	TRY Database	TRY Database
SP1176	A21	Paspalidium sp.	Paspalidium	Poaceae	Graminoid	TRY Database	TRY Database
SP1177	A26	Paspalum conjugatum	Paspalum	Poaceae	Graminoid	TRY Database	TRY Database
SP1178	A28	Paspalum dilatatum	Paspalum	Poaceae	Graminoid	TRY Database	TRY Database
SP1179	A10	Paspalum erianthum	Paspalum	Poaceae	Graminoid	TRY Database	TRY Database
SP1180	A26	Paspalum fasciculatum	Paspalum	Poaceae	Graminoid	TRY Database	TRY Database
SP1181	A06	Paspalum gardnerianum	Paspalum	Poaceae	Graminoid	TRY Database	TRY Database
SP1182	A10	Paspalum guttatum	Paspalum	Poaceae	Graminoid	TRY Database	TRY Database
SP1183	A06	Paspalum lineare	Paspalum	Poaceae	Graminoid	TRY Database	TRY Database
SP1184	A06	Paspalum malacophyllum	Paspalum	Poaceae	Graminoid	TRY Database	TRY Database
SP1185	A26	Paspalum notatum	Paspalum	Poaceae	Graminoid	TRY Database	TRY Database
SP1186	A26	Paspalum plicatulum	Paspalum	Poaceae	Graminoid	TRY Database	TRY Database
SP1187	A06	Paspalum scalare	Paspalum	Poaceae	Graminoid	TRY Database	TRY Database
SP1188	A28	Paspalum setaceum	Paspalum	Poaceae	Graminoid	TRY Database	TRY Database
SP1189	A10	Paspalum sp1	Paspalum	Poaceae	Graminoid	TRY Database	TRY Database
SP1190	A16	Paspalum urvillei	Paspalum	Poaceae	Graminoid	TRY Database	TRY Database
SP1191	A03	Passiflora foetida	Passiflora	Passifloraceae	Climber	Plant growth form dataset for the New World	Engemann, K., Sandel, B., Boyle, B., Enquist, B. J., J¯rgensen, P. M., Kattge, J., McGill, B. J., Morueta-Holme, N., Peet, R. K., Spencer, N. J., Violle, C., Wiser, S. K. and Svenning, J.-C. (2016), A plant growth form dataset for the New World. Ecology, 97: 3243. doi:10.1002/ecy.1569
SP1192	A03	Passiflora gibertii	Passiflora	Passifloraceae	Climber	Plant growth form dataset for the New World	Engemann, K., Sandel, B., Boyle, B., Enquist, B. J., J¯rgensen, P. M., Kattge, J., McGill, B. J., Morueta-Holme, N., Peet, R. K., Spencer, N. J., Violle, C., Wiser, S. K. and Svenning, J.-C. (2016), A plant growth form dataset for the New World. Ecology, 97: 3243. doi:10.1002/ecy.1569
SP1193	A28	Passiflora lutea	Passiflora	Passifloraceae	Climber	TRY Categorical Traits Dataset (update 2018)	unpub.
SP1194	A03	Paullinia pinnata	Paullinia	Sapindaceae	Climber	Plant growth form dataset for the New World	Engemann, K., Sandel, B., Boyle, B., Enquist, B. J., J¯rgensen, P. M., Kattge, J., McGill, B. J., Morueta-Holme, N., Peet, R. K., Spencer, N. J., Violle, C., Wiser, S. K. and Svenning, J.-C. (2016), A plant growth form dataset for the New World. Ecology, 97: 3243. doi:10.1002/ecy.1569
SP1195	A03	Paullinia spicata	Paullinia	Sapindaceae	Climber	Plant growth form dataset for the New World	Engemann, K., Sandel, B., Boyle, B., Enquist, B. J., J¯rgensen, P. M., Kattge, J., McGill, B. J., Morueta-Holme, N., Peet, R. K., Spencer, N. J., Violle, C., Wiser, S. K. and Svenning, J.-C. (2016), A plant growth form dataset for the New World. Ecology, 97: 3243. doi:10.1002/ecy.1569
SP1196	A01	Pauridiantha floribunda	Pauridiantha	Rubiaceae	Tree/Shrub	TRY Categorical Traits Dataset (update 2018)	unpub.
SP1197	A20	Pavonia grandiflora	Pavonia	Malvaceae	Tree/Shrub	Online	https://eol.org/pages/5414799
SP1198	A02	Payena lucida	Payena	Sapotaceae	Tree/Shrub	TRY Categorical Traits Dataset (update 2018)	unpub.
SP1199	A10	Pellaea cymbiformis	Pellaea	Pteridaceae	Fern	TRY Database	TRY Database
SP1200	A09	Peltophorum dubium	Peltophorum	Leguminosae	Tree/Shrub	Plant growth form dataset for the New World	Engemann, K., Sandel, B., Boyle, B., Enquist, B. J., J¯rgensen, P. M., Kattge, J., McGill, B. J., Morueta-Holme, N., Peet, R. K., Spencer, N. J., Violle, C., Wiser, S. K. and Svenning, J.-C. (2016), A plant growth form dataset for the New World. Ecology, 97: 3243. doi:10.1002/ecy.1569
SP1201	A21	Pembertonia latisquamea	Pembertonia	Compositae	Climber	TRY Categorical Traits Dataset (update 2018)	unpub.
SP1202	A05	Penstemon gentianoides	Penstemon	Plantaginaceae	Tree/Shrub	Global Seed Mass, Plant Height Database	Moles, A. T., D. S. Falster, M. R. Leishman, and M. Westoby. 2004. Small-seeded species produce more seeds per square metre of canopy per year, but not per individual per lifetime. Journal of Ecology 92:384-396.
SP1203	A02	Pentace triptera	Pentace	Malvaceae	Tree/Shrub	TRY Categorical Traits Dataset (update 2018)	unpub.
SP1204	A05	Peperomia campylotropa	Peperomia	Piperaceae	Forb	Plant growth form dataset for the New World	Engemann, K., Sandel, B., Boyle, B., Enquist, B. J., J¯rgensen, P. M., Kattge, J., McGill, B. J., Morueta-Holme, N., Peet, R. K., Spencer, N. J., Violle, C., Wiser, S. K. and Svenning, J.-C. (2016), A plant growth form dataset for the New World. Ecology, 97: 3243. doi:10.1002/ecy.1569
SP1205	A20	Periandra mediterranea	Periandra	Leguminosae	Tree/Shrub	Plant growth form dataset for the New World	Engemann, K., Sandel, B., Boyle, B., Enquist, B. J., J¯rgensen, P. M., Kattge, J., McGill, B. J., Morueta-Holme, N., Peet, R. K., Spencer, N. J., Violle, C., Wiser, S. K. and Svenning, J.-C. (2016), A plant growth form dataset for the New World. Ecology, 97: 3243. doi:10.1002/ecy.1569
SP1206	A12	Peripleura diffusa	Peripleura	Compositae	Forb	Online	https://eol.org/pages/5121034
SP1207	A04	Peritassa campestris	Peritassa	Celastraceae	Tree/Shrub	Plant growth form dataset for the New World	Engemann, K., Sandel, B., Boyle, B., Enquist, B. J., J¯rgensen, P. M., Kattge, J., McGill, B. J., Morueta-Holme, N., Peet, R. K., Spencer, N. J., Violle, C., Wiser, S. K. and Svenning, J.-C. (2016), A plant growth form dataset for the New World. Ecology, 97: 3243. doi:10.1002/ecy.1569
SP1208	A07	Perotis hordeiformis	Perotis	Poaceae	Graminoid	TRY Database	TRY Database
SP1209	A18	Persicaria hydropiperoides	Persicaria	Polygonaceae	Forb	PLANTSdata USDA	Green, W. 2009. USDA PLANTS Compilation, version 1, 09-02-02. (http://bricol.net/downloads/data/PLANTSdatabase/) NRCS: The PLANTS Database (http://plants.usda.gov, 1 Feb 2009). National Plant Data Center: Baton Rouge, LA 70874-74490 USA.
SP1210	A12	Persoonia falcata	Persoonia	Proteaceae	Tree/Shrub	The Global Leaf Traits	unpub.
SP1211	A19	Petalostigma quadriloculare	Petalostigma	Picrodendraceae	Tree/Shrub	The Global Leaf Traits	unpub.
SP1212	A03	Pfaffia glomerata	Pfaffia	Amaranthaceae	Forb	Plant growth form dataset for the New World	Engemann, K., Sandel, B., Boyle, B., Enquist, B. J., J¯rgensen, P. M., Kattge, J., McGill, B. J., Morueta-Holme, N., Peet, R. K., Spencer, N. J., Violle, C., Wiser, S. K. and Svenning, J.-C. (2016), A plant growth form dataset for the New World. Ecology, 97: 3243. doi:10.1002/ecy.1569
SP1213	A28	Phalaris caroliniana	Phalaris	Poaceae	Graminoid	TRY Database	TRY Database
SP1214	A28	Phlox cuspidata	Phlox	Polemoniaceae	Forb	Plant growth form dataset for the New World	Engemann, K., Sandel, B., Boyle, B., Enquist, B. J., J¯rgensen, P. M., Kattge, J., McGill, B. J., Morueta-Holme, N., Peet, R. K., Spencer, N. J., Violle, C., Wiser, S. K. and Svenning, J.-C. (2016), A plant growth form dataset for the New World. Ecology, 97: 3243. doi:10.1002/ecy.1569
SP1215	A28	Phlox roemeriana	Phlox	Polemoniaceae	Forb	Plant growth form dataset for the New World	Engemann, K., Sandel, B., Boyle, B., Enquist, B. J., J¯rgensen, P. M., Kattge, J., McGill, B. J., Morueta-Holme, N., Peet, R. K., Spencer, N. J., Violle, C., Wiser, S. K. and Svenning, J.-C. (2016), A plant growth form dataset for the New World. Ecology, 97: 3243. doi:10.1002/ecy.1569
SP1216	A02	Phoebe sp.	Phoebe	Lauraceae	Tree/Shrub	The Global Leaf Traits	unpub.
SP1217	A22	Phragmites mauritianus	Phragmites	Poaceae	Graminoid	TRY Database	TRY Database
SP1218	A19	Phyllanthus carpentariae	Phyllanthus	Phyllanthaceae	Tree/Shrub	TRY Categorical Traits Dataset (update 2018)	unpub.
SP1219	A07	Phyllanthus emblica	Phyllanthus	Phyllanthaceae	Tree/Shrub	Plant growth form dataset for the New World	Engemann, K., Sandel, B., Boyle, B., Enquist, B. J., J¯rgensen, P. M., Kattge, J., McGill, B. J., Morueta-Holme, N., Peet, R. K., Spencer, N. J., Violle, C., Wiser, S. K. and Svenning, J.-C. (2016), A plant growth form dataset for the New World. Ecology, 97: 3243. doi:10.1002/ecy.1569
SP1220	A21	Phyllanthus erwinii	Phyllanthus	Phyllanthaceae	Forb	Online	https://florabase.dpaw.wa.gov.au/browse/profile/17626
SP1221	A23	Phyllanthus flagellaris	Phyllanthus	Phyllanthaceae	Forb	Plant growth form dataset for the New World	Engemann, K., Sandel, B., Boyle, B., Enquist, B. J., J¯rgensen, P. M., Kattge, J., McGill, B. J., Morueta-Holme, N., Peet, R. K., Spencer, N. J., Violle, C., Wiser, S. K. and Svenning, J.-C. (2016), A plant growth form dataset for the New World. Ecology, 97: 3243. doi:10.1002/ecy.1569
SP1222	A12	Phyllanthus fuernrohrii	Phyllanthus	Phyllanthaceae	Tree/Shrub	A dataset compiled to determine whether life-history characters that affect population persistence (e.g. habit and life span) and those that influence reproductive success (e.g. sexual system and fruit type) are non-randomly correlated with extinction risk (i.e. threat category) in the Australian flora.	A. Sjostrom and C. L. Gross. ‚ÄúLife-history characters and phylogeny are correlated with extinction risk in the Australian angiosperms‚Äù. _Journal of Biogeography_ 33.2 (2006), pp. 271-290. doi: [10.1111/j.1365-2699.2005.01393.x](https://doi.org/10.1111%2Fj.1365-2699.2005.01393.x).
SP1223	A11	Phyllanthus maderaspatensis	Phyllanthus	Phyllanthaceae	Forb	Global leaf size dataset	Wright, I. J., N. Dong, V. Maire, I. C. Prentice, M. Westoby, S. DÌaz, R. V. Gallagher, B. F. Jacobs, R. Kooyman, E. A. Law, M. R. Leishman, ‹. Niinemets, P. B. Reich, L. Sack, R. Villar, H. Wang and P. Wilf (2017). Global climatic drivers of leaf size. Science 357(6354): 917-921. DOI:10.1126/science.aal4760
SP1224	A01	Phyllanthus odontadenius	Phyllanthus	Phyllanthaceae	Tree/Shrub	Trait Data for African Plants - a Photo Guide	Dressler S, M Schmidt, G Zizka (2014) Introducing African PlantsóA Photo GuideóAn Interactive Photo Data-Base and Rapid Identification Tool for Continental Africa. Taxon 63(5) 1159-1161 DOI: http://dx.doi.org/10.12705/635.26
SP1225	A28	Phyllanthus polygonoides	Phyllanthus	Phyllanthaceae	Forb	Plant growth form dataset for the New World	Engemann, K., Sandel, B., Boyle, B., Enquist, B. J., J¯rgensen, P. M., Kattge, J., McGill, B. J., Morueta-Holme, N., Peet, R. K., Spencer, N. J., Violle, C., Wiser, S. K. and Svenning, J.-C. (2016), A plant growth form dataset for the New World. Ecology, 97: 3243. doi:10.1002/ecy.1569
SP1226	A01	Phyllanthus sp.	Phyllanthus	Phyllanthaceae	Tree/Shrub	Author	ADEMOH, F. O., MUOGHALU, J. I. & ONWUMERE, B. 2017. Temporal pattern of tree community dynamics in a secondary forest in southwestern Nigeria, 29 years after a ground fire.¬†Global Ecology and Conservation,¬†9,¬†148-170.
SP1227	A22	Phyllanthus sp.	Phyllanthus	Phyllanthaceae	Tree/Shrub	Author	PETTIT, N. E. & NAIMAN, R. J. 2007. Postfire response of flood-regenerating riparian vegetation in a semi-arid landscape.¬†Ecology,¬†88,¬†2094-2104.DOI: https://doi.org/10.1890/06-1270.1
SP1228	A07	Phyllodium pulchellum	Phyllodium	Leguminosae	Tree/Shrub	Online	http://tropical.theferns.info/viewtropical.php?id=Phyllodium+pulchellum
SP1229	A28	Physalis cinerascens	Physalis	Solanaceae	Forb	Plant growth form dataset for the New World	Engemann, K., Sandel, B., Boyle, B., Enquist, B. J., J¯rgensen, P. M., Kattge, J., McGill, B. J., Morueta-Holme, N., Peet, R. K., Spencer, N. J., Violle, C., Wiser, S. K. and Svenning, J.-C. (2016), A plant growth form dataset for the New World. Ecology, 97: 3243. doi:10.1002/ecy.1569
SP1230	A11	Physalis minima	Physalis	Solanaceae	Forb	Plant growth form dataset for the New World	Engemann, K., Sandel, B., Boyle, B., Enquist, B. J., J¯rgensen, P. M., Kattge, J., McGill, B. J., Morueta-Holme, N., Peet, R. K., Spencer, N. J., Violle, C., Wiser, S. K. and Svenning, J.-C. (2016), A plant growth form dataset for the New World. Ecology, 97: 3243. doi:10.1002/ecy.1569
SP1231	A28	Physaria recurvata	Physaria	Brassicaceae	Forb	Plant growth form dataset for the New World	Engemann, K., Sandel, B., Boyle, B., Enquist, B. J., J¯rgensen, P. M., Kattge, J., McGill, B. J., Morueta-Holme, N., Peet, R. K., Spencer, N. J., Violle, C., Wiser, S. K. and Svenning, J.-C. (2016), A plant growth form dataset for the New World. Ecology, 97: 3243. doi:10.1002/ecy.1569
SP1232	A28	Phytolacca americana	Phytolacca	Phytolaccaceae	Tree/Shrub	The Global Leaf Traits	unpub.
SP1233	A09	Pilocarpus pauciflorus	Pilocarpus	Rutaceae	Tree/Shrub	Plant growth form dataset for the New World	Engemann, K., Sandel, B., Boyle, B., Enquist, B. J., J¯rgensen, P. M., Kattge, J., McGill, B. J., Morueta-Holme, N., Peet, R. K., Spencer, N. J., Violle, C., Wiser, S. K. and Svenning, J.-C. (2016), A plant growth form dataset for the New World. Ecology, 97: 3243. doi:10.1002/ecy.1569
SP1234	A09	Pilocarpus pennatifolius	Pilocarpus	Rutaceae	Tree/Shrub	Plant growth form dataset for the New World	Engemann, K., Sandel, B., Boyle, B., Enquist, B. J., J¯rgensen, P. M., Kattge, J., McGill, B. J., Morueta-Holme, N., Peet, R. K., Spencer, N. J., Violle, C., Wiser, S. K. and Svenning, J.-C. (2016), A plant growth form dataset for the New World. Ecology, 97: 3243. doi:10.1002/ecy.1569
SP1235	A21	Pimelea microcephala	Pimelea	Thymelaeaceae	Tree/Shrub	Plant growth form dataset for the New World	Engemann, K., Sandel, B., Boyle, B., Enquist, B. J., J¯rgensen, P. M., Kattge, J., McGill, B. J., Morueta-Holme, N., Peet, R. K., Spencer, N. J., Violle, C., Wiser, S. K. and Svenning, J.-C. (2016), A plant growth form dataset for the New World. Ecology, 97: 3243. doi:10.1002/ecy.1569
SP1236	A21	Pimelea trichostachya	Pimelea	Thymelaeaceae	Tree/Shrub	Plant growth form dataset for the New World	Engemann, K., Sandel, B., Boyle, B., Enquist, B. J., J¯rgensen, P. M., Kattge, J., McGill, B. J., Morueta-Holme, N., Peet, R. K., Spencer, N. J., Violle, C., Wiser, S. K. and Svenning, J.-C. (2016), A plant growth form dataset for the New World. Ecology, 97: 3243. doi:10.1002/ecy.1569
SP1237	A02	Pimelodendron griffithianum	Pimelodendron	Euphorbiaceae	Tree/Shrub	Plant growth form dataset for the New World	Engemann, K., Sandel, B., Boyle, B., Enquist, B. J., J¯rgensen, P. M., Kattge, J., McGill, B. J., Morueta-Holme, N., Peet, R. K., Spencer, N. J., Violle, C., Wiser, S. K. and Svenning, J.-C. (2016), A plant growth form dataset for the New World. Ecology, 97: 3243. doi:10.1002/ecy.1569
SP1238	A27	Pimenta pseudocaryophyllus	Pimenta	Myrtaceae	Climber	Plant growth form dataset for the New World	Engemann, K., Sandel, B., Boyle, B., Enquist, B. J., J¯rgensen, P. M., Kattge, J., McGill, B. J., Morueta-Holme, N., Peet, R. K., Spencer, N. J., Violle, C., Wiser, S. K. and Svenning, J.-C. (2016), A plant growth form dataset for the New World. Ecology, 97: 3243. doi:10.1002/ecy.1569
SP1239	A28	Pinaropappus roseus	Pinaropappus	Compositae	Forb	Plant growth form dataset for the New World	Engemann, K., Sandel, B., Boyle, B., Enquist, B. J., J¯rgensen, P. M., Kattge, J., McGill, B. J., Morueta-Holme, N., Peet, R. K., Spencer, N. J., Violle, C., Wiser, S. K. and Svenning, J.-C. (2016), A plant growth form dataset for the New World. Ecology, 97: 3243. doi:10.1002/ecy.1569
SP1240	A02	Piper aduncum	Piper	Piperaceae	Tree/Shrub	Plant growth form dataset for the New World	Engemann, K., Sandel, B., Boyle, B., Enquist, B. J., J¯rgensen, P. M., Kattge, J., McGill, B. J., Morueta-Holme, N., Peet, R. K., Spencer, N. J., Violle, C., Wiser, S. K. and Svenning, J.-C. (2016), A plant growth form dataset for the New World. Ecology, 97: 3243. doi:10.1002/ecy.1569
SP1241	A09	Piper amalago	Piper	Piperaceae	Tree/Shrub	Plant growth form dataset for the New World	Engemann, K., Sandel, B., Boyle, B., Enquist, B. J., J¯rgensen, P. M., Kattge, J., McGill, B. J., Morueta-Holme, N., Peet, R. K., Spencer, N. J., Violle, C., Wiser, S. K. and Svenning, J.-C. (2016), A plant growth form dataset for the New World. Ecology, 97: 3243. doi:10.1002/ecy.1569
SP1242	A09	Piptadenia gonoacantha	Piptadenia	Leguminosae	Tree/Shrub	Plant growth form dataset for the New World	Engemann, K., Sandel, B., Boyle, B., Enquist, B. J., J¯rgensen, P. M., Kattge, J., McGill, B. J., Morueta-Holme, N., Peet, R. K., Spencer, N. J., Violle, C., Wiser, S. K. and Svenning, J.-C. (2016), A plant growth form dataset for the New World. Ecology, 97: 3243. doi:10.1002/ecy.1569
SP1243	A01	Piptadeniastrum africanum	Piptadeniastrum	Leguminosae	Tree/Shrub	Plant growth form dataset for the New World	Engemann, K., Sandel, B., Boyle, B., Enquist, B. J., J¯rgensen, P. M., Kattge, J., McGill, B. J., Morueta-Holme, N., Peet, R. K., Spencer, N. J., Violle, C., Wiser, S. K. and Svenning, J.-C. (2016), A plant growth form dataset for the New World. Ecology, 97: 3243. doi:10.1002/ecy.1569
SP1244	A27	Piptocarpha regnellii	Piptocarpha	Compositae	Tree/Shrub	Online	https://eol.org/pages/6250418
SP1245	A25	Piptocarpha rotundifolia	Piptocarpha	Compositae	Tree/Shrub	The Global Leaf Traits	unpub.
SP1246	A20	Piriqueta sidifolia	Piriqueta	Passifloraceae	Tree/Shrub	http://www.scielo.br/pdf/rod/v62n2/2175-7860-rod-62-02-0341.pdf	http://www.scielo.br/pdf/rod/v62n2/2175-7860-rod-62-02-0341.pdf
SP1247	A06	Piriqueta sp.	Piriqueta	Passifloraceae	Forb	Author	JANCOSKI, H. S., PINTO, J. R. R., NOGUEIRA, D. S., MEWS, H. A., ABAD, J. C. S., SCALON, M. C. & MARIMON, B. S. 2019. Fine-scale effects of fire on non-woody species in a southern Amazonian seasonal wetland.¬†Wetlands Ecology and Management,¬†27,¬†267-281.
SP1248	A09	Pisonia ambigua	Pisonia	Nyctaginaceae	Tree/Shrub	Plant growth form dataset for the New World	Engemann, K., Sandel, B., Boyle, B., Enquist, B. J., J¯rgensen, P. M., Kattge, J., McGill, B. J., Morueta-Holme, N., Peet, R. K., Spencer, N. J., Violle, C., Wiser, S. K. and Svenning, J.-C. (2016), A plant growth form dataset for the New World. Ecology, 97: 3243. doi:10.1002/ecy.1569
SP1249	A18	Pistia stratiotes	Pistia	Araceae	Forb	Plant growth form dataset for the New World	Engemann, K., Sandel, B., Boyle, B., Enquist, B. J., J¯rgensen, P. M., Kattge, J., McGill, B. J., Morueta-Holme, N., Peet, R. K., Spencer, N. J., Violle, C., Wiser, S. K. and Svenning, J.-C. (2016), A plant growth form dataset for the New World. Ecology, 97: 3243. doi:10.1002/ecy.1569
SP1250	A19	Pityrodia angustisepala	Pityrodia	Lamiaceae	Tree/Shrub	Author	RUSSELL-SMITH, J., RYAN, P. G. & CHEAL, D. C. 2002. Fire regimes and the conservation of sandstone heath in monsoonal northern Australia: frequency, interval, patchiness.¬†Biological Conservation,¬†104,¬†91-106.
SP1251	A21	Pityrodia cuneata	Pityrodia	Lamiaceae	Tree/Shrub	TRY Categorical Traits Dataset (update 2018)	unpub.
SP1252	A18	Pityrogramma calomelanos	Pityrogramma	Pteridaceae	Fern	TRY Database	TRY Database
SP1253	A23	Planchonia careya	Planchonia	Lecythidaceae	Tree/Shrub	Plant growth form dataset for the New World	Engemann, K., Sandel, B., Boyle, B., Enquist, B. J., J¯rgensen, P. M., Kattge, J., McGill, B. J., Morueta-Holme, N., Peet, R. K., Spencer, N. J., Violle, C., Wiser, S. K. and Svenning, J.-C. (2016), A plant growth form dataset for the New World. Ecology, 97: 3243. doi:10.1002/ecy.1569
SP1254	A28	Plantago helleri	Plantago	Plantaginaceae	Forb	Plant growth form dataset for the New World	Engemann, K., Sandel, B., Boyle, B., Enquist, B. J., J¯rgensen, P. M., Kattge, J., McGill, B. J., Morueta-Holme, N., Peet, R. K., Spencer, N. J., Violle, C., Wiser, S. K. and Svenning, J.-C. (2016), A plant growth form dataset for the New World. Ecology, 97: 3243. doi:10.1002/ecy.1569
SP1255	A28	Plantago rhodosperma	Plantago	Plantaginaceae	Forb	Plant growth form dataset for the New World	Engemann, K., Sandel, B., Boyle, B., Enquist, B. J., J¯rgensen, P. M., Kattge, J., McGill, B. J., Morueta-Holme, N., Peet, R. K., Spencer, N. J., Violle, C., Wiser, S. K. and Svenning, J.-C. (2016), A plant growth form dataset for the New World. Ecology, 97: 3243. doi:10.1002/ecy.1569
SP1256	A04	Plathymenia reticulata	Plathymenia	Leguminosae	Tree/Shrub	Plant growth form dataset for the New World	Engemann, K., Sandel, B., Boyle, B., Enquist, B. J., J¯rgensen, P. M., Kattge, J., McGill, B. J., Morueta-Holme, N., Peet, R. K., Spencer, N. J., Violle, C., Wiser, S. K. and Svenning, J.-C. (2016), A plant growth form dataset for the New World. Ecology, 97: 3243. doi:10.1002/ecy.1569
SP1257	A25	Platypodium elegans	Platypodium	Leguminosae	Tree/Shrub	Plant growth form dataset for the New World	Engemann, K., Sandel, B., Boyle, B., Enquist, B. J., J¯rgensen, P. M., Kattge, J., McGill, B. J., Morueta-Holme, N., Peet, R. K., Spencer, N. J., Violle, C., Wiser, S. K. and Svenning, J.-C. (2016), A plant growth form dataset for the New World. Ecology, 97: 3243. doi:10.1002/ecy.1569
SP1258	A12	Platysace valida	Platysace	Apiaceae	Forb	Online	https://eol.org/pages/49428956
SP1259	A01	Pleiocarpa sp.	Pleiocarpa	Apocynaceae	Tree/Shrub	TRY Categorical Traits Dataset (update 2018)	unpub.
SP1260	A04	Plenckia populnea	Plenckia	Celastraceae	Tree/Shrub	Plant growth form dataset for the New World	Engemann, K., Sandel, B., Boyle, B., Enquist, B. J., J¯rgensen, P. M., Kattge, J., McGill, B. J., Morueta-Holme, N., Peet, R. K., Spencer, N. J., Violle, C., Wiser, S. K. and Svenning, J.-C. (2016), A plant growth form dataset for the New World. Ecology, 97: 3243. doi:10.1002/ecy.1569
SP1261	A09	Plinia sp.	Plinia	Myrtaceae	Tree/Shrub	The Global Leaf Traits	unpub.
SP1262	A24	Pluchea foetida	Pluchea	Compositae	Forb	Plant growth form dataset for the New World	Engemann, K., Sandel, B., Boyle, B., Enquist, B. J., J¯rgensen, P. M., Kattge, J., McGill, B. J., Morueta-Holme, N., Peet, R. K., Spencer, N. J., Violle, C., Wiser, S. K. and Svenning, J.-C. (2016), A plant growth form dataset for the New World. Ecology, 97: 3243. doi:10.1002/ecy.1569
SP1263	A27	Podocarpus lambertii	Podocarpus	Podocarpaceae	Tree/Shrub	Plant growth form dataset for the New World	Engemann, K., Sandel, B., Boyle, B., Enquist, B. J., J¯rgensen, P. M., Kattge, J., McGill, B. J., Morueta-Holme, N., Peet, R. K., Spencer, N. J., Violle, C., Wiser, S. K. and Svenning, J.-C. (2016), A plant growth form dataset for the New World. Ecology, 97: 3243. doi:10.1002/ecy.1569
SP1264	A21	Podolepis aristata	Podolepis	Compositae	Forb	Online	https://www.bgpa.wa.gov.au/about-us/information/our-plants/plants-in-focus/2064-podolepis-aristata
SP1265	A02	Polyalthia lateriflora	Polyalthia	Annonaceae	Tree/Shrub	The Global Leaf Traits	unpub.
SP1266	A02	Polyalthia microtus	Polyalthia	Annonaceae	Tree/Shrub	The Global Leaf Traits	unpub.
SP1267	A02	Polyalthia rumphii	Polyalthia	Annonaceae	Tree/Shrub	TRY Categorical Traits Dataset (update 2018)	unpub.
SP1268	A19	Polycarpaea corymbosa	Polycarpaea	Caryophyllaceae	Forb	Plant growth form dataset for the New World	Engemann, K., Sandel, B., Boyle, B., Enquist, B. J., J¯rgensen, P. M., Kattge, J., McGill, B. J., Morueta-Holme, N., Peet, R. K., Spencer, N. J., Violle, C., Wiser, S. K. and Svenning, J.-C. (2016), A plant growth form dataset for the New World. Ecology, 97: 3243. doi:10.1002/ecy.1569
SP1269	A19	Polycarpaea sp.	Polycarpaea	Caryophyllaceae	Forb	TRY Categorical Traits Dataset (update 2018)	unpub.
SP1270	A10	Polygala apparicioi	Polygala	Polygalaceae	Forb	Online	https://eol.org/pages/5493983
SP1271	A06	Polygala celosioides	Polygala	Polygalaceae	Forb	Plant growth form dataset for the New World	Engemann, K., Sandel, B., Boyle, B., Enquist, B. J., J¯rgensen, P. M., Kattge, J., McGill, B. J., Morueta-Holme, N., Peet, R. K., Spencer, N. J., Violle, C., Wiser, S. K. and Svenning, J.-C. (2016), A plant growth form dataset for the New World. Ecology, 97: 3243. doi:10.1002/ecy.1569
SP1272	A23	Polygala eriocephala	Polygala	Polygalaceae	Forb	Online	https://florabase.dpaw.wa.gov.au/browse/profile/4570
SP1273	A10	Polygala glochidiata	Polygala	Polygalaceae	Forb	Plant growth form dataset for the New World	Engemann, K., Sandel, B., Boyle, B., Enquist, B. J., J¯rgensen, P. M., Kattge, J., McGill, B. J., Morueta-Holme, N., Peet, R. K., Spencer, N. J., Violle, C., Wiser, S. K. and Svenning, J.-C. (2016), A plant growth form dataset for the New World. Ecology, 97: 3243. doi:10.1002/ecy.1569
SP1274	A19	Polygala orbicularis	Polygala	Polygalaceae	Forb	TRY Categorical Traits Dataset (update 2018)	unpub.
SP1275	A12	Polygala sp.	Polygala	Polygalaceae	Forb	Author	10.1071/PC120319
SP1276	A23	Polygala sp.	Polygala	Polygalaceae	Forb	Author	WOINARSKI, J. C. Z., RISLER, J. & KEAN, L. 2004. Response of vegetation and vertebrate fauna to 23 years of fire exclusion in a tropical Eucalyptus open forest, Northern Territory, Australia.¬†Austral Ecology,¬†29,¬†156-176.
SP1277	A11	Polymeria pusilla	Polymeria	Convolvulaceae	Climber	Flora of NSW data from PLantNET	Royal Botanic Gardens Sydney. _PLantNET: NSW flora online_. 2014. url: [http://plantnet.rbgsyd.nsw.gov.au/](http://plantnet.rbgsyd.nsw.gov.au/).
SP1278	A19	Polymeria sp.	Polymeria	Convolvulaceae	Climber	TRY Categorical Traits Dataset (update 2018)	unpub.
SP1279	A17	Polyscias scutellaria	Polyscias	Araliaceae	Tree/Shrub	Plant growth form dataset for the New World	Engemann, K., Sandel, B., Boyle, B., Enquist, B. J., J¯rgensen, P. M., Kattge, J., McGill, B. J., Morueta-Holme, N., Peet, R. K., Spencer, N. J., Violle, C., Wiser, S. K. and Svenning, J.-C. (2016), A plant growth form dataset for the New World. Ecology, 97: 3243. doi:10.1002/ecy.1569
SP1280	A28	Polytaenia texana	Polytaenia	Apiaceae	Forb	Plant growth form dataset for the New World	Engemann, K., Sandel, B., Boyle, B., Enquist, B. J., J¯rgensen, P. M., Kattge, J., McGill, B. J., Morueta-Holme, N., Peet, R. K., Spencer, N. J., Violle, C., Wiser, S. K. and Svenning, J.-C. (2016), A plant growth form dataset for the New World. Ecology, 97: 3243. doi:10.1002/ecy.1569
SP1281	A18	Pontederia parviflora	Pontederia	Pontederiaceae	Forb	Plant growth form dataset for the New World	Engemann, K., Sandel, B., Boyle, B., Enquist, B. J., J¯rgensen, P. M., Kattge, J., McGill, B. J., Morueta-Holme, N., Peet, R. K., Spencer, N. J., Violle, C., Wiser, S. K. and Svenning, J.-C. (2016), A plant growth form dataset for the New World. Ecology, 97: 3243. doi:10.1002/ecy.1569
SP1282	A18	Pontederia rotundifolia	Pontederia	Pontederiaceae	Forb	Categorical Plant Traits Database	unpub.
SP1283	A02	Popowia hirta	Popowia	Annonaceae	Tree/Shrub	TRY Categorical Traits Dataset (update 2018)	unpub.
SP1284	A12	Poranthera microphylla	Poranthera	Phyllanthaceae	Forb	Global leaf size dataset	Wright, I. J., N. Dong, V. Maire, I. C. Prentice, M. Westoby, S. DÌaz, R. V. Gallagher, B. F. Jacobs, R. Kooyman, E. A. Law, M. R. Leishman, ‹. Niinemets, P. B. Reich, L. Sack, R. Villar, H. Wang and P. Wilf (2017). Global climatic drivers of leaf size. Science 357(6354): 917-921. DOI:10.1126/science.aal4760
SP1285	A10	Porophyllum obscurum	Porophyllum	Compositae	Tree/Shrub	Online	http://buscador.floraargentina.edu.ar/species/details/17387
SP1286	A02	Porterandia anisophylla	Porterandia	Rubiaceae	Tree/Shrub	Plant growth form dataset for the New World	Engemann, K., Sandel, B., Boyle, B., Enquist, B. J., J¯rgensen, P. M., Kattge, J., McGill, B. J., Morueta-Holme, N., Peet, R. K., Spencer, N. J., Violle, C., Wiser, S. K. and Svenning, J.-C. (2016), A plant growth form dataset for the New World. Ecology, 97: 3243. doi:10.1002/ecy.1569
SP1287	A19	Portulaca bicolor	Portulaca	Portulacaceae	Forb	Plant growth form dataset for the New World	Engemann, K., Sandel, B., Boyle, B., Enquist, B. J., J¯rgensen, P. M., Kattge, J., McGill, B. J., Morueta-Holme, N., Peet, R. K., Spencer, N. J., Violle, C., Wiser, S. K. and Svenning, J.-C. (2016), A plant growth form dataset for the New World. Ecology, 97: 3243. doi:10.1002/ecy.1569
SP1288	A11	Portulaca oleracea	Portulaca	Portulacaceae	Succulent	TRY Categorical Traits Dataset (update 2018)	unpub.
SP1289	A05	Potentilla ranunculoides	Potentilla	Rosaceae	Forb	Online	https://eol.org/pages/229894
SP1290	A01	Pouteria alnifolia	Pouteria	Sapotaceae	Tree/Shrub	Plant growth form dataset for the New World	Engemann, K., Sandel, B., Boyle, B., Enquist, B. J., J¯rgensen, P. M., Kattge, J., McGill, B. J., Morueta-Holme, N., Peet, R. K., Spencer, N. J., Violle, C., Wiser, S. K. and Svenning, J.-C. (2016), A plant growth form dataset for the New World. Ecology, 97: 3243. doi:10.1002/ecy.1569
SP1291	A04	Pouteria gardneri	Pouteria	Sapotaceae	Tree/Shrub	Plant growth form dataset for the New World	Engemann, K., Sandel, B., Boyle, B., Enquist, B. J., J¯rgensen, P. M., Kattge, J., McGill, B. J., Morueta-Holme, N., Peet, R. K., Spencer, N. J., Violle, C., Wiser, S. K. and Svenning, J.-C. (2016), A plant growth form dataset for the New World. Ecology, 97: 3243. doi:10.1002/ecy.1569
SP1292	A03	Pouteria glomerata	Pouteria	Sapotaceae	Tree/Shrub	Plant growth form dataset for the New World	Engemann, K., Sandel, B., Boyle, B., Enquist, B. J., J¯rgensen, P. M., Kattge, J., McGill, B. J., Morueta-Holme, N., Peet, R. K., Spencer, N. J., Violle, C., Wiser, S. K. and Svenning, J.-C. (2016), A plant growth form dataset for the New World. Ecology, 97: 3243. doi:10.1002/ecy.1569
SP1293	A04	Pouteria ramiflora	Pouteria	Sapotaceae	Tree/Shrub	Plant growth form dataset for the New World	Engemann, K., Sandel, B., Boyle, B., Enquist, B. J., J¯rgensen, P. M., Kattge, J., McGill, B. J., Morueta-Holme, N., Peet, R. K., Spencer, N. J., Violle, C., Wiser, S. K. and Svenning, J.-C. (2016), A plant growth form dataset for the New World. Ecology, 97: 3243. doi:10.1002/ecy.1569
SP1294	A25	Pouteria torta	Pouteria	Sapotaceae	Tree/Shrub	Plant growth form dataset for the New World	Engemann, K., Sandel, B., Boyle, B., Enquist, B. J., J¯rgensen, P. M., Kattge, J., McGill, B. J., Morueta-Holme, N., Peet, R. K., Spencer, N. J., Violle, C., Wiser, S. K. and Svenning, J.-C. (2016), A plant growth form dataset for the New World. Ecology, 97: 3243. doi:10.1002/ecy.1569
SP1295	A12	Praxelis clematidea	Praxelis	Compositae	Forb	Plant growth form dataset for the New World	Engemann, K., Sandel, B., Boyle, B., Enquist, B. J., J¯rgensen, P. M., Kattge, J., McGill, B. J., Morueta-Holme, N., Peet, R. K., Spencer, N. J., Violle, C., Wiser, S. K. and Svenning, J.-C. (2016), A plant growth form dataset for the New World. Ecology, 97: 3243. doi:10.1002/ecy.1569
SP1296	A03	Prestonia coalita	Prestonia	Apocynaceae	Climber	Plant growth form dataset for the New World	Engemann, K., Sandel, B., Boyle, B., Enquist, B. J., J¯rgensen, P. M., Kattge, J., McGill, B. J., Morueta-Holme, N., Peet, R. K., Spencer, N. J., Violle, C., Wiser, S. K. and Svenning, J.-C. (2016), A plant growth form dataset for the New World. Ecology, 97: 3243. doi:10.1002/ecy.1569
SP1297	A02	Prismatomeris beccariana	Prismatomeris	Rubiaceae	Tree/Shrub	TRY Categorical Traits Dataset (update 2018)	unpub.
SP1298	A09	Prockia crucis	Prockia	Salicaceae	Tree/Shrub	TRY Categorical Traits Dataset (update 2018)	unpub.
SP1299	A28	Prosopis glandulosa	Prosopis	Leguminosae	Tree/Shrub	Plant growth form dataset for the New World	Engemann, K., Sandel, B., Boyle, B., Enquist, B. J., J¯rgensen, P. M., Kattge, J., McGill, B. J., Morueta-Holme, N., Peet, R. K., Spencer, N. J., Violle, C., Wiser, S. K. and Svenning, J.-C. (2016), A plant growth form dataset for the New World. Ecology, 97: 3243. doi:10.1002/ecy.1569
SP1300	A04	Protium heptaphyllum	Protium	Burseraceae	Tree/Shrub	Plant growth form dataset for the New World	Engemann, K., Sandel, B., Boyle, B., Enquist, B. J., J¯rgensen, P. M., Kattge, J., McGill, B. J., Morueta-Holme, N., Peet, R. K., Spencer, N. J., Violle, C., Wiser, S. K. and Svenning, J.-C. (2016), A plant growth form dataset for the New World. Ecology, 97: 3243. doi:10.1002/ecy.1569
SP1301	A20	Protium ovatum	Protium	Burseraceae	Tree/Shrub	The Global Leaf Traits	unpub.
SP1302	A02	Prunus beccarii	Prunus	Rosaceae	Tree/Shrub	TRY Categorical Traits Dataset (update 2018)	unpub.
SP1303	A28	Prunus mexicana	Prunus	Rosaceae	Tree/Shrub	TRY Categorical Traits Dataset (update 2018)	unpub.
SP1304	A27	Prunus myrtifolia	Prunus	Rosaceae	Tree/Shrub	Plant growth form dataset for the New World	Engemann, K., Sandel, B., Boyle, B., Enquist, B. J., J¯rgensen, P. M., Kattge, J., McGill, B. J., Morueta-Holme, N., Peet, R. K., Spencer, N. J., Violle, C., Wiser, S. K. and Svenning, J.-C. (2016), A plant growth form dataset for the New World. Ecology, 97: 3243. doi:10.1002/ecy.1569
SP1305	A12	Pseudanthus ligulatus	Pseudanthus	Picrodendraceae	Tree/Shrub	A dataset compiled to determine whether life-history characters that affect population persistence (e.g. habit and life span) and those that influence reproductive success (e.g. sexual system and fruit type) are non-randomly correlated with extinction risk (i.e. threat category) in the Australian flora.	A. Sjostrom and C. L. Gross. ‚ÄúLife-history characters and phylogeny are correlated with extinction risk in the Australian angiosperms‚Äù. _Journal of Biogeography_ 33.2 (2006), pp. 271-290. doi: [10.1111/j.1365-2699.2005.01393.x](https://doi.org/10.1111%2Fj.1365-2699.2005.01393.x).
SP1306	A13	Pseuderanthemum variabile	Pseuderanthemum	Acanthaceae	Forb	Plant growth form dataset for the New World	Engemann, K., Sandel, B., Boyle, B., Enquist, B. J., J¯rgensen, P. M., Kattge, J., McGill, B. J., Morueta-Holme, N., Peet, R. K., Spencer, N. J., Violle, C., Wiser, S. K. and Svenning, J.-C. (2016), A plant growth form dataset for the New World. Ecology, 97: 3243. doi:10.1002/ecy.1569
SP1307	A04	Pseudobombax longiflorum	Pseudobombax	Malvaceae	Tree/Shrub	Plant growth form dataset for the New World	Engemann, K., Sandel, B., Boyle, B., Enquist, B. J., J¯rgensen, P. M., Kattge, J., McGill, B. J., Morueta-Holme, N., Peet, R. K., Spencer, N. J., Violle, C., Wiser, S. K. and Svenning, J.-C. (2016), A plant growth form dataset for the New World. Ecology, 97: 3243. doi:10.1002/ecy.1569
SP1308	A25	Pseudobombax tomentosum	Pseudobombax	Malvaceae	Tree/Shrub	Plant growth form dataset for the New World	Engemann, K., Sandel, B., Boyle, B., Enquist, B. J., J¯rgensen, P. M., Kattge, J., McGill, B. J., Morueta-Holme, N., Peet, R. K., Spencer, N. J., Violle, C., Wiser, S. K. and Svenning, J.-C. (2016), A plant growth form dataset for the New World. Ecology, 97: 3243. doi:10.1002/ecy.1569
SP1309	A05	Pseudognaphalium inornatum	Pseudognaphalium	Compositae	Forb	Plant growth form dataset for the New World	Engemann, K., Sandel, B., Boyle, B., Enquist, B. J., J¯rgensen, P. M., Kattge, J., McGill, B. J., Morueta-Holme, N., Peet, R. K., Spencer, N. J., Violle, C., Wiser, S. K. and Svenning, J.-C. (2016), A plant growth form dataset for the New World. Ecology, 97: 3243. doi:10.1002/ecy.1569
SP1310	A20	Psidium salutare	Psidium	Myrtaceae	Tree/Shrub	Plant growth form dataset for the New World	Engemann, K., Sandel, B., Boyle, B., Enquist, B. J., J¯rgensen, P. M., Kattge, J., McGill, B. J., Morueta-Holme, N., Peet, R. K., Spencer, N. J., Violle, C., Wiser, S. K. and Svenning, J.-C. (2016), A plant growth form dataset for the New World. Ecology, 97: 3243. doi:10.1002/ecy.1569
SP1311	A28	Psoralea rhombifolia	Psoralea	Leguminosae	Forb	Plant growth form dataset for the New World	Engemann, K., Sandel, B., Boyle, B., Enquist, B. J., J¯rgensen, P. M., Kattge, J., McGill, B. J., Morueta-Holme, N., Peet, R. K., Spencer, N. J., Violle, C., Wiser, S. K. and Svenning, J.-C. (2016), A plant growth form dataset for the New World. Ecology, 97: 3243. doi:10.1002/ecy.1569
SP1312	A01	Psychotria sp.	Psychotria	Rubiaceae	Tree/Shrub	The Global Leaf Traits	unpub.
SP1313	A02	Psychotria sp.	Psychotria	Rubiaceae	Tree/Shrub	The Global Leaf Traits	unpub.
SP1314	A01	Psydrax arnoldiana	Psydrax	Rubiaceae	Tree/Shrub	TRY Categorical Traits Dataset (update 2018)	unpub.
SP1315	A01	Psydrax parviflora	Psydrax	Rubiaceae	Tree/Shrub	Plant growth form dataset for the New World	Engemann, K., Sandel, B., Boyle, B., Enquist, B. J., J¯rgensen, P. M., Kattge, J., McGill, B. J., Morueta-Holme, N., Peet, R. K., Spencer, N. J., Violle, C., Wiser, S. K. and Svenning, J.-C. (2016), A plant growth form dataset for the New World. Ecology, 97: 3243. doi:10.1002/ecy.1569
SP1316	A13	Pteridium esculentum	Pteridium	Dennstaedtiaceae	Fern	TRY Database	TRY Database
SP1317	A02	Pternandra sp.	Pternandra	Melastomataceae	Tree/Shrub	TRY Categorical Traits Dataset (update 2018)	unpub.
SP1318	A03	Pterocarpus santalinoides	Pterocarpus	Leguminosae	Tree/Shrub	Plant growth form dataset for the New World	Engemann, K., Sandel, B., Boyle, B., Enquist, B. J., J¯rgensen, P. M., Kattge, J., McGill, B. J., Morueta-Holme, N., Peet, R. K., Spencer, N. J., Violle, C., Wiser, S. K. and Svenning, J.-C. (2016), A plant growth form dataset for the New World. Ecology, 97: 3243. doi:10.1002/ecy.1569
SP1319	A01	Pterocarpus sp.	Pterocarpus	Fabaceae	Tree/Shrub	TRY Categorical Traits Dataset (update 2018)	unpub.
SP1320	A11	Pterocaulon serrulatum	Pterocaulon	Compositae	Forb	Online	https://somemagneticislandplants.com.au/rag-weed
SP1321	A12	Pterocaulon sphacelatum	Pterocaulon	Compositae	Forb	Global leaf size dataset	Wright, I. J., N. Dong, V. Maire, I. C. Prentice, M. Westoby, S. DÌaz, R. V. Gallagher, B. F. Jacobs, R. Kooyman, E. A. Law, M. R. Leishman, ‹. Niinemets, P. B. Reich, L. Sack, R. Villar, H. Wang and P. Wilf (2017). Global climatic drivers of leaf size. Science 357(6354): 917-921. DOI:10.1126/science.aal4760
SP1322	A04	Pterodon emarginatus	Pterodon	Leguminosae	Tree/Shrub	Plant growth form dataset for the New World	Engemann, K., Sandel, B., Boyle, B., Enquist, B. J., J¯rgensen, P. M., Kattge, J., McGill, B. J., Morueta-Holme, N., Peet, R. K., Spencer, N. J., Violle, C., Wiser, S. K. and Svenning, J.-C. (2016), A plant growth form dataset for the New World. Ecology, 97: 3243. doi:10.1002/ecy.1569
SP1323	A09	Pterogyne nitens	Pterogyne	Leguminosae	Tree/Shrub	Plant growth form dataset for the New World	Engemann, K., Sandel, B., Boyle, B., Enquist, B. J., J¯rgensen, P. M., Kattge, J., McGill, B. J., Morueta-Holme, N., Peet, R. K., Spencer, N. J., Violle, C., Wiser, S. K. and Svenning, J.-C. (2016), A plant growth form dataset for the New World. Ecology, 97: 3243. doi:10.1002/ecy.1569
SP1324	A21	Ptilotus divaricatus	Ptilotus	Amaranthaceae	Tree/Shrub	A dataset compiled to determine whether life-history characters that affect population persistence (e.g. habit and life span) and those that influence reproductive success (e.g. sexual system and fruit type) are non-randomly correlated with extinction risk (i.e. threat category) in the Australian flora.	A. Sjostrom and C. L. Gross. ‚ÄúLife-history characters and phylogeny are correlated with extinction risk in the Australian angiosperms‚Äù. _Journal of Biogeography_ 33.2 (2006), pp. 271-290. doi: [10.1111/j.1365-2699.2005.01393.x](https://doi.org/10.1111%2Fj.1365-2699.2005.01393.x).
SP1325	A21	Ptilotus obovatus	Ptilotus	Amaranthaceae	Tree/Shrub	Plant growth form dataset for the New World	Engemann, K., Sandel, B., Boyle, B., Enquist, B. J., J¯rgensen, P. M., Kattge, J., McGill, B. J., Morueta-Holme, N., Peet, R. K., Spencer, N. J., Violle, C., Wiser, S. K. and Svenning, J.-C. (2016), A plant growth form dataset for the New World. Ecology, 97: 3243. doi:10.1002/ecy.1569
SP1326	A21	Ptilotus polystachyus	Ptilotus	Amaranthaceae	Forb	Global leaf size dataset	Wright, I. J., N. Dong, V. Maire, I. C. Prentice, M. Westoby, S. DÌaz, R. V. Gallagher, B. F. Jacobs, R. Kooyman, E. A. Law, M. R. Leishman, ‹. Niinemets, P. B. Reich, L. Sack, R. Villar, H. Wang and P. Wilf (2017). Global climatic drivers of leaf size. Science 357(6354): 917-921. DOI:10.1126/science.aal4760
SP1327	A21	Ptilotus sp.	Ptilotus	Amaranthaceae	Forb	Online	https://florabase.dpaw.wa.gov.au/browse/profile/28340
SP1328	A19	Ptilotus sp.	Ptilotus	Amaranthaceae	Forb	Author	RUSSELL-SMITH, J., RYAN, P. G. & CHEAL, D. C. 2002. Fire regimes and the conservation of sandstone heath in monsoonal northern Australia: frequency, interval, patchiness.¬†Biological Conservation,¬†104,¬†91-106.
SP1329	A01	Pycnanthus angolensis	Pycnanthus	Myristicaceae	Tree/Shrub	Plant growth form dataset for the New World	Engemann, K., Sandel, B., Boyle, B., Enquist, B. J., J¯rgensen, P. M., Kattge, J., McGill, B. J., Morueta-Holme, N., Peet, R. K., Spencer, N. J., Violle, C., Wiser, S. K. and Svenning, J.-C. (2016), A plant growth form dataset for the New World. Ecology, 97: 3243. doi:10.1002/ecy.1569
SP1330	A28	Pyrrhopappus carolinianus	Pyrrhopappus	Compositae	Forb	Plant growth form dataset for the New World	Engemann, K., Sandel, B., Boyle, B., Enquist, B. J., J¯rgensen, P. M., Kattge, J., McGill, B. J., Morueta-Holme, N., Peet, R. K., Spencer, N. J., Violle, C., Wiser, S. K. and Svenning, J.-C. (2016), A plant growth form dataset for the New World. Ecology, 97: 3243. doi:10.1002/ecy.1569
SP1331	A28	Pyrrhopappus pauciflorus	Pyrrhopappus	Compositae	Forb	Plant growth form dataset for the New World	Engemann, K., Sandel, B., Boyle, B., Enquist, B. J., J¯rgensen, P. M., Kattge, J., McGill, B. J., Morueta-Holme, N., Peet, R. K., Spencer, N. J., Violle, C., Wiser, S. K. and Svenning, J.-C. (2016), A plant growth form dataset for the New World. Ecology, 97: 3243. doi:10.1002/ecy.1569
SP1332	A04	Qualea grandiflora	Qualea	Vochysiaceae	Tree/Shrub	Plant growth form dataset for the New World	Engemann, K., Sandel, B., Boyle, B., Enquist, B. J., J¯rgensen, P. M., Kattge, J., McGill, B. J., Morueta-Holme, N., Peet, R. K., Spencer, N. J., Violle, C., Wiser, S. K. and Svenning, J.-C. (2016), A plant growth form dataset for the New World. Ecology, 97: 3243. doi:10.1002/ecy.1569
SP1333	A04	Qualea multiflora	Qualea	Vochysiaceae	Tree/Shrub	The Global Leaf Traits	unpub.
SP1334	A04	Qualea parviflora	Qualea	Vochysiaceae	Tree/Shrub	Plant growth form dataset for the New World	Engemann, K., Sandel, B., Boyle, B., Enquist, B. J., J¯rgensen, P. M., Kattge, J., McGill, B. J., Morueta-Holme, N., Peet, R. K., Spencer, N. J., Violle, C., Wiser, S. K. and Svenning, J.-C. (2016), A plant growth form dataset for the New World. Ecology, 97: 3243. doi:10.1002/ecy.1569
SP1335	A02	Quassia indica	Quassia	Simaroubaceae	Tree/Shrub	TRY Categorical Traits Dataset (update 2018)	unpub.
SP1336	A28	Quercus buckleyi	Quercus	Fagaceae	Tree/Shrub	Plant growth form dataset for the New World	Engemann, K., Sandel, B., Boyle, B., Enquist, B. J., J¯rgensen, P. M., Kattge, J., McGill, B. J., Morueta-Holme, N., Peet, R. K., Spencer, N. J., Violle, C., Wiser, S. K. and Svenning, J.-C. (2016), A plant growth form dataset for the New World. Ecology, 97: 3243. doi:10.1002/ecy.1569
SP1337	A28	Quercus fusiformis	Quercus	Fagaceae	Tree/Shrub	Plant growth form dataset for the New World	Engemann, K., Sandel, B., Boyle, B., Enquist, B. J., J¯rgensen, P. M., Kattge, J., McGill, B. J., Morueta-Holme, N., Peet, R. K., Spencer, N. J., Violle, C., Wiser, S. K. and Svenning, J.-C. (2016), A plant growth form dataset for the New World. Ecology, 97: 3243. doi:10.1002/ecy.1569
SP1338	A28	Quercus marilandica	Quercus	Fagaceae	Tree/Shrub	Plant growth form dataset for the New World	Engemann, K., Sandel, B., Boyle, B., Enquist, B. J., J¯rgensen, P. M., Kattge, J., McGill, B. J., Morueta-Holme, N., Peet, R. K., Spencer, N. J., Violle, C., Wiser, S. K. and Svenning, J.-C. (2016), A plant growth form dataset for the New World. Ecology, 97: 3243. doi:10.1002/ecy.1569
SP1339	A02	Quercus sp.	Quercus	Fagaceae	Tree/Shrub	The Global Leaf Traits	unpub.
SP1340	A28	Quercus stellata	Quercus	Fagaceae	Tree/Shrub	Plant growth form dataset for the New World	Engemann, K., Sandel, B., Boyle, B., Enquist, B. J., J¯rgensen, P. M., Kattge, J., McGill, B. J., Morueta-Holme, N., Peet, R. K., Spencer, N. J., Violle, C., Wiser, S. K. and Svenning, J.-C. (2016), A plant growth form dataset for the New World. Ecology, 97: 3243. doi:10.1002/ecy.1569
SP1341	A28	Ratibida columnifera	Ratibida	Compositae	Forb	Plant growth form dataset for the New World	Engemann, K., Sandel, B., Boyle, B., Enquist, B. J., J¯rgensen, P. M., Kattge, J., McGill, B. J., Morueta-Holme, N., Peet, R. K., Spencer, N. J., Violle, C., Wiser, S. K. and Svenning, J.-C. (2016), A plant growth form dataset for the New World. Ecology, 97: 3243. doi:10.1002/ecy.1569
SP1342	A01	Rauvolfia vomitoria	Rauvolfia	Apocynaceae	Tree/Shrub	The Global Leaf Traits	unpub.
SP1343	A26	Reimarochloa acuta	Reimarochloa	Poaceae	Graminoid	TRY Database	TRY Database
SP1344	A03	Rhabdadenia madida	Rhabdadenia	Apocynaceae	Climber	Plant growth form dataset for the New World	Engemann, K., Sandel, B., Boyle, B., Enquist, B. J., J¯rgensen, P. M., Kattge, J., McGill, B. J., Morueta-Holme, N., Peet, R. K., Spencer, N. J., Violle, C., Wiser, S. K. and Svenning, J.-C. (2016), A plant growth form dataset for the New World. Ecology, 97: 3243. doi:10.1002/ecy.1569
SP1345	A21	Rhagodia latifolia	Rhagodia	Amaranthaceae	Tree/Shrub	A dataset compiled to determine whether life-history characters that affect population persistence (e.g. habit and life span) and those that influence reproductive success (e.g. sexual system and fruit type) are non-randomly correlated with extinction risk (i.e. threat category) in the Australian flora.	A. Sjostrom and C. L. Gross. ‚ÄúLife-history characters and phylogeny are correlated with extinction risk in the Australian angiosperms‚Äù. _Journal of Biogeography_ 33.2 (2006), pp. 271-290. doi: [10.1111/j.1365-2699.2005.01393.x](https://doi.org/10.1111%2Fj.1365-2699.2005.01393.x).
SP1346	A21	Rhagodia preissii	Rhagodia	Amaranthaceae	Tree/Shrub	TRY Categorical Traits Dataset (update 2018)	unpub.
SP1347	A09	Rhamnidium elaeocarpum	Rhamnidium	Rhamnaceae	Tree/Shrub	Plant growth form dataset for the New World	Engemann, K., Sandel, B., Boyle, B., Enquist, B. J., J¯rgensen, P. M., Kattge, J., McGill, B. J., Morueta-Holme, N., Peet, R. K., Spencer, N. J., Violle, C., Wiser, S. K. and Svenning, J.-C. (2016), A plant growth form dataset for the New World. Ecology, 97: 3243. doi:10.1002/ecy.1569
SP1348	A24	Rhexia cubensis	Rhexia	Melastomataceae	Forb	Plant growth form dataset for the New World	Engemann, K., Sandel, B., Boyle, B., Enquist, B. J., J¯rgensen, P. M., Kattge, J., McGill, B. J., Morueta-Holme, N., Peet, R. K., Spencer, N. J., Violle, C., Wiser, S. K. and Svenning, J.-C. (2016), A plant growth form dataset for the New World. Ecology, 97: 3243. doi:10.1002/ecy.1569
SP1349	A15	Rhigozum brevispinosum	Rhigozum	Bignoniaceae	Tree/Shrub	TRY Categorical Traits Dataset (update 2018)	unpub.
SP1350	A02	Rhodamnia cinerea	Rhodamnia	Myrtaceae	Tree/Shrub	The Global Leaf Traits	unpub.
SP1351	A21	Rhodanthe citrina	Rhodanthe	Compositae	Forb	Specific leaf area responses to environmental gradients through space and time	Dwyer, J. M., R. J. Hobbs, and M. M. Mayfield. 2014. Specific leaf area responses to environmental gradients through space and time. Ecology 95:399-410
SP1352	A02	Rhodomyrtus sp.	Rhodomyrtus	Myrtaceae	Tree/Shrub	TRY Categorical Traits Dataset (update 2018)	unpub.
SP1353	A28	Rhus lanceolata	Rhus	Anacardiaceae	Tree/Shrub	Plant growth form dataset for the New World	Engemann, K., Sandel, B., Boyle, B., Enquist, B. J., J¯rgensen, P. M., Kattge, J., McGill, B. J., Morueta-Holme, N., Peet, R. K., Spencer, N. J., Violle, C., Wiser, S. K. and Svenning, J.-C. (2016), A plant growth form dataset for the New World. Ecology, 97: 3243. doi:10.1002/ecy.1569
SP1354	A28	Rhus trilobata	Rhus	Anacardiaceae	Tree/Shrub	Plant growth form dataset for the New World	Engemann, K., Sandel, B., Boyle, B., Enquist, B. J., J¯rgensen, P. M., Kattge, J., McGill, B. J., Morueta-Holme, N., Peet, R. K., Spencer, N. J., Violle, C., Wiser, S. K. and Svenning, J.-C. (2016), A plant growth form dataset for the New World. Ecology, 97: 3243. doi:10.1002/ecy.1569
SP1355	A21	Rhyncharrhena linearis	Rhyncharrhena	Apocynaceae	Climber	The Global Leaf Traits	unpub.
SP1356	A11	Rhynchosia minima	Rhynchosia	Leguminosae	Climber	Plant growth form dataset for the New World	Engemann, K., Sandel, B., Boyle, B., Enquist, B. J., J¯rgensen, P. M., Kattge, J., McGill, B. J., Morueta-Holme, N., Peet, R. K., Spencer, N. J., Violle, C., Wiser, S. K. and Svenning, J.-C. (2016), A plant growth form dataset for the New World. Ecology, 97: 3243. doi:10.1002/ecy.1569
SP1357	A28	Rhynchosia senna	Rhynchosia	Leguminosae	Climber	TRY Categorical Traits Dataset (update 2018)	unpub.
SP1358	A06	Rhynchospora confusa	Rhynchospora	Cyperaceae	Graminoid	TRY Database	TRY Database
SP1359	A10	Rhynchospora consanguinea	Rhynchospora	Cyperaceae	Graminoid	TRY Database	TRY Database
SP1360	A10	Rhynchospora emaciata	Rhynchospora	Cyperaceae	Graminoid	TRY Database	TRY Database
SP1361	A10	Rhynchospora globosa	Rhynchospora	Cyperaceae	Graminoid	TRY Database	TRY Database
SP1362	A10	Rhynchospora patuligluma	Rhynchospora	Cyperaceae	Graminoid	TRY Database	TRY Database
SP1363	A10	Rhynchospora riedeliana	Rhynchospora	Cyperaceae	Graminoid	TRY Database	TRY Database
SP1364	A18	Rhynchospora scutellata	Rhynchospora	Cyperaceae	Graminoid	TRY Database	TRY Database
SP1365	A24	Rhynchospora sp.	Rhynchospora	Cyperaceae	Graminoid	TRY Database	TRY Database
SP1366	A06	Rhynchospora sp1	Rhynchospora	Cyperaceae	Graminoid	TRY Database	TRY Database
SP1367	A06	Rhynchospora sp2	Rhynchospora	Cyperaceae	Graminoid	TRY Database	TRY Database
SP1368	A10	Rhynchospora tenuis	Rhynchospora	Cyperaceae	Graminoid	TRY Database	TRY Database
SP1369	A10	Rhynchospora terminalis	Rhynchospora	Cyperaceae	Graminoid	TRY Database	TRY Database
SP1370	A16	Richardia brasiliensis	Richardia	Rubiaceae	Climber	Trait Data for African Plants - a Photo Guide	Dressler S, M Schmidt, G Zizka (2014) Introducing African PlantsóA Photo GuideóAn Interactive Photo Data-Base and Rapid Identification Tool for Continental Africa. Taxon 63(5) 1159-1161 DOI: http://dx.doi.org/10.12705/635.26
SP1371	A28	Richardia tricocca	Richardia	Rubiaceae	Forb	Plant growth form dataset for the New World	Engemann, K., Sandel, B., Boyle, B., Enquist, B. J., J¯rgensen, P. M., Kattge, J., McGill, B. J., Morueta-Holme, N., Peet, R. K., Spencer, N. J., Violle, C., Wiser, S. K. and Svenning, J.-C. (2016), A plant growth form dataset for the New World. Ecology, 97: 3243. doi:10.1002/ecy.1569
SP1372	A10	Richterago angustifolia	Richterago	Compositae	Forb	Author	LE STRADIC, S., HERNANDEZ, P., FERNANDES, G. W. & BUISSON, E. 2018. Regeneration after fire in campo rupestre: Short- and long-term vegetation dynamics.¬†Flora,¬†238,¬†191-200.
SP1373	A10	Richterago arenaria	Richterago	Compositae	Forb	Author	LE STRADIC, S., HERNANDEZ, P., FERNANDES, G. W. & BUISSON, E. 2018. Regeneration after fire in campo rupestre: Short- and long-term vegetation dynamics.¬†Flora,¬†238,¬†191-200.
SP1374	A10	Richterago polymorpha	Richterago	Compositae	Forb	Author	LE STRADIC, S., HERNANDEZ, P., FERNANDES, G. W. & BUISSON, E. 2018. Regeneration after fire in campo rupestre: Short- and long-term vegetation dynamics.¬†Flora,¬†238,¬†191-200.
SP1375	A10	Richterago polyphylla	Richterago	Compositae	Tree/Shrub	Online	Author List and https://eol.org/pages/5123475
SP1376	A02	Rinorea sp.	Rinorea	Violaceae	Tree/Shrub	The Global Leaf Traits	unpub.
SP1377	A09	Rollinia dolabripetala	Rollinia	Annonaceae	Tree/Shrub	Online	http://tropical.theferns.info/viewtropical.php?id=Annona+dolabripetala
SP1378	A09	Rollinia sylvatica	Rollinia	Annonaceae	Tree/Shrub	Plant growth form dataset for the New World	Engemann, K., Sandel, B., Boyle, B., Enquist, B. J., J¯rgensen, P. M., Kattge, J., McGill, B. J., Morueta-Holme, N., Peet, R. K., Spencer, N. J., Violle, C., Wiser, S. K. and Svenning, J.-C. (2016), A plant growth form dataset for the New World. Ecology, 97: 3243. doi:10.1002/ecy.1569
SP1379	A01	Rothmannia longiflora	Rothmannia	Rubiaceae	Tree/Shrub	Trait Data for African Plants - a Photo Guide	Dressler S, M Schmidt, G Zizka (2014) Introducing African PlantsóA Photo GuideóAn Interactive Photo Data-Base and Rapid Identification Tool for Continental Africa. Taxon 63(5) 1159-1161 DOI: http://dx.doi.org/10.12705/635.26
SP1380	A20	Roupala montana	Roupala	Proteaceae	Tree/Shrub	Plant growth form dataset for the New World	Engemann, K., Sandel, B., Boyle, B., Enquist, B. J., J¯rgensen, P. M., Kattge, J., McGill, B. J., Morueta-Holme, N., Peet, R. K., Spencer, N. J., Violle, C., Wiser, S. K. and Svenning, J.-C. (2016), A plant growth form dataset for the New World. Ecology, 97: 3243. doi:10.1002/ecy.1569
SP1381	A04	Rourea induta	Rourea	Connaraceae	Tree/Shrub	Online	http://onlinelibrary.wiley.com/doi/10.1046/j.1365-2664.1998.00321.x/full
SP1382	A17	Rubus rosifolius	Rubus	Rosaceae	Tree/Shrub	The Global Leaf Traits	unpub.
SP1383	A28	Rubus trivialis	Rubus	Rosaceae	Tree/Shrub	Plant growth form dataset for the New World	Engemann, K., Sandel, B., Boyle, B., Enquist, B. J., J¯rgensen, P. M., Kattge, J., McGill, B. J., Morueta-Holme, N., Peet, R. K., Spencer, N. J., Violle, C., Wiser, S. K. and Svenning, J.-C. (2016), A plant growth form dataset for the New World. Ecology, 97: 3243. doi:10.1002/ecy.1569
SP1384	A28	Rudbeckia hirta	Rudbeckia	Compositae	Forb	Plant growth form dataset for the New World	Engemann, K., Sandel, B., Boyle, B., Enquist, B. J., J¯rgensen, P. M., Kattge, J., McGill, B. J., Morueta-Holme, N., Peet, R. K., Spencer, N. J., Violle, C., Wiser, S. K. and Svenning, J.-C. (2016), A plant growth form dataset for the New World. Ecology, 97: 3243. doi:10.1002/ecy.1569
SP1385	A03	Rudgea myrsinifolia	Rudgea	Rubiaceae	Tree/Shrub	Author	DE OLIVEIRA, M. T., DAMASCENO-JUNIOR, G. A., POTT, A., PARANHOS FILHO, A. C., SUAREZ, Y. R. & PAROLIN, P. 2014. Regeneration of riparian forests of the Brazilian Pantanal under flood and fire influence.¬†Forest Ecology and Management,¬†331,¬†256-263.
SP1386	A25	Rudgea viburnoides	Rudgea	Rubiaceae	Tree/Shrub	Plant growth form dataset for the New World	Engemann, K., Sandel, B., Boyle, B., Enquist, B. J., J¯rgensen, P. M., Kattge, J., McGill, B. J., Morueta-Holme, N., Peet, R. K., Spencer, N. J., Violle, C., Wiser, S. K. and Svenning, J.-C. (2016), A plant growth form dataset for the New World. Ecology, 97: 3243. doi:10.1002/ecy.1569
SP1387	A06	Ruellia geminiflora	Ruellia	Acanthaceae	Tree/Shrub	Plant growth form dataset for the New World	Engemann, K., Sandel, B., Boyle, B., Enquist, B. J., J¯rgensen, P. M., Kattge, J., McGill, B. J., Morueta-Holme, N., Peet, R. K., Spencer, N. J., Violle, C., Wiser, S. K. and Svenning, J.-C. (2016), A plant growth form dataset for the New World. Ecology, 97: 3243. doi:10.1002/ecy.1569
SP1388	A20	Ruellia incompta	Ruellia	Acanthaceae	Tree/Shrub	Online	https://eol.org/pages/48363862
SP1389	A28	Ruellia nudiflora	Ruellia	Acanthaceae	Tree/Shrub	Plant growth form dataset for the New World	Engemann, K., Sandel, B., Boyle, B., Enquist, B. J., J¯rgensen, P. M., Kattge, J., McGill, B. J., Morueta-Holme, N., Peet, R. K., Spencer, N. J., Violle, C., Wiser, S. K. and Svenning, J.-C. (2016), A plant growth form dataset for the New World. Ecology, 97: 3243. doi:10.1002/ecy.1569
SP1390	A22	Ruellia patula	Ruellia	Acanthaceae	Forb	Plant growth form dataset for the New World	Engemann, K., Sandel, B., Boyle, B., Enquist, B. J., J¯rgensen, P. M., Kattge, J., McGill, B. J., Morueta-Holme, N., Peet, R. K., Spencer, N. J., Violle, C., Wiser, S. K. and Svenning, J.-C. (2016), A plant growth form dataset for the New World. Ecology, 97: 3243. doi:10.1002/ecy.1569
SP1391	A05	Rumex mexicanus	Rumex	Polygonaceae	Forb	Plant growth form dataset for the New World	Engemann, K., Sandel, B., Boyle, B., Enquist, B. J., J¯rgensen, P. M., Kattge, J., McGill, B. J., Morueta-Holme, N., Peet, R. K., Spencer, N. J., Violle, C., Wiser, S. K. and Svenning, J.-C. (2016), A plant growth form dataset for the New World. Ecology, 97: 3243. doi:10.1002/ecy.1569
SP1392	A24	Sabatia grandiflora	Sabatia	Gentianaceae	Forb	Plant growth form dataset for the New World	Engemann, K., Sandel, B., Boyle, B., Enquist, B. J., J¯rgensen, P. M., Kattge, J., McGill, B. J., Morueta-Holme, N., Peet, R. K., Spencer, N. J., Violle, C., Wiser, S. K. and Svenning, J.-C. (2016), A plant growth form dataset for the New World. Ecology, 97: 3243. doi:10.1002/ecy.1569
SP1393	A24	Sacciolepis striata	Sacciolepis	Poaceae	Graminoid	TRY Database	TRY Database
SP1394	A07	Saccopetalum tomentosum	Saccopetalum	Annonaceae	Tree/Shrub	Online	https://www.flowersofindia.net/catalog/slides/Hoom.html
SP1395	A01	Salacia pallescens	Salacia	Celastraceae	Climber	http://library.wur.nl/WebQuery/wurpubs/fulltext/121524	http://library.wur.nl/WebQuery/wurpubs/fulltext/121524
SP1396	A11	Salsola kali	Salsola	Amaranthaceae	Tree/Shrub	The Global Leaf Traits	unpub.
SP1397	A04	Salvertia convallariodora	Salvertia	Vochysiaceae	Tree/Shrub	Plant growth form dataset for the New World	Engemann, K., Sandel, B., Boyle, B., Enquist, B. J., J¯rgensen, P. M., Kattge, J., McGill, B. J., Morueta-Holme, N., Peet, R. K., Spencer, N. J., Violle, C., Wiser, S. K. and Svenning, J.-C. (2016), A plant growth form dataset for the New World. Ecology, 97: 3243. doi:10.1002/ecy.1569
SP1398	A05	Salvia prunelloides	Salvia	Lamiaceae	Forb	Plant growth form dataset for the New World	Engemann, K., Sandel, B., Boyle, B., Enquist, B. J., J¯rgensen, P. M., Kattge, J., McGill, B. J., Morueta-Holme, N., Peet, R. K., Spencer, N. J., Violle, C., Wiser, S. K. and Svenning, J.-C. (2016), A plant growth form dataset for the New World. Ecology, 97: 3243. doi:10.1002/ecy.1569
SP1399	A02	Sandoricum koetjape	Sandoricum	Meliaceae	Tree/Shrub	Plant growth form dataset for the New World	Engemann, K., Sandel, B., Boyle, B., Enquist, B. J., J¯rgensen, P. M., Kattge, J., McGill, B. J., Morueta-Holme, N., Peet, R. K., Spencer, N. J., Violle, C., Wiser, S. K. and Svenning, J.-C. (2016), A plant growth form dataset for the New World. Ecology, 97: 3243. doi:10.1002/ecy.1569
SP1400	A02	Santiria sp.	Santiria	Burseraceae	Tree/Shrub	TRY Categorical Traits Dataset (update 2018)	unpub.
SP1401	A02	Saurauia sp.	Saurauia	Actinidiaceae	Tree/Shrub	TRY Categorical Traits Dataset (update 2018)	unpub.
SP1402	A19	Sauropus sp.	Sauropus	Phyllanthaceae	Forb	Author	RUSSELL-SMITH, J., RYAN, P. G. & CHEAL, D. C. 2002. Fire regimes and the conservation of sandstone heath in monsoonal northern Australia: frequency, interval, patchiness.¬†Biological Conservation,¬†104,¬†91-106.
SP1403	A21	Scaevola tomentosa	Scaevola	Goodeniaceae	Tree/Shrub	Flora of Australian online checked via trait corrections	B. A. Barlow, H. T. Clifford, A. S. George, and A. K. A. McCusker. _Flora of Australia_. 1981. url: [http://www.environment.gov.au/biodiversity/abrs/online-resources/flora/main/](http://www.environment.gov.au/biodiversity/abrs/online-resources/flora/main/).
SP1404	A02	Scaphium macropodum	Scaphium	Malvaceae	Tree/Shrub	The Global Leaf Traits	unpub.
SP1405	A25	Schefflera macrocarpa	Schefflera	Araliaceae	Tree/Shrub	Plant growth form dataset for the New World	Engemann, K., Sandel, B., Boyle, B., Enquist, B. J., J¯rgensen, P. M., Kattge, J., McGill, B. J., Morueta-Holme, N., Peet, R. K., Spencer, N. J., Violle, C., Wiser, S. K. and Svenning, J.-C. (2016), A plant growth form dataset for the New World. Ecology, 97: 3243. doi:10.1002/ecy.1569
SP1406	A02	Schima wallichii	Schima	Theaceae	Tree/Shrub	The Global Leaf Traits	unpub.
SP1407	A12	Schizachyrium fragile	Schizachyrium	Poaceae	Graminoid	TRY Database	TRY Database
SP1408	A12	Schizachyrium pseudeulalia	Schizachyrium	Poaceae	Graminoid	TRY Database	TRY Database
SP1409	A06	Schizachyrium sanguineum	Schizachyrium	Poaceae	Graminoid	TRY Database	TRY Database
SP1410	A28	Schizachyrium scoparium	Schizachyrium	Poaceae	Graminoid	TRY Database	TRY Database
SP1411	A10	Schizachyrium tenerum	Schizachyrium	Poaceae	Graminoid	TRY Database	TRY Database
SP1412	A07	Schleichera oleosa	Schleichera	Sapindaceae	Tree/Shrub	Plant growth form dataset for the New World	Engemann, K., Sandel, B., Boyle, B., Enquist, B. J., J¯rgensen, P. M., Kattge, J., McGill, B. J., Morueta-Holme, N., Peet, R. K., Spencer, N. J., Violle, C., Wiser, S. K. and Svenning, J.-C. (2016), A plant growth form dataset for the New World. Ecology, 97: 3243. doi:10.1002/ecy.1569
SP1413	A22	Schmidtia pappophoroides	Schmidtia	Poaceae	Graminoid	TRY Database	TRY Database
SP1414	A21	Schoenia cassiniana	Schoenia	Compositae	Forb	Specific leaf area responses to environmental gradients through space and time	Dwyer, J. M., R. J. Hobbs, and M. M. Mayfield. 2014. Specific leaf area responses to environmental gradients through space and time. Ecology 95:399-410
SP1415	A12	Schoenus sparteus	Schoenus	Cyperaceae	Graminoid	TRY Database	TRY Database
SP1416	A21	Scholtzia obovata	Scholtzia	Myrtaceae	Tree/Shrub	The Global Leaf Traits	unpub.
SP1417	A23	Scleria brownii	Scleria	Cyperaceae	Graminoid	TRY Database	TRY Database
SP1418	A10	Scleria hirtella	Scleria	Cyperaceae	Graminoid	TRY Database	TRY Database
SP1419	A18	Scleria macrophylla	Scleria	Cyperaceae	Graminoid	TRY Database	TRY Database
SP1420	A24	Scleria reticularis	Scleria	Cyperaceae	Graminoid	TRY Database	TRY Database
SP1421	A06	Scleria sp.	Scleria	Cyperaceae	Graminoid	TRY Database	TRY Database
SP1422	A13	Scleria sphacelata	Scleria	Cyperaceae	Graminoid	TRY Database	TRY Database
SP1423	A11	Sclerolaena anisacanthoides	Sclerolaena	Amaranthaceae	Tree/Shrub	A dataset compiled to determine whether life-history characters that affect population persistence (e.g. habit and life span) and those that influence reproductive success (e.g. sexual system and fruit type) are non-randomly correlated with extinction risk (i.e. threat category) in the Australian flora.	A. Sjostrom and C. L. Gross. ‚ÄúLife-history characters and phylogeny are correlated with extinction risk in the Australian angiosperms‚Äù. _Journal of Biogeography_ 33.2 (2006), pp. 271-290. doi: [10.1111/j.1365-2699.2005.01393.x](https://doi.org/10.1111%2Fj.1365-2699.2005.01393.x).
SP1424	A11	Sclerolaena muricata	Sclerolaena	Amaranthaceae	Tree/Shrub	Plant growth form dataset for the New World	Engemann, K., Sandel, B., Boyle, B., Enquist, B. J., J¯rgensen, P. M., Kattge, J., McGill, B. J., Morueta-Holme, N., Peet, R. K., Spencer, N. J., Violle, C., Wiser, S. K. and Svenning, J.-C. (2016), A plant growth form dataset for the New World. Ecology, 97: 3243. doi:10.1002/ecy.1569
SP1425	A21	Sclerolaena uniflora	Sclerolaena	Amaranthaceae	Tree/Shrub	compilation of plant trait data from Victoria and Tasmania reference books	M. S. McGlone, S. J. Richardson, G. J. Jordan, and G. L. Perry. ‚ÄúIs there a `suboptimal' woody species height? A response to Scheffer et al.‚Äù. _Trends in Ecology & Evolution_ 30.1 (2015), pp. 4-5. doi: [10.1016/j.tree.2014.09.007](https://doi.org/10.1016%2Fj.tree.2014.09.007).
SP1426	A25	Sclerolobium aureum	Sclerolobium	Leguminosae	Tree/Shrub	TRY Categorical Traits Dataset (update 2018)	unpub.
SP1427	A25	Sclerolobium paniculatum	Sclerolobium	Leguminosae	Tree/Shrub	The Global Leaf Traits	unpub.
SP1428	A02	Scorodocarpus borneensis	Scorodocarpus	Olacaceae	Tree/Shrub	The Global Leaf Traits	unpub.
SP1429	A28	Scutellaria drummondii	Scutellaria	Lamiaceae	Forb	Plant growth form dataset for the New World	Engemann, K., Sandel, B., Boyle, B., Enquist, B. J., J¯rgensen, P. M., Kattge, J., McGill, B. J., Morueta-Holme, N., Peet, R. K., Spencer, N. J., Violle, C., Wiser, S. K. and Svenning, J.-C. (2016), A plant growth form dataset for the New World. Ecology, 97: 3243. doi:10.1002/ecy.1569
SP1430	A28	Sedum nuttallii	Sedum	Crassulaceae	Forb	Online	https://www.wildflower.org/plants/result.php?id_plant=SENU
SP1431	A05	Selloa plantaginea	Selloa	Compositae	Forb	Online	https://eol.org/pages/6258045
SP1432	A07	Semecarpus anacardium	Semecarpus	Anacardiaceae	Tree/Shrub	The Global Leaf Traits	unpub.
SP1433	A05	Senecio angulifolius	Senecio	Compositae	Tree/Shrub	TRY Categorical Traits Dataset (update 2018)	unpub.
SP1434	A05	Senecio callosus	Senecio	Compositae	Forb	Plant growth form dataset for the New World	Engemann, K., Sandel, B., Boyle, B., Enquist, B. J., J¯rgensen, P. M., Kattge, J., McGill, B. J., Morueta-Holme, N., Peet, R. K., Spencer, N. J., Violle, C., Wiser, S. K. and Svenning, J.-C. (2016), A plant growth form dataset for the New World. Ecology, 97: 3243. doi:10.1002/ecy.1569
SP1435	A05	Senecio cinerarioides	Senecio	Compositae	Tree/Shrub	Author	ISLAS MADRID, G. E., RODR√çGUEZ TREJO, D. A. & MART√çNEZ HERN√ÅNDEZ, P. A. 2013. Undergrowth diversity and solar radiation in a Pinus hartwegii Lindl. forest with prescribed burning Diversidad del sotobosque y radiaci√≥n solar en un bosque de Pinus hartwegii
SP1436	A05	Senecio reticulatus	Senecio	Compositae	Forb	Author	ISLAS MADRID, G. E., RODR√çGUEZ TREJO, D. A. & MART√çNEZ HERN√ÅNDEZ, P. A. 2013. Undergrowth diversity and solar radiation in a Pinus hartwegii Lindl. forest with prescribed burning Diversidad del sotobosque y radiaci√≥n solar en un bosque de Pinus hartwegii
SP1437	A05	Senecio sanguisorbae	Senecio	Compositae	Forb	Author	ISLAS MADRID, G. E., RODR√çGUEZ TREJO, D. A. & MART√çNEZ HERN√ÅNDEZ, P. A. 2013. Undergrowth diversity and solar radiation in a Pinus hartwegii Lindl. forest with prescribed burning Diversidad del sotobosque y radiaci√≥n solar en un bosque de Pinus hartwegii
SP1438	A16	Senecio strictifolius	Senecio	Compositae	Forb	Online	https://plants.jstor.org/compilation/Senecio.strictifolius
SP1439	A05	Senecio toluccanus	Senecio	Compositae	Tree/Shrub	Author	ISLAS MADRID, G. E., RODR√çGUEZ TREJO, D. A. & MART√çNEZ HERN√ÅNDEZ, P. A. 2013. Undergrowth diversity and solar radiation in a Pinus hartwegii Lindl. forest with prescribed burning Diversidad del sotobosque y radiaci√≥n solar en un bosque de Pinus hartwegii
SP1440	A03	Senegalia martiusiana	Senegalia	Leguminosae	Climber	TRY Categorical Traits Dataset (update 2018)	unpub.
SP1441	A21	Senna artemisioides	Senna	Leguminosae	Tree/Shrub	Plant growth form dataset for the New World	Engemann, K., Sandel, B., Boyle, B., Enquist, B. J., J¯rgensen, P. M., Kattge, J., McGill, B. J., Morueta-Holme, N., Peet, R. K., Spencer, N. J., Violle, C., Wiser, S. K. and Svenning, J.-C. (2016), A plant growth form dataset for the New World. Ecology, 97: 3243. doi:10.1002/ecy.1569
SP1442	A21	Senna glutinosa	Senna	Leguminosae	Tree/Shrub	TRY Categorical Traits Dataset (update 2018)	unpub.
SP1443	A19	Senna leptoclada	Senna	Fabaceae	Tree/Shrub	Flora of Australian online checked via trait corrections	B. A. Barlow, H. T. Clifford, A. S. George, and A. K. A. McCusker. _Flora of Australia_. 1981. url: [http://www.environment.gov.au/biodiversity/abrs/online-resources/flora/main/](http://www.environment.gov.au/biodiversity/abrs/online-resources/flora/main/).
SP1444	A28	Senna lindheimeriana	Senna	Leguminosae	Tree/Shrub	Plant growth form dataset for the New World	Engemann, K., Sandel, B., Boyle, B., Enquist, B. J., J¯rgensen, P. M., Kattge, J., McGill, B. J., Morueta-Holme, N., Peet, R. K., Spencer, N. J., Violle, C., Wiser, S. K. and Svenning, J.-C. (2016), A plant growth form dataset for the New World. Ecology, 97: 3243. doi:10.1002/ecy.1569
SP1445	A03	Senna pendula	Senna	Leguminosae	Tree/Shrub	Plant growth form dataset for the New World	Engemann, K., Sandel, B., Boyle, B., Enquist, B. J., J¯rgensen, P. M., Kattge, J., McGill, B. J., Morueta-Holme, N., Peet, R. K., Spencer, N. J., Violle, C., Wiser, S. K. and Svenning, J.-C. (2016), A plant growth form dataset for the New World. Ecology, 97: 3243. doi:10.1002/ecy.1569
SP1446	A21	Senna pleurocarpa	Senna	Leguminosae	Tree/Shrub	TRY Categorical Traits Dataset (update 2018)	unpub.
SP1447	A14	Senna septemtrionalis	Senna	Leguminosae	Tree/Shrub	Plant growth form dataset for the New World	Engemann, K., Sandel, B., Boyle, B., Enquist, B. J., J¯rgensen, P. M., Kattge, J., McGill, B. J., Morueta-Holme, N., Peet, R. K., Spencer, N. J., Violle, C., Wiser, S. K. and Svenning, J.-C. (2016), A plant growth form dataset for the New World. Ecology, 97: 3243. doi:10.1002/ecy.1569
SP1448	A21	Seringia hermanniifolia	Seringia	Malvaceae	Tree/Shrub	TRY Categorical Traits Dataset (update 2018)	unpub.
SP1449	A22	Sesamum alatum	Sesamum	Pedaliaceae	Forb	Plant growth form dataset for the New World	Engemann, K., Sandel, B., Boyle, B., Enquist, B. J., J¯rgensen, P. M., Kattge, J., McGill, B. J., Morueta-Holme, N., Peet, R. K., Spencer, N. J., Violle, C., Wiser, S. K. and Svenning, J.-C. (2016), A plant growth form dataset for the New World. Ecology, 97: 3243. doi:10.1002/ecy.1569
SP1450	A11	Sesbania cannabina	Sesbania	Leguminosae	Graminoid	http://155.187.2.69/ssd/publications/rr/pubs/rr5.pdf	http://155.187.2.69/ssd/publications/rr/pubs/rr5.pdf
SP1451	A11	Setaria incrassata	Setaria	Poaceae	Graminoid	TRY Database	TRY Database
SP1452	A24	Setaria longiseta	Setaria	Poaceae	Graminoid	TRY Database	TRY Database
SP1453	A02	Shorea johorensis	Shorea	Dipterocarpaceae	Tree/Shrub	TRY Categorical Traits Dataset (update 2018)	unpub.
SP1454	A02	Shorea laevis	Shorea	Dipterocarpaceae	Tree/Shrub	The Global Leaf Traits	unpub.
SP1455	A02	Shorea leprosula	Shorea	Dipterocarpaceae	Tree/Shrub	The Global Leaf Traits	unpub.
SP1456	A02	Shorea ovalis	Shorea	Dipterocarpaceae	Tree/Shrub	The Global Leaf Traits	unpub.
SP1457	A02	Shorea parvifolia	Shorea	Dipterocarpaceae	Tree/Shrub	The Global Leaf Traits	unpub.
SP1458	A02	Shorea parvistipulata	Shorea	Dipterocarpaceae	Tree/Shrub	The Global Leaf Traits	unpub.
SP1459	A07	Shorea robusta	Shorea	Dipterocarpaceae	Tree/Shrub	Plant growth form dataset for the New World	Engemann, K., Sandel, B., Boyle, B., Enquist, B. J., J¯rgensen, P. M., Kattge, J., McGill, B. J., Morueta-Holme, N., Peet, R. K., Spencer, N. J., Violle, C., Wiser, S. K. and Svenning, J.-C. (2016), A plant growth form dataset for the New World. Ecology, 97: 3243. doi:10.1002/ecy.1569
SP1460	A02	Shorea smithiana	Shorea	Dipterocarpaceae	Tree/Shrub	The Global Leaf Traits	unpub.
SP1461	A28	Sida abutifolia	Sida	Malvaceae	Forb	Plant growth form dataset for the New World	Engemann, K., Sandel, B., Boyle, B., Enquist, B. J., J¯rgensen, P. M., Kattge, J., McGill, B. J., Morueta-Holme, N., Peet, R. K., Spencer, N. J., Violle, C., Wiser, S. K. and Svenning, J.-C. (2016), A plant growth form dataset for the New World. Ecology, 97: 3243. doi:10.1002/ecy.1569
SP1462	A11	Sida abutilifolia	Sida	Malvaceae	Forb	Plant growth form dataset for the New World	Engemann, K., Sandel, B., Boyle, B., Enquist, B. J., J¯rgensen, P. M., Kattge, J., McGill, B. J., Morueta-Holme, N., Peet, R. K., Spencer, N. J., Violle, C., Wiser, S. K. and Svenning, J.-C. (2016), A plant growth form dataset for the New World. Ecology, 97: 3243. doi:10.1002/ecy.1569
SP1463	A26	Sida acuta	Sida	Malvaceae	Tree/Shrub	transcription of data in Australian Rainforest Fruits	W. Cooper and W. T. Cooper. _Australian rainforest fruits_. CSIRO Publishing, 2013, p. 272.
SP1464	A21	Sida calyxhymenia	Sida	Malvaceae	Tree/Shrub	TRY Categorical Traits Dataset (update 2018)	unpub.
SP1465	A07	Sida cordata	Sida	Malvaceae	Forb	Plant growth form dataset for the New World	Engemann, K., Sandel, B., Boyle, B., Enquist, B. J., J¯rgensen, P. M., Kattge, J., McGill, B. J., Morueta-Holme, N., Peet, R. K., Spencer, N. J., Violle, C., Wiser, S. K. and Svenning, J.-C. (2016), A plant growth form dataset for the New World. Ecology, 97: 3243. doi:10.1002/ecy.1569
SP1466	A23	Sida cordifolia	Sida	Malvaceae	Tree/Shrub	http://155.187.2.69/ssd/publications/rr/pubs/rr5.pdf	http://155.187.2.69/ssd/publications/rr/pubs/rr5.pdf
SP1467	A21	Sida rohlenae	Sida	Malvaceae	Tree/Shrub	TRY Categorical Traits Dataset (update 2018)	unpub.
SP1468	A21	Sida sp.	Sida	Malvaceae	NA	NA	NA
SP1469	A22	Sida spinosa	Sida	Malvaceae	Forb	Plant growth form dataset for the New World	Engemann, K., Sandel, B., Boyle, B., Enquist, B. J., J¯rgensen, P. M., Kattge, J., McGill, B. J., Morueta-Holme, N., Peet, R. K., Spencer, N. J., Violle, C., Wiser, S. K. and Svenning, J.-C. (2016), A plant growth form dataset for the New World. Ecology, 97: 3243. doi:10.1002/ecy.1569
SP1470	A11	Sida trichopoda	Sida	Malvaceae	Forb	TRY Categorical Traits Dataset (update 2018)	unpub.
SP1471	A28	Sideroxylon lanuginosum	Sideroxylon	Sapotaceae	Tree/Shrub	Plant growth form dataset for the New World	Engemann, K., Sandel, B., Boyle, B., Enquist, B. J., J¯rgensen, P. M., Kattge, J., McGill, B. J., Morueta-Holme, N., Peet, R. K., Spencer, N. J., Violle, C., Wiser, S. K. and Svenning, J.-C. (2016), A plant growth form dataset for the New World. Ecology, 97: 3243. doi:10.1002/ecy.1569
SP1472	A28	Silene antirrhina	Silene	Caryophyllaceae	Forb	Plant growth form dataset for the New World	Engemann, K., Sandel, B., Boyle, B., Enquist, B. J., J¯rgensen, P. M., Kattge, J., McGill, B. J., Morueta-Holme, N., Peet, R. K., Spencer, N. J., Violle, C., Wiser, S. K. and Svenning, J.-C. (2016), A plant growth form dataset for the New World. Ecology, 97: 3243. doi:10.1002/ecy.1569
SP1473	A25	Simarouba sp.	Simarouba	Simaroubaceae	Tree/Shrub	The Global Leaf Traits	unpub.
SP1474	A04	Simarouba versicolor	Simarouba	Simaroubaceae	Tree/Shrub	TRY Categorical Traits Dataset (update 2018)	unpub.
SP1475	A02	Sindora sp.	Sindora	Fabaceae	Tree/Shrub	TRY Categorical Traits Dataset (update 2018)	unpub.
SP1476	A06	Sipanea biflora	Sipanea	Rubiaceae	Forb	Plant growth form dataset for the New World	Engemann, K., Sandel, B., Boyle, B., Enquist, B. J., J¯rgensen, P. M., Kattge, J., McGill, B. J., Morueta-Holme, N., Peet, R. K., Spencer, N. J., Violle, C., Wiser, S. K. and Svenning, J.-C. (2016), A plant growth form dataset for the New World. Ecology, 97: 3243. doi:10.1002/ecy.1569
SP1477	A25	Siparuna guianensis	Siparuna	Siparunaceae	Tree/Shrub	The Global Leaf Traits	unpub.
SP1478	A10	Siphanthera arenaria	Siphanthera	Melastomataceae	Forb	Author	LE STRADIC, S., HERNANDEZ, P., FERNANDES, G. W. & BUISSON, E. 2018. Regeneration after fire in campo rupestre: Short- and long-term vegetation dynamics.¬†Flora,¬†238,¬†191-200.
SP1479	A27	Siphoneugena crassifolia	Siphoneugena	Myrtaceae	Tree/Shrub	https://powo.science.kew.org/taxon/urn:lsid:ipni.org:names:77107090-1	https://powo.science.kew.org/taxon/urn:lsid:ipni.org:names:77107090-1
SP1480	A27	Siphoneugena sp.	Siphoneugena	Myrtaceae	Tree/Shrub	TRY Categorical Traits Dataset (update 2018)	unpub.
SP1481	A28	Sisyrinchium angustifolium	Sisyrinchium	Iridaceae	Forb	Plant growth form dataset for the New World	Engemann, K., Sandel, B., Boyle, B., Enquist, B. J., J¯rgensen, P. M., Kattge, J., McGill, B. J., Morueta-Holme, N., Peet, R. K., Spencer, N. J., Violle, C., Wiser, S. K. and Svenning, J.-C. (2016), A plant growth form dataset for the New World. Ecology, 97: 3243. doi:10.1002/ecy.1569
SP1482	A28	Sisyrinchium minus	Sisyrinchium	Iridaceae	Forb	Plant growth form dataset for the New World	Engemann, K., Sandel, B., Boyle, B., Enquist, B. J., J¯rgensen, P. M., Kattge, J., McGill, B. J., Morueta-Holme, N., Peet, R. K., Spencer, N. J., Violle, C., Wiser, S. K. and Svenning, J.-C. (2016), A plant growth form dataset for the New World. Ecology, 97: 3243. doi:10.1002/ecy.1569
SP1483	A10	Sisyrinchium vaginatum	Sisyrinchium	Iridaceae	Forb	Plant growth form dataset for the New World	Engemann, K., Sandel, B., Boyle, B., Enquist, B. J., J¯rgensen, P. M., Kattge, J., McGill, B. J., Morueta-Holme, N., Peet, R. K., Spencer, N. J., Violle, C., Wiser, S. K. and Svenning, J.-C. (2016), A plant growth form dataset for the New World. Ecology, 97: 3243. doi:10.1002/ecy.1569
SP1484	A08	Smilax australis	Smilax	Smilacaceae	Climber	The Global Leaf Traits	unpub.
SP1485	A28	Smilax bona-nox	Smilax	Smilacaceae	Climber	Plant growth form dataset for the New World	Engemann, K., Sandel, B., Boyle, B., Enquist, B. J., J¯rgensen, P. M., Kattge, J., McGill, B. J., Morueta-Holme, N., Peet, R. K., Spencer, N. J., Violle, C., Wiser, S. K. and Svenning, J.-C. (2016), A plant growth form dataset for the New World. Ecology, 97: 3243. doi:10.1002/ecy.1569
SP1486	A03	Smilax sp.	Smilax	Smilacaceae	Climber	TRY Categorical Traits Dataset (update 2018)	unpub.
SP1487	A28	Solanum dimidiatum	Solanum	Solanaceae	Forb	Plant growth form dataset for the New World	Engemann, K., Sandel, B., Boyle, B., Enquist, B. J., J¯rgensen, P. M., Kattge, J., McGill, B. J., Morueta-Holme, N., Peet, R. K., Spencer, N. J., Violle, C., Wiser, S. K. and Svenning, J.-C. (2016), A plant growth form dataset for the New World. Ecology, 97: 3243. doi:10.1002/ecy.1569
SP1488	A28	Solanum elaeagnifolium	Solanum	Solanaceae	Forb	Plant growth form dataset for the New World	Engemann, K., Sandel, B., Boyle, B., Enquist, B. J., J¯rgensen, P. M., Kattge, J., McGill, B. J., Morueta-Holme, N., Peet, R. K., Spencer, N. J., Violle, C., Wiser, S. K. and Svenning, J.-C. (2016), A plant growth form dataset for the New World. Ecology, 97: 3243. doi:10.1002/ecy.1569
SP1489	A20	Solanum lycocarpum	Solanum	Solanaceae	Tree/Shrub	Plant growth form dataset for the New World	Engemann, K., Sandel, B., Boyle, B., Enquist, B. J., J¯rgensen, P. M., Kattge, J., McGill, B. J., Morueta-Holme, N., Peet, R. K., Spencer, N. J., Violle, C., Wiser, S. K. and Svenning, J.-C. (2016), A plant growth form dataset for the New World. Ecology, 97: 3243. doi:10.1002/ecy.1569
SP1490	A09	Solanum mauritianum	Solanum	Solanaceae	Tree/Shrub	The Global Leaf Traits	unpub.
SP1491	A21	Solanum nummularium	Solanum	Solanaceae	Tree/Shrub	Tree of sex: a database of sexual systems	The Tree of Sex Consortium, Ashman T-L, Bachtrog D, Blackmon H, Goldberg EE, Hahn MW, Kirkpatrick M, Kitano J, Mank JE, Mayrose I, Ming R, Otto SP, Peichel CL, Pennell MW, Perrin N, Ross L, Valenzuela N, Vamosi JC (2014) Tree of sex: a database of sexual systems. Scientific Data 1:140015. http://dx.doi.org/10.1038/sdata.2014.15
SP1492	A21	Solanum oldfieldii	Solanum	Solanaceae	Tree/Shrub	Tree of sex: a database of sexual systems	The Tree of Sex Consortium, Ashman T-L, Bachtrog D, Blackmon H, Goldberg EE, Hahn MW, Kirkpatrick M, Kitano J, Mank JE, Mayrose I, Ming R, Otto SP, Peichel CL, Pennell MW, Perrin N, Ross L, Valenzuela N, Vamosi JC (2014) Tree of sex: a database of sexual systems. Scientific Data 1:140015. http://dx.doi.org/10.1038/sdata.2014.15
SP1493	A21	Solanum orbiculatum	Solanum	Solanaceae	Tree/Shrub	Tree of sex: a database of sexual systems	The Tree of Sex Consortium, Ashman T-L, Bachtrog D, Blackmon H, Goldberg EE, Hahn MW, Kirkpatrick M, Kitano J, Mank JE, Mayrose I, Ming R, Otto SP, Peichel CL, Pennell MW, Perrin N, Ross L, Valenzuela N, Vamosi JC (2014) Tree of sex: a database of sexual systems. Scientific Data 1:140015. http://dx.doi.org/10.1038/sdata.2014.15
SP1494	A22	Solanum panduriforme	Solanum	Solanaceae	Tree/Shrub	Online	https://www.researchgate.net/profile/Brigitte_Maass/publication/226756838_Plant_Biodiversity_and_Ethnobotany_of_Borana_Pastoralists_in_Southern_Oromia_Ethiopia/links/02bfe50e2a7eca7969000000/Plant-Biodiversity-and-Ethnobotany-of-Borana-Pastoralists-in-Southern-Oromia-Ethiopia.pdf
SP1495	A09	Solanum paniculatum	Solanum	Solanaceae	Tree/Shrub	Plant growth form dataset for the New World	Engemann, K., Sandel, B., Boyle, B., Enquist, B. J., J¯rgensen, P. M., Kattge, J., McGill, B. J., Morueta-Holme, N., Peet, R. K., Spencer, N. J., Violle, C., Wiser, S. K. and Svenning, J.-C. (2016), A plant growth form dataset for the New World. Ecology, 97: 3243. doi:10.1002/ecy.1569
SP1496	A28	Solanum rostratum	Solanum	Solanaceae	Forb	Plant growth form dataset for the New World	Engemann, K., Sandel, B., Boyle, B., Enquist, B. J., J¯rgensen, P. M., Kattge, J., McGill, B. J., Morueta-Holme, N., Peet, R. K., Spencer, N. J., Violle, C., Wiser, S. K. and Svenning, J.-C. (2016), A plant growth form dataset for the New World. Ecology, 97: 3243. doi:10.1002/ecy.1569
SP1497	A22	Solanum seaforthianum	Solanum	Solanaceae	Climber	Plant growth form dataset for the New World	Engemann, K., Sandel, B., Boyle, B., Enquist, B. J., J¯rgensen, P. M., Kattge, J., McGill, B. J., Morueta-Holme, N., Peet, R. K., Spencer, N. J., Violle, C., Wiser, S. K. and Svenning, J.-C. (2016), A plant growth form dataset for the New World. Ecology, 97: 3243. doi:10.1002/ecy.1569
SP1498	A28	Solidago canadensis	Solidago	Compositae	Forb	Plant growth form dataset for the New World	Engemann, K., Sandel, B., Boyle, B., Enquist, B. J., J¯rgensen, P. M., Kattge, J., McGill, B. J., Morueta-Holme, N., Peet, R. K., Spencer, N. J., Violle, C., Wiser, S. K. and Svenning, J.-C. (2016), A plant growth form dataset for the New World. Ecology, 97: 3243. doi:10.1002/ecy.1569
SP1499	A24	Solidago fistulosa	Solidago	Compositae	Forb	Plant growth form dataset for the New World	Engemann, K., Sandel, B., Boyle, B., Enquist, B. J., J¯rgensen, P. M., Kattge, J., McGill, B. J., Morueta-Holme, N., Peet, R. K., Spencer, N. J., Violle, C., Wiser, S. K. and Svenning, J.-C. (2016), A plant growth form dataset for the New World. Ecology, 97: 3243. doi:10.1002/ecy.1569
SP1500	A28	Sonchus asper	Sonchus	Compositae	Forb	Plant growth form dataset for the New World	Engemann, K., Sandel, B., Boyle, B., Enquist, B. J., J¯rgensen, P. M., Kattge, J., McGill, B. J., Morueta-Holme, N., Peet, R. K., Spencer, N. J., Violle, C., Wiser, S. K. and Svenning, J.-C. (2016), A plant growth form dataset for the New World. Ecology, 97: 3243. doi:10.1002/ecy.1569
SP1501	A11	Sonchus oleraceus	Sonchus	Compositae	Forb	Global leaf size dataset	Wright, I. J., N. Dong, V. Maire, I. C. Prentice, M. Westoby, S. DÌaz, R. V. Gallagher, B. F. Jacobs, R. Kooyman, E. A. Law, M. R. Leishman, ‹. Niinemets, P. B. Reich, L. Sack, R. Villar, H. Wang and P. Wilf (2017). Global climatic drivers of leaf size. Science 357(6354): 917-921. DOI:10.1126/science.aal4760
SP1502	A28	Sorghastrum nutans	Sorghastrum	Poaceae	Graminoid	TRY Database	TRY Database
SP1503	A22	Sorghum bicolor	Sorghum	Poaceae	Graminoid	TRY Database	TRY Database
SP1504	A19	Sorghum ecarinatum	Sorghum	Poaceae	Graminoid	TRY Database	TRY Database
SP1505	A28	Sorghum halepense	Sorghum	Poaceae	Graminoid	TRY Database	TRY Database
SP1506	A23	Sorghum plumosum	Sorghum	Poaceae	Graminoid	TRY Database	TRY Database
SP1507	A03	Sorocea sprucei	Sorocea	Moraceae	Tree/Shrub	Plant growth form dataset for the New World	Engemann, K., Sandel, B., Boyle, B., Enquist, B. J., J¯rgensen, P. M., Kattge, J., McGill, B. J., Morueta-Holme, N., Peet, R. K., Spencer, N. J., Violle, C., Wiser, S. K. and Svenning, J.-C. (2016), A plant growth form dataset for the New World. Ecology, 97: 3243. doi:10.1002/ecy.1569
SP1508	A24	Spartina bakeri	Spartina	Poaceae	Graminoid	TRY Database	TRY Database
SP1509	A01	Spathodea campanulata	Spathodea	Bignoniaceae	Tree/Shrub	Plant growth form dataset for the New World	Engemann, K., Sandel, B., Boyle, B., Enquist, B. J., J¯rgensen, P. M., Kattge, J., McGill, B. J., Morueta-Holme, N., Peet, R. K., Spencer, N. J., Violle, C., Wiser, S. K. and Svenning, J.-C. (2016), A plant growth form dataset for the New World. Ecology, 97: 3243. doi:10.1002/ecy.1569
SP1510	A17	Spathoglottis plicata	Spathoglottis	Orchidaceae	Forb	Plant growth form dataset for the New World	Engemann, K., Sandel, B., Boyle, B., Enquist, B. J., J¯rgensen, P. M., Kattge, J., McGill, B. J., Morueta-Holme, N., Peet, R. K., Spencer, N. J., Violle, C., Wiser, S. K. and Svenning, J.-C. (2016), A plant growth form dataset for the New World. Ecology, 97: 3243. doi:10.1002/ecy.1569
SP1511	A07	Spatholobus parviflorus	Spatholobus	Leguminosae	Climber	Online	https://www.researchgate.net/profile/Yogesh_Patel7/publication/265597379_CLIMBERS_IN_URBAN_SETUP_-_AHMEDABAD_AND_GANDHINAGAR/links/5414471b0cf2788c4b35a425.pdf
SP1512	A18	Spermacoce glabra	Spermacoce	Rubiaceae	Forb	Plant growth form dataset for the New World	Engemann, K., Sandel, B., Boyle, B., Enquist, B. J., J¯rgensen, P. M., Kattge, J., McGill, B. J., Morueta-Holme, N., Peet, R. K., Spencer, N. J., Violle, C., Wiser, S. K. and Svenning, J.-C. (2016), A plant growth form dataset for the New World. Ecology, 97: 3243. doi:10.1002/ecy.1569
SP1513	A23	Spermacoce leptoloba	Spermacoce	Rubiaceae	Tree/Shrub	A dataset compiled to determine whether life-history characters that affect population persistence (e.g. habit and life span) and those that influence reproductive success (e.g. sexual system and fruit type) are non-randomly correlated with extinction risk (i.e. threat category) in the Australian flora.	A. Sjostrom and C. L. Gross. ‚ÄúLife-history characters and phylogeny are correlated with extinction risk in the Australian angiosperms‚Äù. _Journal of Biogeography_ 33.2 (2006), pp. 271-290. doi: [10.1111/j.1365-2699.2005.01393.x](https://doi.org/10.1111%2Fj.1365-2699.2005.01393.x).
SP1514	A19	Spermacoce sp.	Spermacoce	Rubiaceae	Climber	TRY Categorical Traits Dataset (update 2018)	unpub.
SP1515	A28	Spermolepis inermis	Spermolepis	Apiaceae	Forb	Plant growth form dataset for the New World	Engemann, K., Sandel, B., Boyle, B., Enquist, B. J., J¯rgensen, P. M., Kattge, J., McGill, B. J., Morueta-Holme, N., Peet, R. K., Spencer, N. J., Violle, C., Wiser, S. K. and Svenning, J.-C. (2016), A plant growth form dataset for the New World. Ecology, 97: 3243. doi:10.1002/ecy.1569
SP1516	A28	Sphenopholis interrupta	Sphenopholis	Poaceae	Graminoid	TRY Database	TRY Database
SP1517	A01	Spondias mombin	Spondias	Anacardiaceae	Tree/Shrub	Plant growth form dataset for the New World	Engemann, K., Sandel, B., Boyle, B., Enquist, B. J., J¯rgensen, P. M., Kattge, J., McGill, B. J., Morueta-Holme, N., Peet, R. K., Spencer, N. J., Violle, C., Wiser, S. K. and Svenning, J.-C. (2016), A plant growth form dataset for the New World. Ecology, 97: 3243. doi:10.1002/ecy.1569
SP1518	A11	Sporobolus carolii	Sporobolus	Poaceae	Graminoid	TRY Database	TRY Database
SP1519	A28	Sporobolus compositus	Sporobolus	Poaceae	Graminoid	TRY Database	TRY Database
SP1520	A24	Sporobolus indicus	Sporobolus	Poaceae	Graminoid	TRY Database	TRY Database
SP1521	A26	Sporobolus pyramidalis	Sporobolus	Poaceae	Graminoid	TRY Database	TRY Database
SP1522	A11	Sporobolus scabridus	Sporobolus	Poaceae	Graminoid	TRY Database	TRY Database
SP1523	A28	Stachys agraria	Stachys	Lamiaceae	Forb	Plant growth form dataset for the New World	Engemann, K., Sandel, B., Boyle, B., Enquist, B. J., J¯rgensen, P. M., Kattge, J., McGill, B. J., Morueta-Holme, N., Peet, R. K., Spencer, N. J., Violle, C., Wiser, S. K. and Svenning, J.-C. (2016), A plant growth form dataset for the New World. Ecology, 97: 3243. doi:10.1002/ecy.1569
SP1524	A17	Stachytarpheta urticifolia	Stachytarpheta	Verbenaceae	Tree/Shrub	Plant growth form dataset for the New World	Engemann, K., Sandel, B., Boyle, B., Enquist, B. J., J¯rgensen, P. M., Kattge, J., McGill, B. J., Morueta-Holme, N., Peet, R. K., Spencer, N. J., Violle, C., Wiser, S. K. and Svenning, J.-C. (2016), A plant growth form dataset for the New World. Ecology, 97: 3243. doi:10.1002/ecy.1569
SP1525	A19	Stackhousia intermedia	Stackhousia	Celastraceae	Forb	Plant growth form dataset for the New World	Engemann, K., Sandel, B., Boyle, B., Enquist, B. J., J¯rgensen, P. M., Kattge, J., McGill, B. J., Morueta-Holme, N., Peet, R. K., Spencer, N. J., Violle, C., Wiser, S. K. and Svenning, J.-C. (2016), A plant growth form dataset for the New World. Ecology, 97: 3243. doi:10.1002/ecy.1569
SP1526	A14	Stapelia gigantea	Stapelia	Apocynaceae	Succulent	TRY Categorical Traits Dataset (update 2018)	unpub.
SP1527	A18	Steinchisma laxum	Steinchisma	Poaceae	Graminoid	TRY Database	TRY Database
SP1528	A19	Stemodia lythrifolia	Stemodia	Plantaginaceae	Forb	TRY Categorical Traits Dataset (update 2018)	unpub.
SP1529	A02	Stemonurus sp.	Stemonurus	Stemonuraceae	Tree/Shrub	Online	https://eol.org/pages/60874
SP1530	A21	Stenanthemum complicatum	Stenanthemum	Rhamnaceae	Tree/Shrub	A dataset compiled to determine whether life-history characters that affect population persistence (e.g. habit and life span) and those that influence reproductive success (e.g. sexual system and fruit type) are non-randomly correlated with extinction risk (i.e. threat category) in the Australian flora.	A. Sjostrom and C. L. Gross. ‚ÄúLife-history characters and phylogeny are correlated with extinction risk in the Australian angiosperms‚Äù. _Journal of Biogeography_ 33.2 (2006), pp. 271-290. doi: [10.1111/j.1365-2699.2005.01393.x](https://doi.org/10.1111%2Fj.1365-2699.2005.01393.x).
SP1531	A28	Stenaria nigricans	Stenaria	Rubiaceae	Tree/Shrub	Plant growth form dataset for the New World	Engemann, K., Sandel, B., Boyle, B., Enquist, B. J., J¯rgensen, P. M., Kattge, J., McGill, B. J., Morueta-Holme, N., Peet, R. K., Spencer, N. J., Violle, C., Wiser, S. K. and Svenning, J.-C. (2016), A plant growth form dataset for the New World. Ecology, 97: 3243. doi:10.1002/ecy.1569
SP1532	A02	Sterculia rubiginosa	Sterculia	Malvaceae	Tree/Shrub	The Global Leaf Traits	unpub.
SP1533	A01	Sterculia tragacantha	Sterculia	Malvaceae	Tree/Shrub	Plant growth form dataset for the New World	Engemann, K., Sandel, B., Boyle, B., Enquist, B. J., J¯rgensen, P. M., Kattge, J., McGill, B. J., Morueta-Holme, N., Peet, R. K., Spencer, N. J., Violle, C., Wiser, S. K. and Svenning, J.-C. (2016), A plant growth form dataset for the New World. Ecology, 97: 3243. doi:10.1002/ecy.1569
SP1534	A21	Stipa elegantissima	Stipa	Poaceae	Graminoid	TRY Database	TRY Database
SP1535	A03	Strychnos mattogrossensis	Strychnos	Loganiaceae	Climber	Plant growth form dataset for the New World	Engemann, K., Sandel, B., Boyle, B., Enquist, B. J., J¯rgensen, P. M., Kattge, J., McGill, B. J., Morueta-Holme, N., Peet, R. K., Spencer, N. J., Violle, C., Wiser, S. K. and Svenning, J.-C. (2016), A plant growth form dataset for the New World. Ecology, 97: 3243. doi:10.1002/ecy.1569
SP1536	A04	Strychnos pseudoquina	Strychnos	Loganiaceae	Tree/Shrub	Plant growth form dataset for the New World	Engemann, K., Sandel, B., Boyle, B., Enquist, B. J., J¯rgensen, P. M., Kattge, J., McGill, B. J., Morueta-Holme, N., Peet, R. K., Spencer, N. J., Violle, C., Wiser, S. K. and Svenning, J.-C. (2016), A plant growth form dataset for the New World. Ecology, 97: 3243. doi:10.1002/ecy.1569
SP1537	A20	Stryphnodendron adstringens	Stryphnodendron	Leguminosae	Tree/Shrub	Plant growth form dataset for the New World	Engemann, K., Sandel, B., Boyle, B., Enquist, B. J., J¯rgensen, P. M., Kattge, J., McGill, B. J., Morueta-Holme, N., Peet, R. K., Spencer, N. J., Violle, C., Wiser, S. K. and Svenning, J.-C. (2016), A plant growth form dataset for the New World. Ecology, 97: 3243. doi:10.1002/ecy.1569
SP1538	A12	Stylidium eriorhizum	Stylidium	Stylidiaceae	Forb	Online	https://www.wikiwand.com/en/Stylidium_eriorhizum
SP1539	A21	Stylobasium spathulatum	Stylobasium	Surianaceae	Tree/Shrub	TRY Categorical Traits Dataset (update 2018)	unpub.
SP1540	A11	Stylosanthes hamata	Stylosanthes	Leguminosae	Climber	Plant growth form dataset for the New World	Engemann, K., Sandel, B., Boyle, B., Enquist, B. J., J¯rgensen, P. M., Kattge, J., McGill, B. J., Morueta-Holme, N., Peet, R. K., Spencer, N. J., Violle, C., Wiser, S. K. and Svenning, J.-C. (2016), A plant growth form dataset for the New World. Ecology, 97: 3243. doi:10.1002/ecy.1569
SP1541	A11	Stylosanthes scabra	Stylosanthes	Leguminosae	Forb	Plant growth form dataset for the New World	Engemann, K., Sandel, B., Boyle, B., Enquist, B. J., J¯rgensen, P. M., Kattge, J., McGill, B. J., Morueta-Holme, N., Peet, R. K., Spencer, N. J., Violle, C., Wiser, S. K. and Svenning, J.-C. (2016), A plant growth form dataset for the New World. Ecology, 97: 3243. doi:10.1002/ecy.1569
SP1542	A25	Styrax camporum	Styrax	Styracaceae	Tree/Shrub	Plant growth form dataset for the New World	Engemann, K., Sandel, B., Boyle, B., Enquist, B. J., J¯rgensen, P. M., Kattge, J., McGill, B. J., Morueta-Holme, N., Peet, R. K., Spencer, N. J., Violle, C., Wiser, S. K. and Svenning, J.-C. (2016), A plant growth form dataset for the New World. Ecology, 97: 3243. doi:10.1002/ecy.1569
SP1543	A20	Styrax ferrugineus	Styrax	Styracaceae	Tree/Shrub	Plant growth form dataset for the New World	Engemann, K., Sandel, B., Boyle, B., Enquist, B. J., J¯rgensen, P. M., Kattge, J., McGill, B. J., Morueta-Holme, N., Peet, R. K., Spencer, N. J., Violle, C., Wiser, S. K. and Svenning, J.-C. (2016), A plant growth form dataset for the New World. Ecology, 97: 3243. doi:10.1002/ecy.1569
SP1544	A27	Styrax leprosus	Styrax	Styracaceae	Tree/Shrub	Plant growth form dataset for the New World	Engemann, K., Sandel, B., Boyle, B., Enquist, B. J., J¯rgensen, P. M., Kattge, J., McGill, B. J., Morueta-Holme, N., Peet, R. K., Spencer, N. J., Violle, C., Wiser, S. K. and Svenning, J.-C. (2016), A plant growth form dataset for the New World. Ecology, 97: 3243. doi:10.1002/ecy.1569
SP1545	A09	Sweetia fruticosa	Sweetia	Leguminosae	Tree/Shrub	Plant growth form dataset for the New World	Engemann, K., Sandel, B., Boyle, B., Enquist, B. J., J¯rgensen, P. M., Kattge, J., McGill, B. J., Morueta-Holme, N., Peet, R. K., Spencer, N. J., Violle, C., Wiser, S. K. and Svenning, J.-C. (2016), A plant growth form dataset for the New World. Ecology, 97: 3243. doi:10.1002/ecy.1569
SP1546	A04	Syagrus comosa	Syagrus	Arecaceae	Tree/Shrub	Plant growth form dataset for the New World	Engemann, K., Sandel, B., Boyle, B., Enquist, B. J., J¯rgensen, P. M., Kattge, J., McGill, B. J., Morueta-Holme, N., Peet, R. K., Spencer, N. J., Violle, C., Wiser, S. K. and Svenning, J.-C. (2016), A plant growth form dataset for the New World. Ecology, 97: 3243. doi:10.1002/ecy.1569
SP1547	A04	Syagrus flexuosa	Syagrus	Arecaceae	Tree/Shrub	Plant growth form dataset for the New World	Engemann, K., Sandel, B., Boyle, B., Enquist, B. J., J¯rgensen, P. M., Kattge, J., McGill, B. J., Morueta-Holme, N., Peet, R. K., Spencer, N. J., Violle, C., Wiser, S. K. and Svenning, J.-C. (2016), A plant growth form dataset for the New World. Ecology, 97: 3243. doi:10.1002/ecy.1569
SP1548	A09	Syagrus romanzoffiana	Syagrus	Arecaceae	Tree/Shrub	Plant growth form dataset for the New World	Engemann, K., Sandel, B., Boyle, B., Enquist, B. J., J¯rgensen, P. M., Kattge, J., McGill, B. J., Morueta-Holme, N., Peet, R. K., Spencer, N. J., Violle, C., Wiser, S. K. and Svenning, J.-C. (2016), A plant growth form dataset for the New World. Ecology, 97: 3243. doi:10.1002/ecy.1569
SP1549	A10	Symphyopappus sp1	Symphyopappus	Asteraceae	Tree/Shrub	TRY Categorical Traits Dataset (update 2018)	unpub.
SP1550	A28	Symphyotrichum ericoides	Symphyotrichum	Compositae	Forb	Plant growth form dataset for the New World	Engemann, K., Sandel, B., Boyle, B., Enquist, B. J., J¯rgensen, P. M., Kattge, J., McGill, B. J., Morueta-Holme, N., Peet, R. K., Spencer, N. J., Violle, C., Wiser, S. K. and Svenning, J.-C. (2016), A plant growth form dataset for the New World. Ecology, 97: 3243. doi:10.1002/ecy.1569
SP1551	A27	Symplocos celastrinea	Symplocos	Symplocaceae	Tree/Shrub	Plant growth form dataset for the New World	Engemann, K., Sandel, B., Boyle, B., Enquist, B. J., J¯rgensen, P. M., Kattge, J., McGill, B. J., Morueta-Holme, N., Peet, R. K., Spencer, N. J., Violle, C., Wiser, S. K. and Svenning, J.-C. (2016), A plant growth form dataset for the New World. Ecology, 97: 3243. doi:10.1002/ecy.1569
SP1552	A27	Symplocos falcata	Symplocos	Symplocaceae	Tree/Shrub	Online	https://eol.org/pages/5241607
SP1553	A02	Symplocos sp.	Symplocos	Symplocaceae	Tree/Shrub	The Global Leaf Traits	unpub.
SP1554	A10	Syngonanthus anthemiflorus	Syngonanthus	Eriocaulaceae	Forb	Online	LE STRADIC, S., HERNANDEZ, P., FERNANDES, G. W. & BUISSON, E. 2018. Regeneration after fire in campo rupestre: Short- and long-term vegetation dynamics.¬†Flora,¬†238,¬†191-200.
SP1555	A07	Syzygium cumini	Syzygium	Myrtaceae	Tree/Shrub	Plant growth form dataset for the New World	Engemann, K., Sandel, B., Boyle, B., Enquist, B. J., J¯rgensen, P. M., Kattge, J., McGill, B. J., Morueta-Holme, N., Peet, R. K., Spencer, N. J., Violle, C., Wiser, S. K. and Svenning, J.-C. (2016), A plant growth form dataset for the New World. Ecology, 97: 3243. doi:10.1002/ecy.1569
SP1556	A02	Syzygium sp.	Syzygium	Myrtaceae	Tree/Shrub	The Global Leaf Traits	unpub.
SP1557	A04	Tabebuia aurea	Tabebuia	Bignoniaceae	Tree/Shrub	Plant growth form dataset for the New World	Engemann, K., Sandel, B., Boyle, B., Enquist, B. J., J¯rgensen, P. M., Kattge, J., McGill, B. J., Morueta-Holme, N., Peet, R. K., Spencer, N. J., Violle, C., Wiser, S. K. and Svenning, J.-C. (2016), A plant growth form dataset for the New World. Ecology, 97: 3243. doi:10.1002/ecy.1569
SP1558	A25	Tabebuia roseoalba	Tabebuia	Bignoniaceae	Tree/Shrub	Plant growth form dataset for the New World	Engemann, K., Sandel, B., Boyle, B., Enquist, B. J., J¯rgensen, P. M., Kattge, J., McGill, B. J., Morueta-Holme, N., Peet, R. K., Spencer, N. J., Violle, C., Wiser, S. K. and Svenning, J.-C. (2016), A plant growth form dataset for the New World. Ecology, 97: 3243. doi:10.1002/ecy.1569
SP1559	A02	Tabernaemontana macrocarpa	Tabernaemontana	Apocynaceae	Tree/Shrub	TRY Categorical Traits Dataset (update 2018)	unpub.
SP1560	A01	Tabernaemontana pachysiphon	Tabernaemontana	Apocynaceae	Tree/Shrub	TRY Categorical Traits Dataset (update 2018)	unpub.
SP1561	A03	Tabernaemontana siphilitica	Tabernaemontana	Apocynaceae	Tree/Shrub	Plant growth form dataset for the New World	Engemann, K., Sandel, B., Boyle, B., Enquist, B. J., J¯rgensen, P. M., Kattge, J., McGill, B. J., Morueta-Holme, N., Peet, R. K., Spencer, N. J., Violle, C., Wiser, S. K. and Svenning, J.-C. (2016), A plant growth form dataset for the New World. Ecology, 97: 3243. doi:10.1002/ecy.1569
SP1562	A23	Tacca leontopetaloides	Tacca	Dioscoreaceae	Forb	Plant growth form dataset for the New World	Engemann, K., Sandel, B., Boyle, B., Enquist, B. J., J¯rgensen, P. M., Kattge, J., McGill, B. J., Morueta-Holme, N., Peet, R. K., Spencer, N. J., Violle, C., Wiser, S. K. and Svenning, J.-C. (2016), A plant growth form dataset for the New World. Ecology, 97: 3243. doi:10.1002/ecy.1569
SP1563	A22	Tagetes minuta	Tagetes	Compositae	Forb	Plant growth form dataset for the New World	Engemann, K., Sandel, B., Boyle, B., Enquist, B. J., J¯rgensen, P. M., Kattge, J., McGill, B. J., Morueta-Holme, N., Peet, R. K., Spencer, N. J., Violle, C., Wiser, S. K. and Svenning, J.-C. (2016), A plant growth form dataset for the New World. Ecology, 97: 3243. doi:10.1002/ecy.1569
SP1564	A15	Tarchonanthus camphoratus	Tarchonanthus	Compositae	Tree/Shrub	The Global Leaf Traits	unpub.
SP1565	A10	Tatianyx arnacites	Tatianyx	Poaceae	Graminoid	TRY Database	TRY Database
SP1566	A17	Tecoma stans	Tecoma	Bignoniaceae	Tree/Shrub	TRY Categorical Traits Dataset (update 2018)	unpub.
SP1567	A02	Teijsmanniodendron sp.	Teijsmanniodendron	Lamiaceae	Tree/Shrub	TRY Categorical Traits Dataset (update 2018)	unpub.
SP1568	A19	Templetonia hookeri	Templetonia	Leguminosae	Tree/Shrub	traits of NT flora from John Brocks book Flora of Northern Australia	J. Brock and A. Dunlop. _Native plants of northern Australia_. Frenchs Forest, N.S.W.: Reed New Holland, 1993. ISBN: 9781877069246.
SP1569	A11	Tephrosia brachyodon	Tephrosia	Leguminosae	Tree/Shrub	NSW Flora Fire Response Database version 2.1	B. Kenny, C. Orscheg, E. Tasker, M. A. Gill, and R. Bradstock. _NSW Flora Fire Response Database, v2.1_. database. NSW Department of Planning Industry and Environment, 2014.
SP1570	A19	Tephrosia sp.	Tephrosia	Fabaceae	Tree/Shrub	Author	RUSSELL-SMITH, J., RYAN, P. G. & CHEAL, D. C. 2002. Fire regimes and the conservation of sandstone heath in monsoonal northern Australia: frequency, interval, patchiness.¬†Biological Conservation,¬†104,¬†91-106.
SP1571	A19	Tephrosia sp.	Tephrosia	Fabaceae	Tree/Shrub	Author	RUSSELL-SMITH, J., RYAN, P. G. & CHEAL, D. C. 2002. Fire regimes and the conservation of sandstone heath in monsoonal northern Australia: frequency, interval, patchiness.¬†Biological Conservation,¬†104,¬†91-106.
SP1572	A07	Terminalia alata	Terminalia	Combretaceae	Tree/Shrub	The Global Leaf Traits	unpub.
SP1573	A25	Terminalia argentea	Terminalia	Combretaceae	Tree/Shrub	Plant growth form dataset for the New World	Engemann, K., Sandel, B., Boyle, B., Enquist, B. J., J¯rgensen, P. M., Kattge, J., McGill, B. J., Morueta-Holme, N., Peet, R. K., Spencer, N. J., Violle, C., Wiser, S. K. and Svenning, J.-C. (2016), A plant growth form dataset for the New World. Ecology, 97: 3243. doi:10.1002/ecy.1569
SP1574	A07	Terminalia chebula	Terminalia	Combretaceae	Tree/Shrub	Plant growth form dataset for the New World	Engemann, K., Sandel, B., Boyle, B., Enquist, B. J., J¯rgensen, P. M., Kattge, J., McGill, B. J., Morueta-Holme, N., Peet, R. K., Spencer, N. J., Violle, C., Wiser, S. K. and Svenning, J.-C. (2016), A plant growth form dataset for the New World. Ecology, 97: 3243. doi:10.1002/ecy.1569
SP1575	A25	Terminalia fagifolia	Terminalia	Combretaceae	Tree/Shrub	Plant growth form dataset for the New World	Engemann, K., Sandel, B., Boyle, B., Enquist, B. J., J¯rgensen, P. M., Kattge, J., McGill, B. J., Morueta-Holme, N., Peet, R. K., Spencer, N. J., Violle, C., Wiser, S. K. and Svenning, J.-C. (2016), A plant growth form dataset for the New World. Ecology, 97: 3243. doi:10.1002/ecy.1569
SP1576	A23	Terminalia ferdinandiana	Terminalia	Combretaceae	Tree/Shrub	The Global Leaf Traits	unpub.
SP1577	A02	Terminalia foetidissima	Terminalia	Combretaceae	Tree/Shrub	TRY Categorical Traits Dataset (update 2018)	unpub.
SP1578	A15	Terminalia sericea	Terminalia	Combretaceae	Tree/Shrub	The Global Leaf Traits	unpub.
SP1579	A01	Terminalia superba	Terminalia	Combretaceae	Tree/Shrub	The Global Leaf Traits	unpub.
SP1580	A27	Ternstroemia brasiliensis	Ternstroemia	Pentaphylacaceae	Tree/Shrub	Plant growth form dataset for the New World	Engemann, K., Sandel, B., Boyle, B., Enquist, B. J., J¯rgensen, P. M., Kattge, J., McGill, B. J., Morueta-Holme, N., Peet, R. K., Spencer, N. J., Violle, C., Wiser, S. K. and Svenning, J.-C. (2016), A plant growth form dataset for the New World. Ecology, 97: 3243. doi:10.1002/ecy.1569
SP1581	A28	Tetraneuris linearifolia	Tetraneuris	Compositae	Forb	Plant growth form dataset for the New World	Engemann, K., Sandel, B., Boyle, B., Enquist, B. J., J¯rgensen, P. M., Kattge, J., McGill, B. J., Morueta-Holme, N., Peet, R. K., Spencer, N. J., Violle, C., Wiser, S. K. and Svenning, J.-C. (2016), A plant growth form dataset for the New World. Ecology, 97: 3243. doi:10.1002/ecy.1569
SP1582	A01	Tetrapleura tetraptera	Tetrapleura	Leguminosae	Tree/Shrub	TRY Categorical Traits Dataset (update 2018)	unpub.
SP1583	A17	Thelypteris forsteri	Thelypteris	Thelypteridaceae	Fern	TRY Database	TRY Database
SP1584	A07	Themeda arundinacea	Themeda	Poaceae	Graminoid	TRY Database	TRY Database
SP1585	A12	Themeda triandra	Themeda	Poaceae	Graminoid	TRY Database	TRY Database
SP1586	A01	Theobroma cacao	Theobroma	Malvaceae	Tree/Shrub	Plant growth form dataset for the New World	Engemann, K., Sandel, B., Boyle, B., Enquist, B. J., J¯rgensen, P. M., Kattge, J., McGill, B. J., Morueta-Holme, N., Peet, R. K., Spencer, N. J., Violle, C., Wiser, S. K. and Svenning, J.-C. (2016), A plant growth form dataset for the New World. Ecology, 97: 3243. doi:10.1002/ecy.1569
SP1587	A10	Thesium brasiliense	Thesium	Santalaceae	Tree/Shrub	Author	LE STRADIC, S., HERNANDEZ, P., FERNANDES, G. W. & BUISSON, E. 2018. Regeneration after fire in campo rupestre: Short- and long-term vegetation dynamics.¬†Flora,¬†238,¬†191-200.
SP1588	A21	Threlkeldia diffusa	Threlkeldia	Amaranthaceae	Tree/Shrub	A dataset compiled to determine whether life-history characters that affect population persistence (e.g. habit and life span) and those that influence reproductive success (e.g. sexual system and fruit type) are non-randomly correlated with extinction risk (i.e. threat category) in the Australian flora.	A. Sjostrom and C. L. Gross. ‚ÄúLife-history characters and phylogeny are correlated with extinction risk in the Australian angiosperms‚Äù. _Journal of Biogeography_ 33.2 (2006), pp. 271-290. doi: [10.1111/j.1365-2699.2005.01393.x](https://doi.org/10.1111%2Fj.1365-2699.2005.01393.x).
SP1589	A22	Thunbergia neglecta	Thunbergia	Acanthaceae	Climber	Online	https://www.operationwildflower.org.za/index.php/albums/climbers/thunbergia-neglecta-il-8-7276
SP1590	A21	Thysanotus manglesianus	Thysanotus	Asparagaceae	Climber	traits of the flora of South west of Western Australia	J. R. Wheeler, N. G. Marchant, and M. Lewington. _Flora of the south west: Bunbury, Augusta, Denmark_. Canberra, A.C.T. : Crawley, W.A: Australian Biological Resources Study ; University of Western Australia Press, 2002. ISBN: 9780642568168.
SP1591	A02	Timonius sp.	Timonius	Rubiaceae	Tree/Shrub	TRY Categorical Traits Dataset (update 2018)	unpub.
SP1592	A08	Tinospora angusta	Tinospora	Menispermaceae	Climber	Author	DOUGLAS, M. M., SETTERFIELD, S. A., MCGUINNESS, K. & LAKE, P. S. 2015. The impact of fire on riparian vegetation in Australia's tropical savanna.¬†Freshwater Science,¬†34,¬†1351-1365.
SP1593	A04	Tocoyena formosa	Tocoyena	Rubiaceae	Tree/Shrub	The Global Leaf Traits	unpub.
SP1594	A28	Torilis arvensis	Torilis	Apiaceae	Forb	Plant growth form dataset for the New World	Engemann, K., Sandel, B., Boyle, B., Enquist, B. J., J¯rgensen, P. M., Kattge, J., McGill, B. J., Morueta-Holme, N., Peet, R. K., Spencer, N. J., Violle, C., Wiser, S. K. and Svenning, J.-C. (2016), A plant growth form dataset for the New World. Ecology, 97: 3243. doi:10.1002/ecy.1569
SP1595	A28	Toxicodendron radicans	Toxicodendron	Anacardiaceae	Climber	The Global Leaf Traits	unpub.
SP1596	A12	Trachymene montana	Trachymene	Araliaceae	Forb	Online	https://eol.org/pages/49428967
SP1597	A06	Trachypogon spicatus	Trachypogon	Poaceae	Graminoid	TRY Database	TRY Database
SP1598	A28	Tradescantia hirsutiflora	Tradescantia	Commelinaceae	Forb	Plant growth form dataset for the New World	Engemann, K., Sandel, B., Boyle, B., Enquist, B. J., J¯rgensen, P. M., Kattge, J., McGill, B. J., Morueta-Holme, N., Peet, R. K., Spencer, N. J., Violle, C., Wiser, S. K. and Svenning, J.-C. (2016), A plant growth form dataset for the New World. Ecology, 97: 3243. doi:10.1002/ecy.1569
SP1599	A28	Tradescantia subacaulis	Tradescantia	Commelinaceae	Forb	Plant growth form dataset for the New World	Engemann, K., Sandel, B., Boyle, B., Enquist, B. J., J¯rgensen, P. M., Kattge, J., McGill, B. J., Morueta-Holme, N., Peet, R. K., Spencer, N. J., Violle, C., Wiser, S. K. and Svenning, J.-C. (2016), A plant growth form dataset for the New World. Ecology, 97: 3243. doi:10.1002/ecy.1569
SP1600	A28	Tragia brevispica	Tragia	Euphorbiaceae	Climber	Plant growth form dataset for the New World	Engemann, K., Sandel, B., Boyle, B., Enquist, B. J., J¯rgensen, P. M., Kattge, J., McGill, B. J., Morueta-Holme, N., Peet, R. K., Spencer, N. J., Violle, C., Wiser, S. K. and Svenning, J.-C. (2016), A plant growth form dataset for the New World. Ecology, 97: 3243. doi:10.1002/ecy.1569
SP1601	A28	Tragia ramosa	Tragia	Euphorbiaceae	Forb	Ozark glade grassland plants	Miller JED, Ives AR, Harrison SP, Damschen EI (2018) Early&#8208; and late&#8208;flowering guilds respond differently to landscape spatial structure. J Ecol. 106:1033ñ1045. https://doi.org/10.1111/1365-2745.12849
SP1602	A22	Tragus australiensis	Tragus	Poaceae	Graminoid	TRY Database	TRY Database
SP1603	A09	Trema micrantha	Trema	Cannabaceae	Tree/Shrub	Plant growth form dataset for the New World	Engemann, K., Sandel, B., Boyle, B., Enquist, B. J., J¯rgensen, P. M., Kattge, J., McGill, B. J., Morueta-Holme, N., Peet, R. K., Spencer, N. J., Violle, C., Wiser, S. K. and Svenning, J.-C. (2016), A plant growth form dataset for the New World. Ecology, 97: 3243. doi:10.1002/ecy.1569
SP1604	A01	Trema orientalis	Trema	Cannabaceae	Tree/Shrub	Plant growth form dataset for the New World	Engemann, K., Sandel, B., Boyle, B., Enquist, B. J., J¯rgensen, P. M., Kattge, J., McGill, B. J., Morueta-Holme, N., Peet, R. K., Spencer, N. J., Violle, C., Wiser, S. K. and Svenning, J.-C. (2016), A plant growth form dataset for the New World. Ecology, 97: 3243. doi:10.1002/ecy.1569
SP1605	A02	Trema sp.	Trema	Cannabaceae	Tree/Shrub	The Global Leaf Traits	unpub.
SP1606	A11	Trianthema triquetra	Trianthema	Aizoaceae	Succulent	TRY Categorical Traits Dataset (update 2018)	unpub.
SP1607	A21	Tribulus astrocarpus	Tribulus	Zygophyllaceae	Forb	Global leaf size dataset	Wright, I. J., N. Dong, V. Maire, I. C. Prentice, M. Westoby, S. DÌaz, R. V. Gallagher, B. F. Jacobs, R. Kooyman, E. A. Law, M. R. Leishman, ‹. Niinemets, P. B. Reich, L. Sack, R. Villar, H. Wang and P. Wilf (2017). Global climatic drivers of leaf size. Science 357(6354): 917-921. DOI:10.1126/science.aal4760
SP1608	A11	Tribulus terrestris	Tribulus	Zygophyllaceae	Climber	Trait Data for African Plants - a Photo Guide	Dressler S, M Schmidt, G Zizka (2014) Introducing African PlantsóA Photo GuideóAn Interactive Photo Data-Base and Rapid Identification Tool for Continental Africa. Taxon 63(5) 1159-1161 DOI: http://dx.doi.org/10.12705/635.26
SP1609	A09	Trichilia casaretti	Trichilia	Meliaceae	Tree/Shrub	Online	http://tropical.theferns.info/viewtropical.php?id=Trichilia+casaretti
SP1610	A09	Trichilia catigua	Trichilia	Meliaceae	Tree/Shrub	Plant growth form dataset for the New World	Engemann, K., Sandel, B., Boyle, B., Enquist, B. J., J¯rgensen, P. M., Kattge, J., McGill, B. J., Morueta-Holme, N., Peet, R. K., Spencer, N. J., Violle, C., Wiser, S. K. and Svenning, J.-C. (2016), A plant growth form dataset for the New World. Ecology, 97: 3243. doi:10.1002/ecy.1569
SP1611	A09	Trichilia claussenii	Trichilia	Meliaceae	Tree/Shrub	Plant growth form dataset for the New World	Engemann, K., Sandel, B., Boyle, B., Enquist, B. J., J¯rgensen, P. M., Kattge, J., McGill, B. J., Morueta-Holme, N., Peet, R. K., Spencer, N. J., Violle, C., Wiser, S. K. and Svenning, J.-C. (2016), A plant growth form dataset for the New World. Ecology, 97: 3243. doi:10.1002/ecy.1569
SP1612	A09	Trichilia elegans	Trichilia	Meliaceae	Tree/Shrub	Plant growth form dataset for the New World	Engemann, K., Sandel, B., Boyle, B., Enquist, B. J., J¯rgensen, P. M., Kattge, J., McGill, B. J., Morueta-Holme, N., Peet, R. K., Spencer, N. J., Violle, C., Wiser, S. K. and Svenning, J.-C. (2016), A plant growth form dataset for the New World. Ecology, 97: 3243. doi:10.1002/ecy.1569
SP1613	A01	Trichilia heudelotii	Trichilia	Meliaceae	Tree/Shrub	TRY Categorical Traits Dataset (update 2018)	unpub.
SP1614	A01	Trichilia megalantha	Trichilia	Meliaceae	Tree/Shrub	Online	https://plants.jstor.org/stable/10.5555/al.ap.upwta.4_206
SP1615	A01	Trichilia monadelpha	Trichilia	Meliaceae	Tree/Shrub	Trait Data for African Plants - a Photo Guide	Dressler S, M Schmidt, G Zizka (2014) Introducing African PlantsóA Photo GuideóAn Interactive Photo Data-Base and Rapid Identification Tool for Continental Africa. Taxon 63(5) 1159-1161 DOI: http://dx.doi.org/10.12705/635.26
SP1616	A09	Trichilia pallida	Trichilia	Meliaceae	Tree/Shrub	Plant growth form dataset for the New World	Engemann, K., Sandel, B., Boyle, B., Enquist, B. J., J¯rgensen, P. M., Kattge, J., McGill, B. J., Morueta-Holme, N., Peet, R. K., Spencer, N. J., Violle, C., Wiser, S. K. and Svenning, J.-C. (2016), A plant growth form dataset for the New World. Ecology, 97: 3243. doi:10.1002/ecy.1569
SP1617	A01	Trichilia prieuriana	Trichilia	Meliaceae	Tree/Shrub	TRY Categorical Traits Dataset (update 2018)	unpub.
SP1618	A01	Trichilia sp.	Trichilia	Meliaceae	Tree/Shrub	The Global Leaf Traits	unpub.
SP1619	A21	Trichodesma zeylanicum	Trichodesma	Boraginaceae	Forb	Global leaf size dataset	Wright, I. J., N. Dong, V. Maire, I. C. Prentice, M. Westoby, S. DÌaz, R. V. Gallagher, B. F. Jacobs, R. Kooyman, E. A. Law, M. R. Leishman, ‹. Niinemets, P. B. Reich, L. Sack, R. Villar, H. Wang and P. Wilf (2017). Global climatic drivers of leaf size. Science 357(6354): 917-921. DOI:10.1126/science.aal4760
SP1620	A22	Tricholaena monachne	Tricholaena	Poaceae	Graminoid	TRY Database	TRY Database
SP1621	A12	Tricoryne anceps	Tricoryne	Xanthorrhoeaceae	Forb	Online	https://plantnet.rbgsyd.nsw.gov.au/cgi-bin/NSWfl.pl?page=nswfl&lvl=sp&name=Tricoryne~anceps
SP1622	A22	Tridax procumbens	Tridax	Compositae	Climber	Plant growth form dataset for the New World	Engemann, K., Sandel, B., Boyle, B., Enquist, B. J., J¯rgensen, P. M., Kattge, J., McGill, B. J., Morueta-Holme, N., Peet, R. K., Spencer, N. J., Violle, C., Wiser, S. K. and Svenning, J.-C. (2016), A plant growth form dataset for the New World. Ecology, 97: 3243. doi:10.1002/ecy.1569
SP1623	A02	Trigoniastrum sp.	Trigoniastrum	Trigoniaceae	Tree/Shrub	TRY Categorical Traits Dataset (update 2018)	unpub.
SP1624	A02	Trigonostemon laevigatus	Trigonostemon	Euphorbiaceae	Tree/Shrub	Online	https://asianplant.net/Euphorbiaceae/Trigonostemon_laevigatus.htm
SP1625	A01	Trilepisium madagascariense	Trilepisium	Moraceae	Tree/Shrub	Plant growth form dataset for the New World	Engemann, K., Sandel, B., Boyle, B., Enquist, B. J., J¯rgensen, P. M., Kattge, J., McGill, B. J., Morueta-Holme, N., Peet, R. K., Spencer, N. J., Violle, C., Wiser, S. K. and Svenning, J.-C. (2016), A plant growth form dataset for the New World. Ecology, 97: 3243. doi:10.1002/ecy.1569
SP1626	A10	Trimezia juncifolia	Trimezia	Iridaceae	Forb	Online	http://tropical.theferns.info/viewtropical.php?id=Trimezia+juncifolia
SP1627	A10	Trimezia lutea	Trimezia	Iridaceae	Forb	Online	https://eol.org/pages/5869034
SP1628	A10	Trimezia sp.	Trimezia	Iridaceae	Forb	TRY Categorical Traits Dataset (update 2018)	unpub.
SP1629	A10	Trimezia truncata	Trimezia	Iridaceae	Forb	Online	https://eol.org/pages/5869064
SP1630	A28	Triodanis perfoliata	Triodanis	Campanulaceae	Forb	Plant growth form dataset for the New World	Engemann, K., Sandel, B., Boyle, B., Enquist, B. J., J¯rgensen, P. M., Kattge, J., McGill, B. J., Morueta-Holme, N., Peet, R. K., Spencer, N. J., Violle, C., Wiser, S. K. and Svenning, J.-C. (2016), A plant growth form dataset for the New World. Ecology, 97: 3243. doi:10.1002/ecy.1569
SP1631	A19	Triodia microstachya	Triodia	Poaceae	Graminoid	TRY Database	TRY Database
[truncated: 108 more rows]

## Sheet: Metadata
Metadata
species_ID	Species identification number
study_ID	Study Identification Number
species	Scientific name
genus	Genus of the species
family	Family of the genus
Life_Form	Life form of plants verified
Source	Source of the life form
References	Reference of the source
